# Supplementary material for: Cell surface profiling of cultured cells by direct hydrazide capture of oxidized glycoproteins
Source: MethodsX. 2023 Aug 26;11:102349. doi: 10.1016/j.mex.2023.102349 (PMC10480300; doi:10.1016/j.mex.2023.102349)
Supplement: Supplementary file 1 [file mmc1.xlsx]

## Sheet: A549
Glycosite Protein Assignment	Glycosite AA Position	Unique Site	Unique Protein	Peptide	Peptide Length	Charges	Probability	Spectral Count	Intensity	Assigned Modifications	Observed Modifications	Protein	Protein ID	Entry Name	Gene	Protein Description	Mapped Genes	Mapped Proteins
sp|Q02487|DSC2_HUMAN	392	1	1	ANYTILK	7	2	0.8761	1	0	2N(0.9840)		sp|Q02487|DSC2_HUMAN	Q02487	DSC2_HUMAN	DSC2	Desmocollin-2		rev_sp|A6NDL8|O6C68_HUMAN
sp|A4D1S0|KLRG2_HUMAN	395	1	1	VAANCSTPRPW	11	2	0.9513	1	0	4N(0.9840), 5C(57.0215)		sp|A4D1S0|KLRG2_HUMAN	A4D1S0	KLRG2_HUMAN	KLRG2	Killer cell lectin-like receptor subfamily G member 2
sp|A8MVW0|F1712_HUMAN	221	1	1	LLTGNGTEVPLSGPIHL	17	2	0.7275	1	0	5N(0.9840)		sp|A8MVW0|F1712_HUMAN	A8MVW0	F1712_HUMAN	FAM171A2	Protein FAM171A2
sp|A8MVW0|F1712_HUMAN	265	1	0	VRNGTGVIRKEGRQL	15	4	0.9865	1	0	3N(0.9840)		sp|A8MVW0|F1712_HUMAN	A8MVW0	F1712_HUMAN	FAM171A2	Protein FAM171A2
sp|O00241|SIRB1_HUMAN	109	1	1	SISISNITPADAGTYY	16	2	0.9392	1	0	6N(0.9840)		sp|O00241|SIRB1_HUMAN	O00241	SIRB1_HUMAN	SIRPB1	Signal-regulatory protein beta-1
sp|O00468|AGRIN_HUMAN	135	1	1	NELMLNSSLMR	11	2	0.998	1	0	6N(0.9840)		sp|O00468|AGRIN_HUMAN	O00468	AGRIN_HUMAN	AGRN	Agrin
sp|O00468|AGRIN_HUMAN	777	1	0	GCCQDNITAARGVGL	15	2	0.7421	1	0	2C(57.0215), 3C(57.0215), 6N(0.9840)		sp|O00468|AGRIN_HUMAN	O00468	AGRIN_HUMAN	AGRN	Agrin
sp|O00478|BT3A3_HUMAN	115	1	1	RIHNVTASDSGKY	13	3	1	1	0	4N(0.9840)		sp|O00478|BT3A3_HUMAN	O00478	BT3A3_HUMAN	BTN3A3	Butyrophilin subfamily 3 member A3	BTN3A1, BTN3A2	sp|O00481|BT3A1_HUMAN, sp|P78410|BT3A2_HUMAN
sp|O00592|PODXL_HUMAN	360	1	1	QLVLNLTGNTLCAGGASDEK	20	2	0.9947	1	0	12C(57.0215), 5N(0.9840)		sp|O00592|PODXL_HUMAN	O00592	PODXL_HUMAN	PODXL	Podocalyxin
sp|O14494|PLPP1_HUMAN	142	1	1	DVCDPDWSKINCSDGYIEY	19	2	0.9986	1	0	11N(0.9840), 12C(57.0215), 3C(57.0215)		sp|O14494|PLPP1_HUMAN	O14494	PLPP1_HUMAN	PLPP1	Phospholipid phosphatase 1
sp|O14494|PLPP1_HUMAN	142	0	0	FLDVCDPDWSKINCSDGY	18	2	0.9113	1	0	13N(0.9840), 14C(57.0215), 5C(57.0215)		sp|O14494|PLPP1_HUMAN	O14494	PLPP1_HUMAN	PLPP1	Phospholipid phosphatase 1
sp|O14495|PLPP3_HUMAN	170	1	1	LRPHFLSVCNPDFSQINCSEGYIQNYR	27	4	1	1	0	10N(0.9840), 17N(0.9840), 18C(57.0215), 9C(57.0215)		sp|O14495|PLPP3_HUMAN	O14495	PLPP3_HUMAN	PLPP3	Phospholipid phosphatase 3
sp|O14495|PLPP3_HUMAN	170	0	0	SVCNPDFSQINCSEGY	16	2	0.8517	1	0	11N(0.9840), 12C(57.0215), 3C(57.0215)		sp|O14495|PLPP3_HUMAN	O14495	PLPP3_HUMAN	PLPP3	Phospholipid phosphatase 3
sp|O14672|ADA10_HUMAN	267	1	1	DFSGIRNISFM	11	2	0.9662	1	0	7N(0.9840)		sp|O14672|ADA10_HUMAN	O14672	ADA10_HUMAN	ADAM10	Disintegrin and metalloproteinase domain-containing protein 10
sp|O14672|ADA10_HUMAN	267	0	0	SGIRNISFM	9	2	0.9785	1	0	5N(0.9840), 9M(15.9949)		sp|O14672|ADA10_HUMAN	O14672	ADA10_HUMAN	ADAM10	Disintegrin and metalloproteinase domain-containing protein 10
sp|O14672|ADA10_HUMAN	278	1	0	INTTADEKDPTNPF	14	2	1	1	0	2N(0.9840)		sp|O14672|ADA10_HUMAN	O14672	ADA10_HUMAN	ADAM10	Disintegrin and metalloproteinase domain-containing protein 10
sp|O14672|ADA10_HUMAN	278	0	0	INTTADEKDPTNPFR	15	2, 3	0.9999	2	0	2N(0.9840)		sp|O14672|ADA10_HUMAN	O14672	ADA10_HUMAN	ADAM10	Disintegrin and metalloproteinase domain-containing protein 10
sp|O14672|ADA10_HUMAN	278	0	0	INTTADEKDPTNPFRFPNIGVEK	23	4	0.9746	1	0	2N(0.9840)		sp|O14672|ADA10_HUMAN	O14672	ADA10_HUMAN	ADAM10	Disintegrin and metalloproteinase domain-containing protein 10
sp|O14672|ADA10_HUMAN	278	0	0	IRINTTADEKDPTNPF	16	2, 3	1	2	0	4N(0.9840)		sp|O14672|ADA10_HUMAN	O14672	ADA10_HUMAN	ADAM10	Disintegrin and metalloproteinase domain-containing protein 10
sp|O14672|ADA10_HUMAN	278	0	0	IRINTTADEKDPTNPFR	17	4	1	1	0	4N(0.9840)		sp|O14672|ADA10_HUMAN	O14672	ADA10_HUMAN	ADAM10	Disintegrin and metalloproteinase domain-containing protein 10
sp|O14672|ADA10_HUMAN	278	0	0	IRINTTADEKDPTNPFRFPNIGVEK	25	4	1	1	0	4N(0.9840)		sp|O14672|ADA10_HUMAN	O14672	ADA10_HUMAN	ADAM10	Disintegrin and metalloproteinase domain-containing protein 10
sp|O14672|ADA10_HUMAN	278	0	0	MVKRIRINTTADEKDPTNPF	20	2, 3	0.9938	2	0	8N(0.9840)		sp|O14672|ADA10_HUMAN	O14672	ADA10_HUMAN	ADAM10	Disintegrin and metalloproteinase domain-containing protein 10
sp|O14672|ADA10_HUMAN	278	0	0	RINTTADEKDPTNPF	15	3	0.9985	1	0	3N(0.9840)		sp|O14672|ADA10_HUMAN	O14672	ADA10_HUMAN	ADAM10	Disintegrin and metalloproteinase domain-containing protein 10
sp|O14672|ADA10_HUMAN	278	0	0	RIRINTTADEKDPTNPF	17	3, 4	1	2	0	5N(0.9840)		sp|O14672|ADA10_HUMAN	O14672	ADA10_HUMAN	ADAM10	Disintegrin and metalloproteinase domain-containing protein 10
sp|O14672|ADA10_HUMAN	278	0	0	VKRIRINTTADEKDPTNPF	19	2, 3, 4	0.9915	3	0	17N(0.9840), 7N(0.9840)		sp|O14672|ADA10_HUMAN	O14672	ADA10_HUMAN	ADAM10	Disintegrin and metalloproteinase domain-containing protein 10
sp|O14672|ADA10_HUMAN	439	1	0	CSIRNISQVL	10	2	0.9748	1	0	1C(57.0215), 5N(0.9840)		sp|O14672|ADA10_HUMAN	O14672	ADA10_HUMAN	ADAM10	Disintegrin and metalloproteinase domain-containing protein 10
sp|O14672|ADA10_HUMAN	439	0	0	SLCSIRNISQVL	12	2	0.9996	1	0	3C(57.0215), 7N(0.9840)		sp|O14672|ADA10_HUMAN	O14672	ADA10_HUMAN	ADAM10	Disintegrin and metalloproteinase domain-containing protein 10
sp|O14672|ADA10_HUMAN	551	1	0	ALCPASDPKPNFTDCNRHTQ	20	4	0.9799	1	0	11N(0.9840), 15C(57.0215), 3C(57.0215)		sp|O14672|ADA10_HUMAN	O14672	ADA10_HUMAN	ADAM10	Disintegrin and metalloproteinase domain-containing protein 10
sp|O14672|ADA10_HUMAN	551	0	0	CPASDPKPNFTDCNRH	16	3, 4	1	2	0	13C(57.0215), 1C(57.0215), 9N(0.9840)		sp|O14672|ADA10_HUMAN	O14672	ADA10_HUMAN	ADAM10	Disintegrin and metalloproteinase domain-containing protein 10
sp|O14672|ADA10_HUMAN	551	0	0	CPASDPKPNFTDCNRHTQ	18	3, 4	1	2	0	13C(57.0215), 1C(57.0215), 9N(0.9840)		sp|O14672|ADA10_HUMAN	O14672	ADA10_HUMAN	ADAM10	Disintegrin and metalloproteinase domain-containing protein 10
sp|O14672|ADA10_HUMAN	551	0	0	EGICNGFTALCPASDPKPNFTDCNR	25	3	0.9567	1	0	11C(57.0215), 19N(0.9840), 23C(57.0215), 4C(57.0215), 5N(0.9840)		sp|O14672|ADA10_HUMAN	O14672	ADA10_HUMAN	ADAM10	Disintegrin and metalloproteinase domain-containing protein 10
sp|O14672|ADA10_HUMAN	551	0	0	TALCPASDPKPNFTDCN	17	2	0.9689	1	0	12N(0.9840), 16C(57.0215), 4C(57.0215)		sp|O14672|ADA10_HUMAN	O14672	ADA10_HUMAN	ADAM10	Disintegrin and metalloproteinase domain-containing protein 10
sp|O14672|ADA10_HUMAN	551	0	0	TALCPASDPKPNFTDCNRH	19	3, 4	1	2	0	12N(0.9840), 16C(57.0215), 4C(57.0215)		sp|O14672|ADA10_HUMAN	O14672	ADA10_HUMAN	ADAM10	Disintegrin and metalloproteinase domain-containing protein 10
sp|O14672|ADA10_HUMAN	551	0	0	TALCPASDPKPNFTDCNRHTQ	21	3	1	2	0	12N(0.9840), 16C(57.0215), 17N(0.9840), 4C(57.0215)		sp|O14672|ADA10_HUMAN	O14672	ADA10_HUMAN	ADAM10	Disintegrin and metalloproteinase domain-containing protein 10
sp|O14672|ADA10_HUMAN	551	0	0	TALCPASDPKPNFTDCNRHTQV	22	3	0.9964	1	0	12N(0.9840), 16C(57.0215), 4C(57.0215)		sp|O14672|ADA10_HUMAN	O14672	ADA10_HUMAN	ADAM10	Disintegrin and metalloproteinase domain-containing protein 10
sp|O14672|ADA10_HUMAN	551	0	0	TALCPASDPKPNFTDCNRHTQVC	23	3, 4	0.9971	2	0	12N(0.9840), 16C(57.0215), 23C(57.0215), 4C(57.0215)		sp|O14672|ADA10_HUMAN	O14672	ADA10_HUMAN	ADAM10	Disintegrin and metalloproteinase domain-containing protein 10
sp|O14672|ADA10_HUMAN	551	0	0	TALCPASDPKPNFTDCNRHTQVCINGQCAGSICEKY	36	4, 5	1	2	0	12N(0.9840), 16C(57.0215), 23C(57.0215), 25N(0.9840), 28C(57.0215), 33C(57.0215), 4C(57.0215)		sp|O14672|ADA10_HUMAN	O14672	ADA10_HUMAN	ADAM10	Disintegrin and metalloproteinase domain-containing protein 10
sp|O14786|NRP1_HUMAN	150	1	1	GPECSQNYTTPSGVIK	16	2	0.9973	1	0	4C(57.0215), 7N(0.9840)		sp|O14786|NRP1_HUMAN	O14786	NRP1_HUMAN	NRP1	Neuropilin-1
sp|O14786|NRP1_HUMAN	150	0	0	RGPECSQNYTTPSGVIK	17	3	1	5	0	5C(57.0215), 8N(0.9840)		sp|O14786|NRP1_HUMAN	O14786	NRP1_HUMAN	NRP1	Neuropilin-1
sp|O14786|NRP1_HUMAN	261	1	0	EGFSANYSVLQSSVSEDFK	19	2	1	2	0	6N(0.9840)		sp|O14786|NRP1_HUMAN	O14786	NRP1_HUMAN	NRP1	Neuropilin-1
sp|O14786|NRP1_HUMAN	261	0	0	TDSAIAKEGFSANY	14	2	1	1	0	13N(0.9840)		sp|O14786|NRP1_HUMAN	O14786	NRP1_HUMAN	NRP1	Neuropilin-1
sp|O14786|NRP1_HUMAN	261	0	0	YTDSAIAKEGFSANY	15	2	1	1	0	14N(0.9840)		sp|O14786|NRP1_HUMAN	O14786	NRP1_HUMAN	NRP1	Neuropilin-1
sp|O14786|NRP1_HUMAN	522	1	0	IGYSNNGSDWK	11	2	1	3	0	5N(0.9840), 6N(0.9840)		sp|O14786|NRP1_HUMAN	O14786	NRP1_HUMAN	NRP1	Neuropilin-1
sp|O14786|NRP1_HUMAN	522	0	0	KIGYSNNGSDW	11	2	1	2	0	7N(0.9840)		sp|O14786|NRP1_HUMAN	O14786	NRP1_HUMAN	NRP1	Neuropilin-1
sp|O14817|TSN4_HUMAN	152	1	1	RCCGVSNYTDW	11	2	0.9949	1	0	2C(57.0215), 3C(57.0215), 7N(0.9840)		sp|O14817|TSN4_HUMAN	O14817	TSN4_HUMAN	TSPAN4	Tetraspanin-4
sp|O14817|TSN4_HUMAN	152	0	0	RCCGVSNYTDWF	12	2	0.9256	1	0	2C(57.0215), 3C(57.0215), 7N(0.9840)		sp|O14817|TSN4_HUMAN	O14817	TSN4_HUMAN	TSPAN4	Tetraspanin-4
sp|O14817|TSN4_HUMAN	152	0	0	RCCGVSNYTDWFEVY	15	2	1	2	0	2C(57.0215), 3C(57.0215), 7N(0.9840)		sp|O14817|TSN4_HUMAN	O14817	TSN4_HUMAN	TSPAN4	Tetraspanin-4
sp|O14817|TSN4_HUMAN	161	1	0	EVYNATRVPDSCCL	14	2	1	1	0	12C(57.0215), 13C(57.0215), 4N(0.9840)		sp|O14817|TSN4_HUMAN	O14817	TSN4_HUMAN	TSPAN4	Tetraspanin-4
sp|O14817|TSN4_HUMAN	161	0	0	NATRVPDSCCL	11	2	0.9999	2	0	10C(57.0215), 1N(0.9840), 9C(57.0215)		sp|O14817|TSN4_HUMAN	O14817	TSN4_HUMAN	TSPAN4	Tetraspanin-4
sp|O15031|PLXB2_HUMAN	127	1	1	RALSNISLR	9	2	0.9936	1	0	5N(0.9840)		sp|O15031|PLXB2_HUMAN	O15031	PLXB2_HUMAN	PLXNB2	Plexin-B2
sp|O15031|PLXB2_HUMAN	242	1	0	NQQDKHPARNRTLL	14	3	0.9981	1	0	10N(0.9840)		sp|O15031|PLXB2_HUMAN	O15031	PLXB2_HUMAN	PLXNB2	Plexin-B2
sp|O15031|PLXB2_HUMAN	242	0	0	VFNQQDKHPARNRTLL	16	3, 4	1	3	0	12N(0.9840), 3N(0.9840)		sp|O15031|PLXB2_HUMAN	O15031	PLXB2_HUMAN	PLXNB2	Plexin-B2
sp|O15031|PLXB2_HUMAN	402	1	0	AAENNHTVAF	10	2	0.9708	1	0	4N(0.9840)		sp|O15031|PLXB2_HUMAN	O15031	PLXB2_HUMAN	PLXNB2	Plexin-B2
sp|O15031|PLXB2_HUMAN	402	0	0	TAVTVAAENNHTVAF	15	2	1	1	0	9N(0.9840)		sp|O15031|PLXB2_HUMAN	O15031	PLXB2_HUMAN	PLXNB2	Plexin-B2
sp|O15031|PLXB2_HUMAN	528	1	0	SCVAVTSAQPQNMSR	15	2	0.9986	2	0	12N(0.9840), 13M(15.9949), 2C(57.0215)		sp|O15031|PLXB2_HUMAN	O15031	PLXB2_HUMAN	PLXNB2	Plexin-B2
sp|O15031|PLXB2_HUMAN	733	1	0	LSHDANETLPLHLYVK	16	2, 3, 4	1	5	0	6N(0.9840)		sp|O15031|PLXB2_HUMAN	O15031	PLXB2_HUMAN	PLXNB2	Plexin-B2
sp|O15031|PLXB2_HUMAN	733	0	0	RTPKLSHDANETLPL	15	2, 3	0.9773	2	0	10N(0.9840)		sp|O15031|PLXB2_HUMAN	O15031	PLXB2_HUMAN	PLXNB2	Plexin-B2
sp|O15031|PLXB2_HUMAN	795	1	0	CVYEALCNTTSECPPPVITR	20	2	1	2	0	13C(57.0215), 1C(57.0215), 7C(57.0215), 8N(0.9840)		sp|O15031|PLXB2_HUMAN	O15031	PLXB2_HUMAN	PLXNB2	Plexin-B2
sp|O15031|PLXB2_HUMAN	795	0	0	EALCNTTSECPPPVIT	16	2	1	1	0	10C(57.0215), 4C(57.0215), 5N(0.9840)		sp|O15031|PLXB2_HUMAN	O15031	PLXB2_HUMAN	PLXNB2	Plexin-B2
sp|O15031|PLXB2_HUMAN	795	0	0	EALCNTTSECPPPVITR	17	2	1	1	0	10C(57.0215), 4C(57.0215), 5N(0.9840)		sp|O15031|PLXB2_HUMAN	O15031	PLXB2_HUMAN	PLXNB2	Plexin-B2
sp|O15031|PLXB2_HUMAN	795	0	0	EALCNTTSECPPPVITRIQPETGPL	25	3	1	1	0	10C(57.0215), 4C(57.0215), 5N(0.9840)		sp|O15031|PLXB2_HUMAN	O15031	PLXB2_HUMAN	PLXNB2	Plexin-B2
sp|O15031|PLXB2_HUMAN	844	1	0	GRNCSFQPERY	11	3	0.9827	1	0	3N(0.9840), 4C(57.0215)		sp|O15031|PLXB2_HUMAN	O15031	PLXB2_HUMAN	PLXNB2	Plexin-B2
sp|O15031|PLXB2_HUMAN	844	0	0	ISVAGRNCSFQPERY	15	3	0.9959	2	0	7N(0.9840), 8C(57.0215)		sp|O15031|PLXB2_HUMAN	O15031	PLXB2_HUMAN	PLXNB2	Plexin-B2
sp|O15031|PLXB2_HUMAN	844	0	0	NCSFQPER	8	2	0.9842	2	0	1N(0.9840), 2C(57.0215)		sp|O15031|PLXB2_HUMAN	O15031	PLXB2_HUMAN	PLXNB2	Plexin-B2
sp|O15031|PLXB2_HUMAN	844	0	0	RISVAGRNC	9	2	0.7954	1	0	8N(0.9840), 9C(57.0215)		sp|O15031|PLXB2_HUMAN	O15031	PLXB2_HUMAN	PLXNB2	Plexin-B2
sp|O15031|PLXB2_HUMAN	844	0	0	RISVAGRNCSFQPERY	16	4	1	1	0	8N(0.9840), 9C(57.0215)		sp|O15031|PLXB2_HUMAN	O15031	PLXB2_HUMAN	PLXNB2	Plexin-B2
sp|O15031|PLXB2_HUMAN	844	0	0	SVAGRNCSFQPERY	14	3	0.9934	1	0	6N(0.9840), 7C(57.0215)		sp|O15031|PLXB2_HUMAN	O15031	PLXB2_HUMAN	PLXNB2	Plexin-B2
sp|O15031|PLXB2_HUMAN	844	0	0	VAGRNCSFQPERY	13	2, 3	1	3	0	5N(0.9840), 6C(57.0215)		sp|O15031|PLXB2_HUMAN	O15031	PLXB2_HUMAN	PLXNB2	Plexin-B2
sp|O15031|PLXB2_HUMAN	1002	1	0	ASGGRSINVTGQGF	14	2	0.9999	1	0	8N(0.9840)		sp|O15031|PLXB2_HUMAN	O15031	PLXB2_HUMAN	PLXNB2	Plexin-B2
sp|O15031|PLXB2_HUMAN	1002	0	0	SINVTGQGF	9	1	0.9998	1	0	3N(0.9840)		sp|O15031|PLXB2_HUMAN	O15031	PLXB2_HUMAN	PLXNB2	Plexin-B2
sp|O15031|PLXB2_HUMAN	1002	0	0	SINVTGQGFSLIQR	14	3	0.998	1	0	3N(0.9840)		sp|O15031|PLXB2_HUMAN	O15031	PLXB2_HUMAN	PLXNB2	Plexin-B2
sp|O15031|PLXB2_HUMAN	1049	1	0	EAESLQPMTVVGTDYVFHNDTK	22	3	1	2	0	19N(0.9840), 8M(15.9949)		sp|O15031|PLXB2_HUMAN	O15031	PLXB2_HUMAN	PLXNB2	Plexin-B2
sp|O15031|PLXB2_HUMAN	1049	0	0	HNDTKVVF	8	2	0.9766	1	0	2N(0.9840)		sp|O15031|PLXB2_HUMAN	O15031	PLXB2_HUMAN	PLXNB2	Plexin-B2
sp|O15031|PLXB2_HUMAN	1049	0	0	VFHNDTKVVF	10	2, 3	0.9983	2	0	4N(0.9840)		sp|O15031|PLXB2_HUMAN	O15031	PLXB2_HUMAN	PLXNB2	Plexin-B2
sp|O15031|PLXB2_HUMAN	1099	1	0	EYVPDPTFENFTGGVK	16	2	1	1	0	10N(0.9840)		sp|O15031|PLXB2_HUMAN	O15031	PLXB2_HUMAN	PLXNB2	Plexin-B2
sp|O15031|PLXB2_HUMAN	1099	0	0	EYVPDPTFENFTGGVKK	17	3	0.998	1	0	10N(0.9840)		sp|O15031|PLXB2_HUMAN	O15031	PLXB2_HUMAN	PLXNB2	Plexin-B2
sp|O15031|PLXB2_HUMAN	1099	0	0	EYVPDPTFENFTGGVKKQVN	20	2, 3	1	2	0	10N(0.9840)		sp|O15031|PLXB2_HUMAN	O15031	PLXB2_HUMAN	PLXNB2	Plexin-B2
sp|O15230|LAMA5_HUMAN	95	1	1	VGGPVAGGDPNQTIRGQY	18	2	1	1	0	11N(0.9840)		sp|O15230|LAMA5_HUMAN	O15230	LAMA5_HUMAN	LAMA5	Laminin subunit alpha-5
sp|O15230|LAMA5_HUMAN	479	1	0	TGFPSCYPTPSSSNDTREQ	19	2	1	1	0	14N(0.9840), 6C(57.0215)		sp|O15230|LAMA5_HUMAN	O15230	LAMA5_HUMAN	LAMA5	Laminin subunit alpha-5
sp|O15230|LAMA5_HUMAN	1330	1	0	QGHANASFCPHGY	13	3	0.9958	1	0	5N(0.9840), 9C(57.0215)		sp|O15230|LAMA5_HUMAN	O15230	LAMA5_HUMAN	LAMA5	Laminin subunit alpha-5
sp|O15230|LAMA5_HUMAN	2019	1	0	GNALLPGNCTRCDCTPCGTEACDPHSGH	28	3, 4	1	2	0	12C(57.0215), 14C(57.0215), 17C(57.0215), 22C(57.0215), 8N(0.9840), 9C(57.0215)		sp|O15230|LAMA5_HUMAN	O15230	LAMA5_HUMAN	LAMA5	Laminin subunit alpha-5
sp|O15230|LAMA5_HUMAN	2196	1	0	EQLRGINASSMAW	13	2	1	1	0	11M(15.9949), 7N(0.9840)		sp|O15230|LAMA5_HUMAN	O15230	LAMA5_HUMAN	LAMA5	Laminin subunit alpha-5
sp|O15230|LAMA5_HUMAN	2196	0	0	RGINASSMAW	10	2	0.9905	1	0	4N(0.9840), 8M(15.9949)		sp|O15230|LAMA5_HUMAN	O15230	LAMA5_HUMAN	LAMA5	Laminin subunit alpha-5
sp|O15230|LAMA5_HUMAN	2209	1	0	HRLNASIADLQSQL	14	2, 3	0.9985	2	0	4N(0.9840)		sp|O15230|LAMA5_HUMAN	O15230	LAMA5_HUMAN	LAMA5	Laminin subunit alpha-5
sp|O15230|LAMA5_HUMAN	2209	0	0	LHRLNASIADLQSQLR	16	3, 4	1	2	0	5N(0.9840)		sp|O15230|LAMA5_HUMAN	O15230	LAMA5_HUMAN	LAMA5	Laminin subunit alpha-5
sp|O15230|LAMA5_HUMAN	2209	0	0	RLNASIADLQSQL	13	2	1	1	0	3N(0.9840)		sp|O15230|LAMA5_HUMAN	O15230	LAMA5_HUMAN	LAMA5	Laminin subunit alpha-5
sp|O15230|LAMA5_HUMAN	2303	1	0	TLSELMSQTGHLGLANASAPSGEQLLR	27	3	1	2	0	16N(0.9840), 6M(15.9949)		sp|O15230|LAMA5_HUMAN	O15230	LAMA5_HUMAN	LAMA5	Laminin subunit alpha-5
sp|O15230|LAMA5_HUMAN	2423	1	0	DNATLQATLHAAR	13	2	1	1	0	2N(0.9840)		sp|O15230|LAMA5_HUMAN	O15230	LAMA5_HUMAN	LAMA5	Laminin subunit alpha-5
sp|O15230|LAMA5_HUMAN	2423	0	0	KQELSRDNATLQATLHAAR	19	4	0.9981	1	0	8N(0.9840)		sp|O15230|LAMA5_HUMAN	O15230	LAMA5_HUMAN	LAMA5	Laminin subunit alpha-5
sp|O15230|LAMA5_HUMAN	2568	1	0	LANSTALEEAMLQEQQRL	18	2, 3	1	2	0	3N(0.9840)		sp|O15230|LAMA5_HUMAN	O15230	LAMA5_HUMAN	LAMA5	Laminin subunit alpha-5
sp|O15230|LAMA5_HUMAN	2707	1	0	GVHNASLALSASIGR	15	3	0.7112	1	0	4N(0.9840)		sp|O15230|LAMA5_HUMAN	O15230	LAMA5_HUMAN	LAMA5	Laminin subunit alpha-5
sp|O15230|LAMA5_HUMAN	2707	0	0	SILENRGVHNASLAL	15	3	0.9992	1	0	10N(0.9840)		sp|O15230|LAMA5_HUMAN	O15230	LAMA5_HUMAN	LAMA5	Laminin subunit alpha-5
sp|O15230|LAMA5_HUMAN	3107	1	0	KRLNTTGVSAGCTADLL	17	3	1	1	0	12C(57.0215), 4N(0.9840)		sp|O15230|LAMA5_HUMAN	O15230	LAMA5_HUMAN	LAMA5	Laminin subunit alpha-5
sp|O15230|LAMA5_HUMAN	3107	0	0	RLNTTGVSAGCTADLLVGR	19	3	0.9957	1	0	11C(57.0215), 3N(0.9840)		sp|O15230|LAMA5_HUMAN	O15230	LAMA5_HUMAN	LAMA5	Laminin subunit alpha-5
sp|O15230|LAMA5_HUMAN	3287	1	0	DLQQNLGSVNVSTGCAPALQ	20	2	1	1	0	10N(0.9840), 15C(57.0215)		sp|O15230|LAMA5_HUMAN	O15230	LAMA5_HUMAN	LAMA5	Laminin subunit alpha-5
sp|O15354|GPR37_HUMAN	222	1	1	ALAQNGSLGEGIHEPGGPR	19	3	0.9781	1	0	5N(0.9840)		sp|O15354|GPR37_HUMAN	O15354	GPR37_HUMAN	GPR37	Prosaposin receptor GPR37
sp|O15438|MRP3_HUMAN	18	1	1	DSNLSVHTENPDLTPC	16	2	0.9997	1	0	16C(57.0215), 3N(0.9840)		sp|O15438|MRP3_HUMAN	O15438	MRP3_HUMAN	ABCC3	Canalicular multispecific organic anion transporter 2
sp|O15438|MRP3_HUMAN	18	0	0	DSNLSVHTENPDLTPCF	17	2	1	2	0	16C(57.0215), 3N(0.9840)		sp|O15438|MRP3_HUMAN	O15438	MRP3_HUMAN	ABCC3	Canalicular multispecific organic anion transporter 2
sp|O15438|MRP3_HUMAN	18	0	0	DSNLSVHTENPDLTPCFQ	18	2	1	1	0	16C(57.0215), 3N(0.9840)		sp|O15438|MRP3_HUMAN	O15438	MRP3_HUMAN	ABCC3	Canalicular multispecific organic anion transporter 2
sp|O15438|MRP3_HUMAN	18	0	0	DSNLSVHTENPDLTPCFQN	19	2	1	1	0	16C(57.0215), 3N(0.9840)		sp|O15438|MRP3_HUMAN	O15438	MRP3_HUMAN	ABCC3	Canalicular multispecific organic anion transporter 2
sp|O15438|MRP3_HUMAN	18	0	0	DSNLSVHTENPDLTPCFQNSLL	22	3	0.9981	1	0	16C(57.0215), 3N(0.9840)		sp|O15438|MRP3_HUMAN	O15438	MRP3_HUMAN	ABCC3	Canalicular multispecific organic anion transporter 2
sp|O15438|MRP3_HUMAN	18	0	0	WDSNLSVH	8	2	0.9874	1	0	4N(0.9840)		sp|O15438|MRP3_HUMAN	O15438	MRP3_HUMAN	ABCC3	Canalicular multispecific organic anion transporter 2
sp|O15438|MRP3_HUMAN	18	0	0	WDSNLSVHTENPDLTPC	17	2	0.9911	1	0	17C(57.0215), 4N(0.9840)		sp|O15438|MRP3_HUMAN	O15438	MRP3_HUMAN	ABCC3	Canalicular multispecific organic anion transporter 2
sp|O15438|MRP3_HUMAN	18	0	0	WDSNLSVHTENPDLTPCFQ	19	2	0.9903	1	0	17C(57.0215), 4N(0.9840)		sp|O15438|MRP3_HUMAN	O15438	MRP3_HUMAN	ABCC3	Canalicular multispecific organic anion transporter 2
sp|O15438|MRP3_HUMAN	1006	1	0	TNDAMADSRQNNTSL	15	2	1	6	0	11N(0.9840), 5M(15.9949)		sp|O15438|MRP3_HUMAN	O15438	MRP3_HUMAN	ABCC3	Canalicular multispecific organic anion transporter 2
sp|O15439|MRP4_HUMAN	754	1	1	GGGNVTEKL	9	2	0.9486	1	0	4N(0.9840)		sp|O15439|MRP4_HUMAN	O15439	MRP4_HUMAN	ABCC4	Multidrug resistance-associated protein 4
sp|O15554|KCNN4_HUMAN	232	1	1	SVAERQAVNATGHLSDTLW	19	3	0.9998	1	0	9N(0.9840)		sp|O15554|KCNN4_HUMAN	O15554	KCNN4_HUMAN	KCNN4	Intermediate conductance calcium-activated potassium channel protein 4
sp|O43157|PLXB1_HUMAN	543	1	1	SPANISREETREVF	14	3	0.9779	1	0	4N(0.9840)		sp|O43157|PLXB1_HUMAN	O43157	PLXB1_HUMAN	PLXNB1	Plexin-B1
sp|O43157|PLXB1_HUMAN	1253	1	0	TLDPNITSAGPTKSF	15	2	0.9921	1	0	5N(0.9840)		sp|O43157|PLXB1_HUMAN	O43157	PLXB1_HUMAN	PLXNB1	Plexin-B1
sp|O43194|GPR39_HUMAN	192	1	1	TCNRSSTRHHEQPETSNMSICTNL	24	4	1	1	0	17N(0.9840), 18M(15.9949), 21C(57.0215), 2C(57.0215), 3N(0.9840)		sp|O43194|GPR39_HUMAN	O43194	GPR39_HUMAN	GPR39	G-protein coupled receptor 39
sp|O43194|GPR39_HUMAN	206	1	0	HHEQPETSNMSICTNLSSR	19	3, 4	1	8	0	10M(15.9949), 13C(57.0215), 9N(0.9840)		sp|O43194|GPR39_HUMAN	O43194	GPR39_HUMAN	GPR39	G-protein coupled receptor 39
sp|O43194|GPR39_HUMAN	206	0	0	RHHEQPETSNMSICTNL	17	3	0.9986	1	0	10N(0.9840), 11M(15.9949), 14C(57.0215)		sp|O43194|GPR39_HUMAN	O43194	GPR39_HUMAN	GPR39	G-protein coupled receptor 39
sp|O43306|ADCY6_HUMAN	793	1	1	HLQQLNY	7	2	0.6685	1	0	6N(0.9840)		sp|O43306|ADCY6_HUMAN	O43306	ADCY6_HUMAN	ADCY6	Adenylate cyclase type 6
sp|O43306|ADCY6_HUMAN	878	1	0	GLASSNETFDGLDCPAAGRVAL	22	2	1	1	0	14C(57.0215), 6N(0.9840)		sp|O43306|ADCY6_HUMAN	O43306	ADCY6_HUMAN	ADCY6	Adenylate cyclase type 6
sp|O43520|AT8B1_HUMAN	368	1	1	EAQVGNSSWY	10	1	0.7142	1	0	6N(0.9840)		sp|O43520|AT8B1_HUMAN	O43520	AT8B1_HUMAN	ATP8B1	Phospholipid-transporting ATPase IC
sp|O43556|SGCE_HUMAN	200	1	1	LNAINITSALDR	12	2	0.9999	1	0	5N(0.9840)		sp|O43556|SGCE_HUMAN	O43556	SGCE_HUMAN	SGCE	Epsilon-sarcoglycan
sp|O43570|CAH12_HUMAN	28	1	1	APVNGSKW	8	2	0.9806	3	0	4N(0.9840)		sp|O43570|CAH12_HUMAN	O43570	CAH12_HUMAN	CA12	Carbonic anhydrase 12
sp|O43570|CAH12_HUMAN	80	1	0	QGYNLSANKQF	11	2	0.9851	1	0	4N(0.9840)		sp|O43570|CAH12_HUMAN	O43570	CAH12_HUMAN	CA12	Carbonic anhydrase 12
sp|O43570|CAH12_HUMAN	162	1	0	HIVHYNSDLYPDASTASNKSEGLAVL	26	3, 4	0.9985	2	0	18N(0.9840), 6N(0.9840)		sp|O43570|CAH12_HUMAN	O43570	CAH12_HUMAN	CA12	Carbonic anhydrase 12
sp|O43570|CAH12_HUMAN	162	0	0	NSDLYPDASTASNKSEGL	18	2	1	2	0	13N(0.9840), 1N(0.9840)		sp|O43570|CAH12_HUMAN	O43570	CAH12_HUMAN	CA12	Carbonic anhydrase 12
sp|O43570|CAH12_HUMAN	162	0	0	NSDLYPDASTASNKSEGLAVL	21	2	1	3	0	13N(0.9840), 1N(0.9840)		sp|O43570|CAH12_HUMAN	O43570	CAH12_HUMAN	CA12	Carbonic anhydrase 12
sp|O43570|CAH12_HUMAN	162	0	0	SDLYPDASTASNKSEGL	17	2	0.9861	1	0	12N(0.9840)		sp|O43570|CAH12_HUMAN	O43570	CAH12_HUMAN	CA12	Carbonic anhydrase 12
sp|O43570|CAH12_HUMAN	162	0	0	SDLYPDASTASNKSEGLAVL	20	2	0.9948	1	0	12N(0.9840)		sp|O43570|CAH12_HUMAN	O43570	CAH12_HUMAN	CA12	Carbonic anhydrase 12
sp|O43570|CAH12_HUMAN	162	0	0	SNKSEGLAVL	10	2	0.9957	1	0	2N(0.9840)		sp|O43570|CAH12_HUMAN	O43570	CAH12_HUMAN	CA12	Carbonic anhydrase 12
sp|O43688|PLPP2_HUMAN	139	1	1	AVCDPDWSRVNCSVY	15	2	0.9924	2	0	11N(0.9840), 12C(57.0215), 3C(57.0215)		sp|O43688|PLPP2_HUMAN	O43688	PLPP2_HUMAN	PLPP2	Phospholipid phosphatase 2
sp|O43688|PLPP2_HUMAN	139	0	0	FLAVCDPDWSRVNCSVY	17	2	1	1	0	13N(0.9840), 14C(57.0215), 5C(57.0215)		sp|O43688|PLPP2_HUMAN	O43688	PLPP2_HUMAN	PLPP2	Phospholipid phosphatase 2
sp|O43688|PLPP2_HUMAN	139	0	0	LAVCDPDWSRVNCSVY	16	2	1	1	0	12N(0.9840), 13C(57.0215), 4C(57.0215)		sp|O43688|PLPP2_HUMAN	O43688	PLPP2_HUMAN	PLPP2	Phospholipid phosphatase 2
sp|O43688|PLPP2_HUMAN	139	0	0	VNCSVYVQLEK	11	2	1	1	0	2N(0.9840), 3C(57.0215)		sp|O43688|PLPP2_HUMAN	O43688	PLPP2_HUMAN	PLPP2	Phospholipid phosphatase 2
sp|O60266|ADCY3_HUMAN	736	1	1	YTGPSNATAGMETEGSCL	18	2	0.9891	1	0	11M(15.9949), 17C(57.0215), 6N(0.9840)		sp|O60266|ADCY3_HUMAN	O60266	ADCY3_HUMAN	ADCY3	Adenylate cyclase type 3
sp|O60266|ADCY3_HUMAN	828	1	0	NPGLNGTDRLPL	12	2	0.998	1	0	5N(0.9840)		sp|O60266|ADCY3_HUMAN	O60266	ADCY3_HUMAN	ADCY3	Adenylate cyclase type 3
sp|O60266|ADCY3_HUMAN	828	0	0	NPGLNGTDRLPLVPSKY	17	3	0.7528	1	0	5N(0.9840)		sp|O60266|ADCY3_HUMAN	O60266	ADCY3_HUMAN	ADCY3	Adenylate cyclase type 3
sp|O60462|NRP2_HUMAN	152	1	1	KTGSEDCSKNFTSPNGTIESPGFPEKYPH	29	4, 5	1	2	0	10N(0.9840), 15N(0.9840), 7C(57.0215)		sp|O60462|NRP2_HUMAN	O60462	NRP2_HUMAN	NRP2	Neuropilin-2
sp|O60462|NRP2_HUMAN	157	1	0	TSPNGTIESPGFPEKYPH	18	2, 3	1	2	0	4N(0.9840)		sp|O60462|NRP2_HUMAN	O60462	NRP2_HUMAN	NRP2	Neuropilin-2
sp|O60486|PLXC1_HUMAN	686	1	1	SNVIVTGANFTR	12	2	0.9633	1	0	9N(0.9840)		sp|O60486|PLXC1_HUMAN	O60486	PLXC1_HUMAN	PLXNC1	Plexin-C1
sp|O60503|ADCY9_HUMAN	206	1	1	GDSSNLTATAR	11	2	0.9404	1	0	5N(0.9840)		sp|O60503|ADCY9_HUMAN	O60503	ADCY9_HUMAN	ADCY9	Adenylate cyclase type 9
sp|O60503|ADCY9_HUMAN	964	1	0	SSERNPCNSSVPRDL	15	3	0.9787	1	0	7C(57.0215), 8N(0.9840)		sp|O60503|ADCY9_HUMAN	O60503	ADCY9_HUMAN	ADCY9	Adenylate cyclase type 9
sp|O60637|TSN3_HUMAN	127	1	1	KTYNGTNPDAASRAIDY	17	3	0.9995	1	0	4N(0.9840)		sp|O60637|TSN3_HUMAN	O60637	TSN3_HUMAN	TSPAN3	Tetraspanin-3
sp|O60637|TSN3_HUMAN	183	1	0	SCCRETASNCNGSLAHPSDLY	21	3	0.993	1	0	10C(57.0215), 11N(0.9840), 2C(57.0215), 3C(57.0215)		sp|O60637|TSN3_HUMAN	O60637	TSN3_HUMAN	TSPAN3	Tetraspanin-3
sp|O60779|S19A2_HUMAN	63	1	1	LLGPDKNLTEREVF	14	2, 3	1	2	0	7N(0.9840)		sp|O60779|S19A2_HUMAN	O60779	S19A2_HUMAN	SLC19A2	Thiamine transporter 1
sp|O75051|PLXA2_HUMAN	756	1	1	RFNSSSVQCQNSSY	14	2	1	1	0	11N(0.9840), 3N(0.9840), 9C(57.0215)		sp|O75051|PLXA2_HUMAN	O75051	PLXA2_HUMAN	PLXNA2	Plexin-A2
sp|O75051|PLXA2_HUMAN	1091	1	0	KVVNTTTL	8	2	0.9109	1	0	4N(0.9840)		sp|O75051|PLXA2_HUMAN	O75051	PLXA2_HUMAN	PLXNA2	Plexin-A2
sp|O75051|PLXA2_HUMAN	1133	1	0	IYNDTKF	7	2	0.9569	1	0	3N(0.9840)		sp|O75051|PLXA2_HUMAN	O75051	PLXA2_HUMAN	PLXNA2	Plexin-A2
sp|O75054|IGSF3_HUMAN	101	1	1	IERVQGNSTLL	11	2	0.9856	1	0	7N(0.9840)		sp|O75054|IGSF3_HUMAN	O75054	IGSF3_HUMAN	IGSF3	Immunoglobulin superfamily member 3
sp|O75054|IGSF3_HUMAN	101	0	0	VQGNSTLLHITDLQAR	16	2, 3	1	3	0	4N(0.9840)		sp|O75054|IGSF3_HUMAN	O75054	IGSF3_HUMAN	IGSF3	Immunoglobulin superfamily member 3
sp|O75054|IGSF3_HUMAN	655	1	0	KNYNNTWTR	9	2	0.656	1	0	4N(0.9840)		sp|O75054|IGSF3_HUMAN	O75054	IGSF3_HUMAN	IGSF3	Immunoglobulin superfamily member 3
sp|O75054|IGSF3_HUMAN	700	1	0	RTLTLVENKPIQLNCSVK	18	3	0.9987	2	0	14N(0.9840), 15C(57.0215)		sp|O75054|IGSF3_HUMAN	O75054	IGSF3_HUMAN	IGSF3	Immunoglobulin superfamily member 3
sp|O75054|IGSF3_HUMAN	700	0	0	TLTLVENKPIQLNCSVK	17	3	0.9989	1	0	13N(0.9840), 14C(57.0215)		sp|O75054|IGSF3_HUMAN	O75054	IGSF3_HUMAN	IGSF3	Immunoglobulin superfamily member 3
sp|O75054|IGSF3_HUMAN	825	1	0	LSQAQGNLSVLETR	14	2	1	2	0	7N(0.9840)		sp|O75054|IGSF3_HUMAN	O75054	IGSF3_HUMAN	IGSF3	Immunoglobulin superfamily member 3
sp|O75054|IGSF3_HUMAN	825	0	0	RLSQAQGNLSVL	12	2	1	1	0	8N(0.9840)		sp|O75054|IGSF3_HUMAN	O75054	IGSF3_HUMAN	IGSF3	Immunoglobulin superfamily member 3
sp|O75054|IGSF3_HUMAN	842	1	0	QVQLECVVLNR	11	2	1	1	0	10N(0.9840), 6C(57.0215)		sp|O75054|IGSF3_HUMAN	O75054	IGSF3_HUMAN	IGSF3	Immunoglobulin superfamily member 3
sp|O75054|IGSF3_HUMAN	961	1	0	QVDTVVPNATVSEKAAF	17	2	1	1	0	8N(0.9840)		sp|O75054|IGSF3_HUMAN	O75054	IGSF3_HUMAN	IGSF3	Immunoglobulin superfamily member 3
sp|O75094|SLIT3_HUMAN	192	1	1	ALRDLEILTLNNNNISR	17	3	0.9933	2	0	12N(0.9840), 14N(0.9840)		sp|O75094|SLIT3_HUMAN	O75094	SLIT3_HUMAN	SLIT3	Slit homolog 3 protein
sp|O75094|SLIT3_HUMAN	192	0	0	DLEILTLNNNNISR	14	2	0.972	1	0	11N(0.9840), 8N(0.9840)		sp|O75094|SLIT3_HUMAN	O75094	SLIT3_HUMAN	SLIT3	Slit homolog 3 protein
sp|O75094|SLIT3_HUMAN	192	0	0	NNNNISRIL	9	2	0.9847	1	0	4N(0.9840)		sp|O75094|SLIT3_HUMAN	O75094	SLIT3_HUMAN	SLIT3	Slit homolog 3 protein
sp|O75094|SLIT3_HUMAN	192	0	0	TLNNNNISRIL	11	2	0.9995	1	0	6N(0.9840)		sp|O75094|SLIT3_HUMAN	O75094	SLIT3_HUMAN	SLIT3	Slit homolog 3 protein
sp|O75094|SLIT3_HUMAN	797	1	0	TFSNMSHL	8	2	0.9947	1	0	4N(0.9840)		sp|O75094|SLIT3_HUMAN	O75094	SLIT3_HUMAN	SLIT3	Slit homolog 3 protein
sp|O75094|SLIT3_HUMAN	1406	1	0	MCKCAEGYGGDLCDNKNDSANACSAF	26	3	0.9994	1	0	13C(57.0215), 15N(0.9840), 17N(0.9840), 1M(15.9949), 23C(57.0215), 2C(57.0215), 4C(57.0215)		sp|O75094|SLIT3_HUMAN	O75094	SLIT3_HUMAN	SLIT3	Slit homolog 3 protein
sp|O75096|LRP4_HUMAN	264	1	1	RCDGDADCDDQSDERNCTTSMCTAEQF	27	3	0.9998	1	0	16N(0.9840), 17C(57.0215), 21M(15.9949), 22C(57.0215), 2C(57.0215), 8C(57.0215)		sp|O75096|LRP4_HUMAN	O75096	LRP4_HUMAN	LRP4	Low-density lipoprotein receptor-related protein 4
sp|O75096|LRP4_HUMAN	1415	1	0	RADLNGSNMETVIGR	15	3	0.9963	1	0	5N(0.9840)		sp|O75096|LRP4_HUMAN	O75096	LRP4_HUMAN	LRP4	Low-density lipoprotein receptor-related protein 4
sp|O75096|LRP4_HUMAN	1467	1	0	VLINNSLDEPR	11	2	0.9086	1	0	4N(0.9840)		sp|O75096|LRP4_HUMAN	O75096	LRP4_HUMAN	LRP4	Low-density lipoprotein receptor-related protein 4
sp|O75144|ICOSL_HUMAN	70	1	1	TVVTYHIPQNSSLENVDSR	19	3	0.998	1	0	10N(0.9840)		sp|O75144|ICOSL_HUMAN	O75144	ICOSL_HUMAN	ICOSLG	IC
sp|O75197|LRP5_HUMAN	940	1	1	TLDPSSRNCSPPTTF	15	2	0.9973	1	0	8N(0.9840), 9C(57.0215)		sp|O75197|LRP5_HUMAN	O75197	LRP5_HUMAN	LRP5	Low-density lipoprotein receptor-related protein 5
sp|O75581|LRP6_HUMAN	281	1	1	SQQRQPNATNPCGIDNGGCSHL	22	3	1	2	0	12C(57.0215), 16N(0.9840), 19C(57.0215), 7N(0.9840)		sp|O75581|LRP6_HUMAN	O75581	LRP6_HUMAN	LRP6	Low-density lipoprotein receptor-related protein 6
sp|O75581|LRP6_HUMAN	433	1	0	RLNGTMRKIL	10	3	0.9986	1	0	3N(0.9840)		sp|O75581|LRP6_HUMAN	O75581	LRP6_HUMAN	LRP6	Low-density lipoprotein receptor-related protein 6
sp|O75581|LRP6_HUMAN	486	1	0	DGSDRVVLVNTSL	13	2	0.9968	1	0	10N(0.9840)		sp|O75581|LRP6_HUMAN	O75581	LRP6_HUMAN	LRP6	Low-density lipoprotein receptor-related protein 6
sp|O75581|LRP6_HUMAN	692	1	0	MNGSALEHVVEF	12	2	0.9938	1	0	2N(0.9840)		sp|O75581|LRP6_HUMAN	O75581	LRP6_HUMAN	LRP6	Low-density lipoprotein receptor-related protein 6
sp|O75581|LRP6_HUMAN	859	1	0	SIERANKTSGQNRTIIQGHLDY	22	3	0.9927	1	0	12N(0.9840), 6N(0.9840)		sp|O75581|LRP6_HUMAN	O75581	LRP6_HUMAN	LRP6	Low-density lipoprotein receptor-related protein 6
sp|O75581|LRP6_HUMAN	859	0	0	SRRSIERANKTSGQNRTIIQGHLDY	25	4	1	1	0	15N(0.9840), 9N(0.9840)		sp|O75581|LRP6_HUMAN	O75581	LRP6_HUMAN	LRP6	Low-density lipoprotein receptor-related protein 6
sp|O75581|LRP6_HUMAN	926	1	0	SLNADNRTCSAPTTF	15	2	0.6608	1	0	6N(0.9840), 9C(57.0215)		sp|O75581|LRP6_HUMAN	O75581	LRP6_HUMAN	LRP6	Low-density lipoprotein receptor-related protein 6
sp|O75581|LRP6_HUMAN	1039	1	0	TCEATNVINVTRL	13	2	1	1	0	2C(57.0215), 9N(0.9840)		sp|O75581|LRP6_HUMAN	O75581	LRP6_HUMAN	LRP6	Low-density lipoprotein receptor-related protein 6
sp|O75751|S22A3_HUMAN	72	1	1	CGWSPEEEWNR	11	2	0.9232	1	0	10N(0.9840), 1C(57.0215)		sp|O75751|S22A3_HUMAN	O75751	S22A3_HUMAN	SLC22A3	Solute carrier family 22 member 3
sp|O75751|S22A3_HUMAN	72	0	0	SPEEEWNRTAPA	12	2	0.9985	1	0	7N(0.9840)		sp|O75751|S22A3_HUMAN	O75751	S22A3_HUMAN	SLC22A3	Solute carrier family 22 member 3
sp|O75751|S22A3_HUMAN	72	0	0	SPEEEWNRTAPASRGPEPPER	21	4	1	1	0	7N(0.9840)		sp|O75751|S22A3_HUMAN	O75751	S22A3_HUMAN	SLC22A3	Solute carrier family 22 member 3
sp|O75751|S22A3_HUMAN	72	0	0	SPEEEWNRTAPASRGPEPPERR	22	4	1	1	0	7N(0.9840)		sp|O75751|S22A3_HUMAN	O75751	S22A3_HUMAN	SLC22A3	Solute carrier family 22 member 3
sp|O75751|S22A3_HUMAN	99	1	0	LLEAANDSASATSAL	15	2	0.8515	1	0	6N(0.9840)		sp|O75751|S22A3_HUMAN	O75751	S22A3_HUMAN	SLC22A3	Solute carrier family 22 member 3
sp|O75751|S22A3_HUMAN	119	1	0	AAFPNRSAPL	10	2	0.9983	1	0	5N(0.9840)		sp|O75751|S22A3_HUMAN	O75751	S22A3_HUMAN	SLC22A3	Solute carrier family 22 member 3
sp|O75751|S22A3_HUMAN	119	0	0	AAFPNRSAPLVPCRGGW	17	3	0.9989	2	0	13C(57.0215), 5N(0.9840)		sp|O75751|S22A3_HUMAN	O75751	S22A3_HUMAN	SLC22A3	Solute carrier family 22 member 3
sp|O75751|S22A3_HUMAN	119	0	0	SCADPLAAFPNRSAPL	16	2	1	1	0	11N(0.9840), 2C(57.0215)		sp|O75751|S22A3_HUMAN	O75751	S22A3_HUMAN	SLC22A3	Solute carrier family 22 member 3
sp|O75751|S22A3_HUMAN	119	0	0	SCADPLAAFPNRSAPLVPC	19	2	0.9967	1	0	11N(0.9840), 19C(57.0215), 2C(57.0215)		sp|O75751|S22A3_HUMAN	O75751	S22A3_HUMAN	SLC22A3	Solute carrier family 22 member 3
sp|O75841|UPK1B_HUMAN	131	1	1	ERYQNNSPPNNDDQW	15	2	1	1	0	5N(0.9840)		sp|O75841|UPK1B_HUMAN	O75841	UPK1B_HUMAN	UPK1B	Uroplakin-1b
sp|O75882|ATRN_HUMAN	213	1	1	SGLIVPERDGNETVPEVVATSGY	23	2	1	1	0	11N(0.9840)		sp|O75882|ATRN_HUMAN	O75882	ATRN_HUMAN	ATRN	Attractin
sp|O75882|ATRN_HUMAN	300	1	0	GICNSSDVR	9	2	0.9554	1	0	3C(57.0215), 4N(0.9840)		sp|O75882|ATRN_HUMAN	O75882	ATRN_HUMAN	ATRN	Attractin
sp|O75882|ATRN_HUMAN	300	0	0	RGICNSSDVRGCSCF	15	3	0.9984	1	0	12C(57.0215), 14C(57.0215), 4C(57.0215), 5N(0.9840)		sp|O75882|ATRN_HUMAN	O75882	ATRN_HUMAN	ATRN	Attractin
sp|O75882|ATRN_HUMAN	416	1	0	GGKIDSTGNVTNEL	14	2	0.9999	1	0	9N(0.9840)		sp|O75882|ATRN_HUMAN	O75882	ATRN_HUMAN	ATRN	Attractin
sp|O75882|ATRN_HUMAN	416	0	0	IDSTGNVTNELR	12	2	1	1	0	6N(0.9840)		sp|O75882|ATRN_HUMAN	O75882	ATRN_HUMAN	ATRN	Attractin
sp|O75882|ATRN_HUMAN	623	1	0	GHSAVLHNSTMY	12	2, 3	1	2	0	8N(0.9840)		sp|O75882|ATRN_HUMAN	O75882	ATRN_HUMAN	ATRN	Attractin
sp|O75882|ATRN_HUMAN	863	1	0	VGLRKINVSYW	11	2	0.9337	1	0	7N(0.9840)		sp|O75882|ATRN_HUMAN	O75882	ATRN_HUMAN	ATRN	Attractin
sp|O75882|ATRN_HUMAN	914	1	0	AATCINPLNGSVCERPANHSAK	22	4	1	4	0	13C(57.0215), 18N(0.9840), 4C(57.0215), 6N(0.9840), 9N(0.9840)		sp|O75882|ATRN_HUMAN	O75882	ATRN_HUMAN	ATRN	Attractin
sp|O75882|ATRN_HUMAN	1043	1	0	KGPVKMPSQAPTGNFYPQPLLNSSM	25	3	0.9837	1	0	22N(0.9840)		sp|O75882|ATRN_HUMAN	O75882	ATRN_HUMAN	ATRN	Attractin
sp|O75882|ATRN_HUMAN	1073	1	0	SKCINQSICEKCENL	15	3	0.9102	1	0	12C(57.0215), 3C(57.0215), 5N(0.9840), 9C(57.0215)		sp|O75882|ATRN_HUMAN	O75882	ATRN_HUMAN	ATRN	Attractin
sp|O75976|CBPD_HUMAN	172	1	1	VRLLNTTDVY	10	2	0.9633	1	0	5N(0.9840)		sp|O75976|CBPD_HUMAN	O75976	CBPD_HUMAN	CPD	Carboxypeptidase D
sp|O75976|CBPD_HUMAN	522	1	0	ANEYPNITRLY	11	2	0.9977	1	0	6N(0.9840)		sp|O75976|CBPD_HUMAN	O75976	CBPD_HUMAN	CPD	Carboxypeptidase D
sp|O75976|CBPD_HUMAN	522	0	0	FANEYPNITR	10	2	0.9259	1	0	7N(0.9840)		sp|O75976|CBPD_HUMAN	O75976	CBPD_HUMAN	CPD	Carboxypeptidase D
sp|O75976|CBPD_HUMAN	955	1	0	GLVMNYPHITNLTNLGQSTEYR	22	3	0.9808	2	0	11N(0.9840), 4M(15.9949), 5N(0.9840)		sp|O75976|CBPD_HUMAN	O75976	CBPD_HUMAN	CPD	Carboxypeptidase D
sp|O76082|S22A5_HUMAN	57	1	1	IATPEHRCRVPDAANLSSAW	20	4	0.9824	1	0	15N(0.9840), 8C(57.0215)		sp|O76082|S22A5_HUMAN	O76082	S22A5_HUMAN	SLC22A5	Solute carrier family 22 member 5
sp|O76082|S22A5_HUMAN	57	0	0	VPDAANLSSAWR	12	2	1	1	0	6N(0.9840)		sp|O76082|S22A5_HUMAN	O76082	S22A5_HUMAN	SLC22A5	Solute carrier family 22 member 5	SLC22A4	sp|Q9H015|S22A4_HUMAN
sp|O94991|SLIK5_HUMAN	103	1	1	NRLYPNEFVNY	11	2	0.9994	1	0	10N(0.9840)		sp|O94991|SLIK5_HUMAN	O94991	SLIK5_HUMAN	SLITRK5	SLIT and NTRK-like protein 5
sp|O95297|MPZL1_HUMAN	50	1	1	EIFVANGTQGK	11	2	1	1	0	6N(0.9840)		sp|O95297|MPZL1_HUMAN	O95297	MPZL1_HUMAN	MPZL1	Myelin protein zero-like protein 1
sp|O95297|MPZL1_HUMAN	50	0	0	TPKEIFVANGTQGKL	15	2, 3	1	3	0	9N(0.9840)		sp|O95297|MPZL1_HUMAN	O95297	MPZL1_HUMAN	MPZL1	Myelin protein zero-like protein 1
sp|O95297|MPZL1_HUMAN	50	0	0	VANGTQGKL	9	2	0.988	2	0	3N(0.9840)		sp|O95297|MPZL1_HUMAN	O95297	MPZL1_HUMAN	MPZL1	Myelin protein zero-like protein 1
sp|O95297|MPZL1_HUMAN	50	0	0	YTPKEIFVANGTQGKL	16	3	1	1	0	10N(0.9840)		sp|O95297|MPZL1_HUMAN	O95297	MPZL1_HUMAN	MPZL1	Myelin protein zero-like protein 1
sp|O95297|MPZL1_HUMAN	130	1	0	KDASINIENMQFIHNGTYICDVK	23	4	1	1	0	15N(0.9840), 20C(57.0215)		sp|O95297|MPZL1_HUMAN	O95297	MPZL1_HUMAN	MPZL1	Myelin protein zero-like protein 1
sp|O95477|ABCA1_HUMAN	196	1	1	VFLQGYQLHLTSLCNGSK	18	3	0.994	1	0	14C(57.0215), 15N(0.9840)		sp|O95477|ABCA1_HUMAN	O95477	ABCA1_HUMAN	ABCA1	Phospholipid-transporting ATPase ABCA1
sp|O95490|AGRL2_HUMAN	99	1	1	TQRCNNRTQCIVVTGSDVFPDPCPGTY	27	3	1	1	0	10C(57.0215), 23C(57.0215), 4C(57.0215), 5N(0.9840)		sp|O95490|AGRL2_HUMAN	O95490	AGRL2_HUMAN	ADGRL2	Adhesion G protein-coupled receptor L2
sp|O95490|AGRL2_HUMAN	520	1	0	GPDLSNCTSHWVNQLAQK	18	3	0.9999	1	0	6N(0.9840), 7C(57.0215)		sp|O95490|AGRL2_HUMAN	O95490	AGRL2_HUMAN	ADGRL2	Adhesion G protein-coupled receptor L2
sp|O95490|AGRL2_HUMAN	520	0	0	NPKGPDLSNCTSHW	14	2, 3	0.9986	2	0	10C(57.0215), 9N(0.9840)		sp|O95490|AGRL2_HUMAN	O95490	AGRL2_HUMAN	ADGRL2	Adhesion G protein-coupled receptor L2
sp|O95490|AGRL2_HUMAN	629	1	0	KHMNSSEQAHTATM	14	3	0.9965	1	0	4N(0.9840)		sp|O95490|AGRL2_HUMAN	O95490	AGRL2_HUMAN	ADGRL2	Adhesion G protein-coupled receptor L2
sp|O95490|AGRL2_HUMAN	731	1	0	SLGQFLSTENATIK	14	2	1	2	0	10N(0.9840)		sp|O95490|AGRL2_HUMAN	O95490	AGRL2_HUMAN	ADGRL2	Adhesion G protein-coupled receptor L2
sp|O95490|AGRL2_HUMAN	787	1	0	NANCSFW	7	1	0.7603	1	0	3N(0.9840), 4C(57.0215)		sp|O95490|AGRL2_HUMAN	O95490	AGRL2_HUMAN	ADGRL2	Adhesion G protein-coupled receptor L2	ADGRL1	sp|O94910|AGRL1_HUMAN
sp|O95490|AGRL2_HUMAN	813	1	0	STQGCKLVDTNKTRTTC	17	3	1	1	0	11N(0.9840), 17C(57.0215), 5C(57.0215)		sp|O95490|AGRL2_HUMAN	O95490	AGRL2_HUMAN	ADGRL2	Adhesion G protein-coupled receptor L2
sp|O95858|TSN15_HUMAN	189	1	1	CIRNTTEVVNTM	12	2	0.9922	1	0	1C(57.0215), 4N(0.9840)		sp|O95858|TSN15_HUMAN	O95858	TSN15_HUMAN	TSPAN15	Tetraspanin-15
sp|O95858|TSN15_HUMAN	189	0	0	TCCIRNTTEVVN	12	2	1	1	0	2C(57.0215), 3C(57.0215), 6N(0.9840)		sp|O95858|TSN15_HUMAN	O95858	TSN15_HUMAN	TSPAN15	Tetraspanin-15
sp|O95858|TSN15_HUMAN	189	0	0	TCCIRNTTEVVNTM	14	2	1	3	0	12N(0.9840), 14M(15.9949), 2C(57.0215), 3C(57.0215), 6N(0.9840)		sp|O95858|TSN15_HUMAN	O95858	TSN15_HUMAN	TSPAN15	Tetraspanin-15
sp|O95858|TSN15_HUMAN	189	0	0	TCCIRNTTEVVNTMCGY	17	2	1	2	0	14M(15.9949), 15C(57.0215), 2C(57.0215), 3C(57.0215), 6N(0.9840)		sp|O95858|TSN15_HUMAN	O95858	TSN15_HUMAN	TSPAN15	Tetraspanin-15
sp|P00450|CERU_HUMAN	138	1	1	EHEGAIYPDNTTDFQR	16	2, 3	0.9859	2	0	10N(0.9840)		sp|P00450|CERU_HUMAN	P00450	CERU_HUMAN	CP	Ceruloplasmin
sp|P00450|CERU_HUMAN	138	0	0	KEHEGAIYPDNTTDF	15	2, 3	1	2	0	11N(0.9840)		sp|P00450|CERU_HUMAN	P00450	CERU_HUMAN	CP	Ceruloplasmin
sp|P00450|CERU_HUMAN	358	1	0	FQVQECNKSSSKDNIRGKH	19	4	0.9402	1	0	6C(57.0215), 7N(0.9840)		sp|P00450|CERU_HUMAN	P00450	CERU_HUMAN	CP	Ceruloplasmin
sp|P00450|CERU_HUMAN	397	1	0	TKENLTAPGSDSAVF	15	2	0.9983	1	0	4N(0.9840)		sp|P00450|CERU_HUMAN	P00450	CERU_HUMAN	CP	Ceruloplasmin
sp|P00450|CERU_HUMAN	397	0	0	TKENLTAPGSDSAVFF	16	2	0.979	1	0	4N(0.9840)		sp|P00450|CERU_HUMAN	P00450	CERU_HUMAN	CP	Ceruloplasmin
sp|P00450|CERU_HUMAN	762	1	0	EKELHHLQEQNVSNAFLDKGEFY	23	4	0.9794	1	0	11N(0.9840)		sp|P00450|CERU_HUMAN	P00450	CERU_HUMAN	CP	Ceruloplasmin
sp|P00450|CERU_HUMAN	762	0	0	HHLQEQNVSNAF	12	3	0.9955	1	0	7N(0.9840)		sp|P00450|CERU_HUMAN	P00450	CERU_HUMAN	CP	Ceruloplasmin
sp|P00450|CERU_HUMAN	762	0	0	HHLQEQNVSNAFLDKGEFY	19	3	1	1	0	7N(0.9840)		sp|P00450|CERU_HUMAN	P00450	CERU_HUMAN	CP	Ceruloplasmin
sp|P00533|EGFR_HUMAN	56	1	1	SLQRMFNNCEVVL	13	2	0.946	1	0	7N(0.9840), 9C(57.0215)		sp|P00533|EGFR_HUMAN	P00533	EGFR_HUMAN	EGFR	Epidermal growth factor receptor
sp|P00533|EGFR_HUMAN	128	1	0	DANKTGLKELPM	12	2, 3	0.9832	2	0	3N(0.9840)		sp|P00533|EGFR_HUMAN	P00533	EGFR_HUMAN	EGFR	Epidermal growth factor receptor
sp|P00533|EGFR_HUMAN	128	0	0	SNYDANKTGL	10	2	0.9999	1	0	6N(0.9840)		sp|P00533|EGFR_HUMAN	P00533	EGFR_HUMAN	EGFR	Epidermal growth factor receptor
sp|P00533|EGFR_HUMAN	175	1	0	LSNMSMDF	8	1	0.9751	1	0	3N(0.9840)		sp|P00533|EGFR_HUMAN	P00533	EGFR_HUMAN	EGFR	Epidermal growth factor receptor
sp|P00533|EGFR_HUMAN	175	0	0	RDIVSSDFLSNM	12	2	1	2	0	11N(0.9840), 12M(15.9949)		sp|P00533|EGFR_HUMAN	P00533	EGFR_HUMAN	EGFR	Epidermal growth factor receptor
sp|P00533|EGFR_HUMAN	175	0	0	RDIVSSDFLSNMSM	14	2	0.9931	1	0	11N(0.9840)		sp|P00533|EGFR_HUMAN	P00533	EGFR_HUMAN	EGFR	Epidermal growth factor receptor
sp|P00533|EGFR_HUMAN	196	1	0	KCDPSCPNGSCW	12	2	1	1	0	11C(57.0215), 2C(57.0215), 6C(57.0215), 8N(0.9840)		sp|P00533|EGFR_HUMAN	P00533	EGFR_HUMAN	EGFR	Epidermal growth factor receptor
sp|P00533|EGFR_HUMAN	352	1	0	KDSLSINAT	9	2	0.669	1	0	7N(0.9840)		sp|P00533|EGFR_HUMAN	P00533	EGFR_HUMAN	EGFR	Epidermal growth factor receptor
sp|P00533|EGFR_HUMAN	352	0	0	KDSLSINATNIK	12	2	1	1	0	7N(0.9840)		sp|P00533|EGFR_HUMAN	P00533	EGFR_HUMAN	EGFR	Epidermal growth factor receptor
sp|P00533|EGFR_HUMAN	352	0	0	KDSLSINATNIKH	13	3	1	1	0	7N(0.9840)		sp|P00533|EGFR_HUMAN	P00533	EGFR_HUMAN	EGFR	Epidermal growth factor receptor
sp|P00533|EGFR_HUMAN	352	0	0	KDSLSINATNIKHF	14	3, 4	1	3	0	10N(0.9840), 7N(0.9840)		sp|P00533|EGFR_HUMAN	P00533	EGFR_HUMAN	EGFR	Epidermal growth factor receptor
sp|P00533|EGFR_HUMAN	352	0	0	NATNIKHF	8	2	0.9887	1	0	1N(0.9840)		sp|P00533|EGFR_HUMAN	P00533	EGFR_HUMAN	EGFR	Epidermal growth factor receptor
sp|P00533|EGFR_HUMAN	352	0	0	SINATNIKHF	10	2, 3	0.9999	2	0	3N(0.9840)		sp|P00533|EGFR_HUMAN	P00533	EGFR_HUMAN	EGFR	Epidermal growth factor receptor
sp|P00533|EGFR_HUMAN	361	1	0	KNCTSISGDLH	11	2, 3	1	2	0	2N(0.9840), 3C(57.0215)		sp|P00533|EGFR_HUMAN	P00533	EGFR_HUMAN	EGFR	Epidermal growth factor receptor
sp|P00533|EGFR_HUMAN	361	0	0	KNCTSISGDLHILPVAF	17	3	0.6815	1	0	2N(0.9840), 3C(57.0215)		sp|P00533|EGFR_HUMAN	P00533	EGFR_HUMAN	EGFR	Epidermal growth factor receptor
sp|P00533|EGFR_HUMAN	413	1	0	IQAWPENRTDL	11	2	0.9212	1	0	7N(0.9840)		sp|P00533|EGFR_HUMAN	P00533	EGFR_HUMAN	EGFR	Epidermal growth factor receptor
sp|P00533|EGFR_HUMAN	413	0	0	IQAWPENRTDLHAF	14	2, 3	1	4	0	7N(0.9840)		sp|P00533|EGFR_HUMAN	P00533	EGFR_HUMAN	EGFR	Epidermal growth factor receptor
sp|P00533|EGFR_HUMAN	413	0	0	IQAWPENRTDLHAFENL	17	2	0.9945	1	0	7N(0.9840)		sp|P00533|EGFR_HUMAN	P00533	EGFR_HUMAN	EGFR	Epidermal growth factor receptor
sp|P00533|EGFR_HUMAN	413	0	0	LIQAWPENRTDL	12	2	0.9965	1	0	8N(0.9840)		sp|P00533|EGFR_HUMAN	P00533	EGFR_HUMAN	EGFR	Epidermal growth factor receptor
sp|P00533|EGFR_HUMAN	413	0	0	LIQAWPENRTDLHAF	15	2	0.9997	1	0	8N(0.9840)		sp|P00533|EGFR_HUMAN	P00533	EGFR_HUMAN	EGFR	Epidermal growth factor receptor
sp|P00533|EGFR_HUMAN	413	0	0	LLIQAWPENRTDL	13	2	0.9968	1	0	9N(0.9840)		sp|P00533|EGFR_HUMAN	P00533	EGFR_HUMAN	EGFR	Epidermal growth factor receptor
sp|P00533|EGFR_HUMAN	413	0	0	LLIQAWPENRTDLH	14	2, 3	1	2	0	9N(0.9840)		sp|P00533|EGFR_HUMAN	P00533	EGFR_HUMAN	EGFR	Epidermal growth factor receptor
sp|P00533|EGFR_HUMAN	413	0	0	LLIQAWPENRTDLHAF	16	2, 3	1	2	0	9N(0.9840)		sp|P00533|EGFR_HUMAN	P00533	EGFR_HUMAN	EGFR	Epidermal growth factor receptor
sp|P00533|EGFR_HUMAN	528	1	0	CRNVSRGRECVDKCNLLEGEPREF	24	4	1	1	0	10C(57.0215), 14C(57.0215), 1C(57.0215), 3N(0.9840)		sp|P00533|EGFR_HUMAN	P00533	EGFR_HUMAN	EGFR	Epidermal growth factor receptor
sp|P00533|EGFR_HUMAN	528	0	0	DCVSCRNVSR	10	3	0.9723	1	0	2C(57.0215), 5C(57.0215), 7N(0.9840)		sp|P00533|EGFR_HUMAN	P00533	EGFR_HUMAN	EGFR	Epidermal growth factor receptor
sp|P00533|EGFR_HUMAN	528	0	0	SCRNVSRGRECVDKCNLLEGEPREF	25	4	1	1	0	11C(57.0215), 15C(57.0215), 2C(57.0215), 4N(0.9840)		sp|P00533|EGFR_HUMAN	P00533	EGFR_HUMAN	EGFR	Epidermal growth factor receptor
sp|P00533|EGFR_HUMAN	568	1	0	AMNITCTGRGPDNCIQ	16	2	1	2	0	14C(57.0215), 2M(15.9949), 3N(0.9840), 6C(57.0215)		sp|P00533|EGFR_HUMAN	P00533	EGFR_HUMAN	EGFR	Epidermal growth factor receptor
sp|P00533|EGFR_HUMAN	568	0	0	AMNITCTGRGPDNCIQCAH	19	3	0.9976	1	0	14C(57.0215), 17C(57.0215), 2M(15.9949), 3N(0.9840), 6C(57.0215)		sp|P00533|EGFR_HUMAN	P00533	EGFR_HUMAN	EGFR	Epidermal growth factor receptor
sp|P00533|EGFR_HUMAN	568	0	0	AMNITCTGRGPDNCIQCAHY	20	3	1	2	0	14C(57.0215), 17C(57.0215), 2M(15.9949), 3N(0.9840), 6C(57.0215)		sp|P00533|EGFR_HUMAN	P00533	EGFR_HUMAN	EGFR	Epidermal growth factor receptor
sp|P00533|EGFR_HUMAN	568	0	0	EFVENSECIQCHPECLPQAMNITCTGR	27	3	1	2	0	11C(57.0215), 15C(57.0215), 20M(15.9949), 21N(0.9840), 24C(57.0215), 5N(0.9840), 8C(57.0215)		sp|P00533|EGFR_HUMAN	P00533	EGFR_HUMAN	EGFR	Epidermal growth factor receptor
sp|P00533|EGFR_HUMAN	568	0	0	NITCTGRGPDNCIQ	14	2	1	1	0	12C(57.0215), 1N(0.9840), 4C(57.0215)		sp|P00533|EGFR_HUMAN	P00533	EGFR_HUMAN	EGFR	Epidermal growth factor receptor
sp|P00533|EGFR_HUMAN	568	0	0	NITCTGRGPDNCIQCAHY	18	3	1	1	0	12C(57.0215), 15C(57.0215), 1N(0.9840), 4C(57.0215)		sp|P00533|EGFR_HUMAN	P00533	EGFR_HUMAN	EGFR	Epidermal growth factor receptor
sp|P00533|EGFR_HUMAN	568	0	0	VENSECIQCHPECLPQAMNITCT	23	3	0.9913	1	0	13C(57.0215), 18M(15.9949), 19N(0.9840), 22C(57.0215), 6C(57.0215), 9C(57.0215)		sp|P00533|EGFR_HUMAN	P00533	EGFR_HUMAN	EGFR	Epidermal growth factor receptor
sp|P00533|EGFR_HUMAN	568	0	0	VENSECIQCHPECLPQAMNITCTGRGPDNCIQCAHY	36	4	1	1	0	13C(57.0215), 18M(15.9949), 19N(0.9840), 22C(57.0215), 30C(57.0215), 33C(57.0215), 6C(57.0215), 9C(57.0215)		sp|P00533|EGFR_HUMAN	P00533	EGFR_HUMAN	EGFR	Epidermal growth factor receptor
sp|P00533|EGFR_HUMAN	603	1	0	CVKTCPAGVMGENNTLVW	18	2	0.9816	1	0	10M(15.9949), 13N(0.9840), 1C(57.0215), 5C(57.0215)		sp|P00533|EGFR_HUMAN	P00533	EGFR_HUMAN	EGFR	Epidermal growth factor receptor
sp|P00533|EGFR_HUMAN	603	0	0	IDGPHCVKTCPAGVMGENNTLVW	23	3	1	3	0	10C(57.0215), 15M(15.9949), 18N(0.9840), 6C(57.0215)		sp|P00533|EGFR_HUMAN	P00533	EGFR_HUMAN	EGFR	Epidermal growth factor receptor
sp|P00533|EGFR_HUMAN	603	0	0	TCPAGVMGENNTLVWK	16	2	1	1	0	10N(0.9840), 2C(57.0215), 7M(15.9949)		sp|P00533|EGFR_HUMAN	P00533	EGFR_HUMAN	EGFR	Epidermal growth factor receptor
sp|P00533|EGFR_HUMAN	623	1	0	YADAGHVCHLCHPNCTYGCTGPGLEGCPTNGPK	33	4	1	1	0	11C(57.0215), 14N(0.9840), 15C(57.0215), 19C(57.0215), 27C(57.0215), 8C(57.0215)		sp|P00533|EGFR_HUMAN	P00533	EGFR_HUMAN	EGFR	Epidermal growth factor receptor
sp|P01009|A1AT_HUMAN	70	1	1	AHQSNSTNIF	10	2	0.9911	1	0	5N(0.9840)		sp|P01009|A1AT_HUMAN	P01009	A1AT_HUMAN	SERPINA1	Alpha-1-antitrypsin
sp|P01033|TIMP1_HUMAN	53	1	1	FVGTPEVNQTTLYQR	15	2	0.832	1	0	8N(0.9840)		sp|P01033|TIMP1_HUMAN	P01033	TIMP1_HUMAN	TIMP1	Metalloproteinase inhibitor 1
sp|P01033|TIMP1_HUMAN	101	1	0	SHNRSEEFLIAGK	13	3	0.7013	1	0	3N(0.9840)		sp|P01033|TIMP1_HUMAN	P01033	TIMP1_HUMAN	TIMP1	Metalloproteinase inhibitor 1
sp|P01130|LDLR_HUMAN	657	1	1	FHNLTQPRGVNW	12	2, 3	0.9926	2	0	3N(0.9840)		sp|P01130|LDLR_HUMAN	P01130	LDLR_HUMAN	LDLR	Low-density lipoprotein receptor
sp|P01130|LDLR_HUMAN	657	0	0	HNLTQPRGVNW	11	2	0.9875	1	0	2N(0.9840)		sp|P01130|LDLR_HUMAN	P01130	LDLR_HUMAN	LDLR	Low-density lipoprotein receptor
sp|P01889|HLAB_HUMAN	110	1	1	RGYYNQSEAGSH	12	2, 3	0.9992	6	0	5N(0.9840)		sp|P04439|HLAA_HUMAN	P04439	HLAA_HUMAN	HLA-A	HLA class I histocompatibility antigen, A alpha chain	HLA-B, HLA-E	sp|P01889|HLAB_HUMAN, sp|P13747|HLAE_HUMAN
sp|P01889|HLAB_HUMAN	110	0	0	RGYYNQSEAGSHTL	14	2, 3	1	2	0	5N(0.9840)		sp|P04439|HLAA_HUMAN	P04439	HLAA_HUMAN	HLA-A	HLA class I histocompatibility antigen, A alpha chain	HLA-B, HLA-E	sp|P01889|HLAB_HUMAN, sp|P13747|HLAE_HUMAN
sp|P01889|HLAB_HUMAN	110	0	0	RGYYNQSEAGSHTLQ	15	2, 3	1	2	0	5N(0.9840)		sp|P04439|HLAA_HUMAN	P04439	HLAA_HUMAN	HLA-A	HLA class I histocompatibility antigen, A alpha chain	HLA-B, HLA-E	sp|P01889|HLAB_HUMAN, sp|P13747|HLAE_HUMAN
sp|P01889|HLAB_HUMAN	110	0	0	NLRGYYNQSEAGSHTL	16	3	0.9513	1	0	7N(0.9840)		sp|P01889|HLAB_HUMAN	P01889	HLAB_HUMAN	HLA-B	HLA class I histocompatibility antigen, B alpha chain
sp|P01889|HLAB_HUMAN	110	0	0	RNLRGYYNQSEAGSH	15	4	0.9911	1	0	2N(0.9840)		sp|P01889|HLAB_HUMAN	P01889	HLAB_HUMAN	HLA-B	HLA class I histocompatibility antigen, B alpha chain
sp|P01889|HLAB_HUMAN	110	0	0	RNLRGYYNQSEAGSHTL	17	4	1	1	0	8N(0.9840)		sp|P01889|HLAB_HUMAN	P01889	HLAB_HUMAN	HLA-B	HLA class I histocompatibility antigen, B alpha chain
sp|P01911|DRB_HUMAN	48	1	1	RECHFFNGTER	11	3	0.9927	1	0	3C(57.0215), 7N(0.9840)		sp|P01911|DRB_HUMAN	P01911	DRB_HUMAN	HLA-DRB1	HLA class II histocompatibility antigen, DRB1 beta chain
sp|P02751|FINC_HUMAN	430	1	1	GGNSNGALCHFPFLYNNHNYTDCTSEGR	28	4	1	1	0	19N(0.9840), 23C(57.0215), 5N(0.9840), 9C(57.0215)		sp|P02751|FINC_HUMAN	P02751	FINC_HUMAN	FN1	Fibronectin
sp|P02751|FINC_HUMAN	430	0	0	NNHNYTDCTSEGRRDNM	17	3	0.996	1	0	4N(0.9840), 8C(57.0215)		sp|P02751|FINC_HUMAN	P02751	FINC_HUMAN	FN1	Fibronectin
sp|P02751|FINC_HUMAN	528	1	0	DQCIVDDITYNVNDTFHK	18	3	1	1	0	13N(0.9840), 3C(57.0215)		sp|P02751|FINC_HUMAN	P02751	FINC_HUMAN	FN1	Fibronectin
sp|P02751|FINC_HUMAN	528	0	0	DQCIVDDITYNVNDTFHKR	19	3, 4	1	2	0	13N(0.9840), 3C(57.0215)		sp|P02751|FINC_HUMAN	P02751	FINC_HUMAN	FN1	Fibronectin
sp|P02751|FINC_HUMAN	542	1	0	HEEGHMLNCTCFGQGR	16	3, 4	1	2	0	11C(57.0215), 8N(0.9840), 9C(57.0215)		sp|P02751|FINC_HUMAN	P02751	FINC_HUMAN	FN1	Fibronectin
sp|P02751|FINC_HUMAN	542	0	0	HKRHEEGHMLNCTCF	15	3	0.992	1	0	11N(0.9840), 12C(57.0215), 14C(57.0215)		sp|P02751|FINC_HUMAN	P02751	FINC_HUMAN	FN1	Fibronectin
sp|P02751|FINC_HUMAN	1291	1	0	RWTPLNSSTIIGY	13	2	0.997	1	0	6N(0.9840)		sp|P02751|FINC_HUMAN	P02751	FINC_HUMAN	FN1	Fibronectin
sp|P02751|FINC_HUMAN	1291	0	0	WTPLNSSTIIGYR	13	2	0.9975	1	0	5N(0.9840)		sp|P02751|FINC_HUMAN	P02751	FINC_HUMAN	FN1	Fibronectin
sp|P02786|TFR1_HUMAN	251	1	1	DFEDLYTPVNGSIVIVR	17	2	0.9595	1	0	10N(0.9840)		sp|P02786|TFR1_HUMAN	P02786	TFR1_HUMAN	TFRC	Transferrin receptor protein 1
sp|P02786|TFR1_HUMAN	251	0	0	GTKKDFEDLYTPVNGSIVI	19	2	0.9725	1	0	14N(0.9840)		sp|P02786|TFR1_HUMAN	P02786	TFR1_HUMAN	TFRC	Transferrin receptor protein 1
sp|P02786|TFR1_HUMAN	251	0	0	GTKKDFEDLYTPVNGSIVIVR	21	3, 4	1	2	0	14N(0.9840)		sp|P02786|TFR1_HUMAN	P02786	TFR1_HUMAN	TFRC	Transferrin receptor protein 1
sp|P02786|TFR1_HUMAN	251	0	0	KDFEDLYTPVNGSIVIVR	18	3	1	2	0	11N(0.9840)		sp|P02786|TFR1_HUMAN	P02786	TFR1_HUMAN	TFRC	Transferrin receptor protein 1
sp|P02786|TFR1_HUMAN	251	0	0	TPVNGSIVIVR	11	2	1	1	0	4N(0.9840)		sp|P02786|TFR1_HUMAN	P02786	TFR1_HUMAN	TFRC	Transferrin receptor protein 1
sp|P02786|TFR1_HUMAN	727	1	0	KLRKQNNGAFNETLF	15	3	0.9991	2	0	11N(0.9840), 6N(0.9840), 7N(0.9840)		sp|P02786|TFR1_HUMAN	P02786	TFR1_HUMAN	TFRC	Transferrin receptor protein 1
sp|P02786|TFR1_HUMAN	727	0	0	KQNNGAFNETLFR	13	3	1	4	0	3N(0.9840), 8N(0.9840)		sp|P02786|TFR1_HUMAN	P02786	TFR1_HUMAN	TFRC	Transferrin receptor protein 1
sp|P02786|TFR1_HUMAN	727	0	0	QNNGAFNETLFR	12	2	1	4	0	2N(0.9840), 3N(0.9840), 7N(0.9840)		sp|P02786|TFR1_HUMAN	P02786	TFR1_HUMAN	TFRC	Transferrin receptor protein 1
sp|P02786|TFR1_HUMAN	727	0	0	RKQNNGAFNETLF	13	2, 3	0.9988	4	0	4N(0.9840), 5N(0.9840), 9N(0.9840)		sp|P02786|TFR1_HUMAN	P02786	TFR1_HUMAN	TFRC	Transferrin receptor protein 1
sp|P02790|HEMO_HUMAN	187	1	1	SWPAVGNCSSALR	13	2	0.9503	1	0	7N(0.9840), 8C(57.0215)		sp|P02790|HEMO_HUMAN	P02790	HEMO_HUMAN	HPX	Hemopexin
sp|P04004|VTNC_HUMAN	169	1	1	DAFTDLKNGSLF	12	2	1	2	0	8N(0.9840)		sp|P04004|VTNC_HUMAN	P04004	VTNC_HUMAN	VTN	Vitronectin
sp|P04156|PRIO_HUMAN	181	1	1	VHDCVNIT	8	2	0.9507	1	0	4C(57.0215), 6N(0.9840)		sp|P04156|PRIO_HUMAN	P04156	PRIO_HUMAN	PRNP	Major prion protein
sp|P04156|PRIO_HUMAN	181	0	0	VHDCVNITIK	10	2, 3	1	2	0	4C(57.0215), 6N(0.9840)		sp|P04156|PRIO_HUMAN	P04156	PRIO_HUMAN	PRNP	Major prion protein
sp|P04156|PRIO_HUMAN	181	0	0	VHDCVNITIKQ	11	2	1	1	0	4C(57.0215), 6N(0.9840)		sp|P04156|PRIO_HUMAN	P04156	PRIO_HUMAN	PRNP	Major prion protein
sp|P04156|PRIO_HUMAN	181	0	0	VHDCVNITIKQH	12	2, 3, 4	1	14	0	4C(57.0215), 6N(0.9840)		sp|P04156|PRIO_HUMAN	P04156	PRIO_HUMAN	PRNP	Major prion protein
sp|P04156|PRIO_HUMAN	197	1	0	GENFTETDVK	10	2	0.9957	2	0	3N(0.9840)		sp|P04156|PRIO_HUMAN	P04156	PRIO_HUMAN	PRNP	Major prion protein
sp|P04156|PRIO_HUMAN	197	0	0	QHTVTTTTKGENFTETDVK	19	3, 4	1	4	0	12N(0.9840)		sp|P04156|PRIO_HUMAN	P04156	PRIO_HUMAN	PRNP	Major prion protein
sp|P04156|PRIO_HUMAN	197	0	0	TKGENFTETDVKMM	14	3	0.9996	1	0	5N(0.9840)		sp|P04156|PRIO_HUMAN	P04156	PRIO_HUMAN	PRNP	Major prion protein
sp|P04156|PRIO_HUMAN	197	0	0	TTKGENFTETDVKM	14	3	0.9924	1	0	6N(0.9840)		sp|P04156|PRIO_HUMAN	P04156	PRIO_HUMAN	PRNP	Major prion protein
sp|P04156|PRIO_HUMAN	197	0	0	TTKGENFTETDVKMM	15	2, 3	1	3	0	14M(15.9949), 6N(0.9840)		sp|P04156|PRIO_HUMAN	P04156	PRIO_HUMAN	PRNP	Major prion protein
sp|P04156|PRIO_HUMAN	197	0	0	TTTKGENFTETDVK	14	3	0.9992	1	0	7N(0.9840)		sp|P04156|PRIO_HUMAN	P04156	PRIO_HUMAN	PRNP	Major prion protein
sp|P04156|PRIO_HUMAN	197	0	0	TTTKGENFTETDVKM	15	3	0.9982	1	0	7N(0.9840)		sp|P04156|PRIO_HUMAN	P04156	PRIO_HUMAN	PRNP	Major prion protein
sp|P04156|PRIO_HUMAN	197	0	0	TTTKGENFTETDVKMM	16	2, 3	0.9992	4	0	15M(15.9949), 16M(15.9949), 7N(0.9840)		sp|P04156|PRIO_HUMAN	P04156	PRIO_HUMAN	PRNP	Major prion protein
sp|P04156|PRIO_HUMAN	197	0	0	TVTTTTKGENFTETDVK	17	2, 3	1	2	0	10N(0.9840)		sp|P04156|PRIO_HUMAN	P04156	PRIO_HUMAN	PRNP	Major prion protein
sp|P04156|PRIO_HUMAN	197	0	0	TVTTTTKGENFTETDVKM	18	2, 3	1	2	0	10N(0.9840)		sp|P04156|PRIO_HUMAN	P04156	PRIO_HUMAN	PRNP	Major prion protein
sp|P04156|PRIO_HUMAN	197	0	0	TVTTTTKGENFTETDVKMM	19	2, 3	1	11	0	10N(0.9840), 18M(15.9949), 19M(15.9949)		sp|P04156|PRIO_HUMAN	P04156	PRIO_HUMAN	PRNP	Major prion protein
sp|P04180|LCAT_HUMAN	44	1	1	AELSNHTRPVILVPGCLGNQLEAK	24	4	1	2	0	16C(57.0215), 5N(0.9840)		sp|P04180|LCAT_HUMAN	P04180	LCAT_HUMAN	LCAT	Phosphatidylcholine-sterol acyltransferase
sp|P04216|THY1_HUMAN	42	1	1	DCRHENTSSSPIQY	14	2	1	1	0	2C(57.0215), 6N(0.9840)		sp|P04216|THY1_HUMAN	P04216	THY1_HUMAN	THY1	Thy-1 membrane glycoprotein
sp|P04216|THY1_HUMAN	42	0	0	LDCRHENTSSSPIQYEFSLTR	21	3, 4	0.9998	3	0	3C(57.0215), 7N(0.9840)		sp|P04216|THY1_HUMAN	P04216	THY1_HUMAN	THY1	Thy-1 membrane glycoprotein
sp|P04216|THY1_HUMAN	42	0	0	RLDCRHENTSSSPIQY	16	3, 4	1	2	0	4C(57.0215), 8N(0.9840)		sp|P04216|THY1_HUMAN	P04216	THY1_HUMAN	THY1	Thy-1 membrane glycoprotein
sp|P04216|THY1_HUMAN	119	1	0	DEGTYTCALHHSGHSPPISSQNVTVLR	27	4	1	1	0	22N(0.9840), 7C(57.0215)		sp|P04216|THY1_HUMAN	P04216	THY1_HUMAN	THY1	Thy-1 membrane glycoprotein
sp|P04216|THY1_HUMAN	119	0	0	HHSGHSPPISSQNVTVL	17	2, 3	0.9994	2	0	13N(0.9840)		sp|P04216|THY1_HUMAN	P04216	THY1_HUMAN	THY1	Thy-1 membrane glycoprotein
sp|P04216|THY1_HUMAN	119	0	0	HSGHSPPISSQNVTVL	16	2, 3	0.995	3	0	12N(0.9840)		sp|P04216|THY1_HUMAN	P04216	THY1_HUMAN	THY1	Thy-1 membrane glycoprotein
sp|P04216|THY1_HUMAN	119	0	0	SGHSPPISSQNVTVL	15	2	0.9949	1	0	11N(0.9840)		sp|P04216|THY1_HUMAN	P04216	THY1_HUMAN	THY1	Thy-1 membrane glycoprotein
sp|P04439|HLAA_HUMAN	110	1	1	GTLRGYYNQSEAGSH	15	3	1	1	0	8N(0.9840)		sp|P04439|HLAA_HUMAN	P04439	HLAA_HUMAN	HLA-A	HLA class I histocompatibility antigen, A alpha chain
sp|P04439|HLAA_HUMAN	110	0	0	GYYNQSEAGSHTIQIMYGCDVGSDGR	26	3	0.9999	1	0	16M(15.9949), 19C(57.0215), 4N(0.9840)		sp|P04439|HLAA_HUMAN	P04439	HLAA_HUMAN	HLA-A	HLA class I histocompatibility antigen, A alpha chain
sp|P04439|HLAA_HUMAN	110	0	0	RGYYNQSEAGSHTIQIMY	18	3	1	2	0	17M(15.9949), 5N(0.9840)		sp|P04439|HLAA_HUMAN	P04439	HLAA_HUMAN	HLA-A	HLA class I histocompatibility antigen, A alpha chain
sp|P04439|HLAA_HUMAN	110	0	0	SQTDRVDLGTLRGYYNQSEAGSH	23	4	1	1	0	16N(0.9840)		sp|P04439|HLAA_HUMAN	P04439	HLAA_HUMAN	HLA-A	HLA class I histocompatibility antigen, A alpha chain
sp|P04626|ERBB2_HUMAN	124	1	1	ALAVLDNGDPLNNTTPVTGASPGGLREL	28	3	1	1	0	12N(0.9840), 13N(0.9840), 7N(0.9840)		sp|P04626|ERBB2_HUMAN	P04626	ERBB2_HUMAN	ERBB2	Receptor tyrosine-protein kinase erbB-2
sp|P04626|ERBB2_HUMAN	187	1	0	NNQLALTLIDTNR	13	2	1	1	0	12N(0.9840)		sp|P04626|ERBB2_HUMAN	P04626	ERBB2_HUMAN	ERBB2	Receptor tyrosine-protein kinase erbB-2
sp|P04626|ERBB2_HUMAN	187	0	0	TLIDTNRSRACHPCSPM	17	3	0.9745	1	0	11C(57.0215), 14C(57.0215), 6N(0.9840)		sp|P04626|ERBB2_HUMAN	P04626	ERBB2_HUMAN	ERBB2	Receptor tyrosine-protein kinase erbB-2
sp|P04626|ERBB2_HUMAN	259	1	0	HFNHSGICEL	10	2, 3	1	2	0	3N(0.9840), 8C(57.0215)		sp|P04626|ERBB2_HUMAN	P04626	ERBB2_HUMAN	ERBB2	Receptor tyrosine-protein kinase erbB-2
sp|P04626|ERBB2_HUMAN	530	1	0	CWGPGPTQCVNCSQF	15	2	1	1	0	11N(0.9840), 12C(57.0215), 1C(57.0215), 9C(57.0215)		sp|P04626|ERBB2_HUMAN	P04626	ERBB2_HUMAN	ERBB2	Receptor tyrosine-protein kinase erbB-2
sp|P04626|ERBB2_HUMAN	530	0	0	GPGPTQCVNCSQF	13	2	1	1	0	10C(57.0215), 7C(57.0215), 9N(0.9840)		sp|P04626|ERBB2_HUMAN	P04626	ERBB2_HUMAN	ERBB2	Receptor tyrosine-protein kinase erbB-2
sp|P04626|ERBB2_HUMAN	530	0	0	GPTQCVNCSQF	11	2	0.9212	1	0	5C(57.0215), 7N(0.9840), 8C(57.0215)		sp|P04626|ERBB2_HUMAN	P04626	ERBB2_HUMAN	ERBB2	Receptor tyrosine-protein kinase erbB-2
sp|P04626|ERBB2_HUMAN	629	1	0	FPDEEGACQPCPINCTHSCVDLDDKGCPAEQR	32	4	1	2	0	11C(57.0215), 14N(0.9840), 15C(57.0215), 19C(57.0215), 27C(57.0215), 8C(57.0215)		sp|P04626|ERBB2_HUMAN	P04626	ERBB2_HUMAN	ERBB2	Receptor tyrosine-protein kinase erbB-2
sp|P04920|B3A2_HUMAN	859	1	1	HGCSASNSSEVDGGENMTW	19	2	1	3	0	16N(0.9840), 17M(15.9949), 3C(57.0215), 7N(0.9840)		sp|P04920|B3A2_HUMAN	P04920	B3A2_HUMAN	SLC4A2	Anion exchange protein 2
sp|P05026|AT1B1_HUMAN	158	1	1	FKLEWLGNCSGLNDETYGYK	20	2	1	1	0	8N(0.9840), 9C(57.0215)		sp|P05026|AT1B1_HUMAN	P05026	AT1B1_HUMAN	ATP1B1	Sodium/potassium-transporting ATPase subunit beta-1
sp|P05026|AT1B1_HUMAN	158	0	0	KLEWLGNCSGL	11	2	1	1	0	7N(0.9840), 8C(57.0215)		sp|P05026|AT1B1_HUMAN	P05026	AT1B1_HUMAN	ATP1B1	Sodium/potassium-transporting ATPase subunit beta-1
sp|P05026|AT1B1_HUMAN	158	0	0	KLEWLGNCSGLN	12	2	0.9997	1	0	7N(0.9840), 8C(57.0215)		sp|P05026|AT1B1_HUMAN	P05026	AT1B1_HUMAN	ATP1B1	Sodium/potassium-transporting ATPase subunit beta-1
sp|P05026|AT1B1_HUMAN	158	0	0	KLEWLGNCSGLNDETY	16	2	1	3	0	12N(0.9840), 7N(0.9840), 8C(57.0215)		sp|P05026|AT1B1_HUMAN	P05026	AT1B1_HUMAN	ATP1B1	Sodium/potassium-transporting ATPase subunit beta-1
sp|P05026|AT1B1_HUMAN	158	0	0	LEWLGNCSGLNDETYGYK	18	2	0.9723	2	0	6N(0.9840), 7C(57.0215)		sp|P05026|AT1B1_HUMAN	P05026	AT1B1_HUMAN	ATP1B1	Sodium/potassium-transporting ATPase subunit beta-1
sp|P05026|AT1B1_HUMAN	158	0	0	LEWLGNCSGLNDETYGYKEGKPCIIIK	27	4	1	1	0	23C(57.0215), 6N(0.9840), 7C(57.0215)		sp|P05026|AT1B1_HUMAN	P05026	AT1B1_HUMAN	ATP1B1	Sodium/potassium-transporting ATPase subunit beta-1
sp|P05026|AT1B1_HUMAN	158	0	0	LGNCSGLNDETY	12	2	0.9951	1	0	3N(0.9840), 4C(57.0215)		sp|P05026|AT1B1_HUMAN	P05026	AT1B1_HUMAN	ATP1B1	Sodium/potassium-transporting ATPase subunit beta-1
sp|P05026|AT1B1_HUMAN	193	1	0	GFKPKPPKNESLETYPVMKY	20	2, 3, 4, 5	1	6	0	18M(15.9949), 9N(0.9840)		sp|P05026|AT1B1_HUMAN	P05026	AT1B1_HUMAN	ATP1B1	Sodium/potassium-transporting ATPase subunit beta-1
sp|P05026|AT1B1_HUMAN	193	0	0	KPKPPKNESLETY	13	2	0.992	1	0	7N(0.9840)		sp|P05026|AT1B1_HUMAN	P05026	AT1B1_HUMAN	ATP1B1	Sodium/potassium-transporting ATPase subunit beta-1
sp|P05026|AT1B1_HUMAN	193	0	0	KPKPPKNESLETYPVM	16	2, 3, 4	1	4	0	16M(15.9949), 7N(0.9840)		sp|P05026|AT1B1_HUMAN	P05026	AT1B1_HUMAN	ATP1B1	Sodium/potassium-transporting ATPase subunit beta-1
sp|P05026|AT1B1_HUMAN	193	0	0	KPKPPKNESLETYPVMKY	18	3, 4	1	5	0	16M(15.9949), 7N(0.9840)		sp|P05026|AT1B1_HUMAN	P05026	AT1B1_HUMAN	ATP1B1	Sodium/potassium-transporting ATPase subunit beta-1
sp|P05026|AT1B1_HUMAN	193	0	0	VLGFKPKPPKNESLETYPVMK	21	3, 4	1	6	0	11N(0.9840), 20M(15.9949)		sp|P05026|AT1B1_HUMAN	P05026	AT1B1_HUMAN	ATP1B1	Sodium/potassium-transporting ATPase subunit beta-1
sp|P05026|AT1B1_HUMAN	265	1	0	TNLTMDTEIRIEC	13	2	1	1	0	13C(57.0215), 2N(0.9840), 5M(15.9949)		sp|P05026|AT1B1_HUMAN	P05026	AT1B1_HUMAN	ATP1B1	Sodium/potassium-transporting ATPase subunit beta-1
sp|P05026|AT1B1_HUMAN	265	0	0	TNLTMDTEIRIECKAY	16	3	1	1	0	13C(57.0215), 2N(0.9840), 5M(15.9949)		sp|P05026|AT1B1_HUMAN	P05026	AT1B1_HUMAN	ATP1B1	Sodium/potassium-transporting ATPase subunit beta-1
sp|P05067|A4_HUMAN	542	1	1	ERMNQSLSLLY	11	2	0.9925	1	0	4N(0.9840)		sp|P05067|A4_HUMAN	P05067	A4_HUMAN	APP	Amyloid-beta precursor protein
sp|P05362|ICAM1_HUMAN	145	1	1	ANLTVVLLR	9	2	0.9921	1	0	2N(0.9840)		sp|P05362|ICAM1_HUMAN	P05362	ICAM1_HUMAN	ICAM1	Intercellular adhesion molecule 1
sp|P05362|ICAM1_HUMAN	202	1	0	DLRPQGLELFENTSAPY	17	2	0.9761	1	0	12N(0.9840)		sp|P05362|ICAM1_HUMAN	P05362	ICAM1_HUMAN	ICAM1	Intercellular adhesion molecule 1
sp|P05362|ICAM1_HUMAN	267	1	0	LNPTVTYGNDSFSAK	15	2	0.9219	1	0	9N(0.9840)		sp|P05362|ICAM1_HUMAN	P05362	ICAM1_HUMAN	ICAM1	Intercellular adhesion molecule 1
sp|P05362|ICAM1_HUMAN	296	1	0	TCAVILGNQSQETL	14	2	0.9397	1	0	2C(57.0215), 8N(0.9840)		sp|P05362|ICAM1_HUMAN	P05362	ICAM1_HUMAN	ICAM1	Intercellular adhesion molecule 1
sp|P05556|ITB1_HUMAN	50	1	1	SCGECIQAGPNCGWCTNSTFLQEGMPTSAR	30	3	1	5	0	11N(0.9840), 12C(57.0215), 15C(57.0215), 17N(0.9840), 25M(15.9949), 2C(57.0215), 5C(57.0215)		sp|P05556|ITB1_HUMAN	P05556	ITB1_HUMAN	ITGB1	Integrin beta-1
sp|P05556|ITB1_HUMAN	94	1	0	KNVTNRSKGTAEKLKPEDITQIQPQQL	27	3	0.995	1	0	2N(0.9840)		sp|P05556|ITB1_HUMAN	P05556	ITB1_HUMAN	ITGB1	Integrin beta-1
sp|P05556|ITB1_HUMAN	212	1	0	CTSEQNCTSPFSYK	14	2	1	1	0	1C(57.0215), 6N(0.9840), 7C(57.0215)		sp|P05556|ITB1_HUMAN	P05556	ITB1_HUMAN	ITGB1	Integrin beta-1
sp|P05556|ITB1_HUMAN	212	0	0	LRNPCTSEQNCTSPF	15	2	1	1	0	10N(0.9840), 11C(57.0215), 5C(57.0215)		sp|P05556|ITB1_HUMAN	P05556	ITB1_HUMAN	ITGB1	Integrin beta-1
sp|P05556|ITB1_HUMAN	212	0	0	LRNPCTSEQNCTSPFSYK	18	2, 3	1	3	0	10N(0.9840), 11C(57.0215), 5C(57.0215)		sp|P05556|ITB1_HUMAN	P05556	ITB1_HUMAN	ITGB1	Integrin beta-1
sp|P05556|ITB1_HUMAN	212	0	0	NPCTSEQNCTSPFSYK	16	2	1	1	0	3C(57.0215), 8N(0.9840), 9C(57.0215)		sp|P05556|ITB1_HUMAN	P05556	ITB1_HUMAN	ITGB1	Integrin beta-1
sp|P05556|ITB1_HUMAN	212	0	0	PCTSEQNCTSPF	12	2	0.9969	1	0	2C(57.0215), 7N(0.9840), 8C(57.0215)		sp|P05556|ITB1_HUMAN	P05556	ITB1_HUMAN	ITGB1	Integrin beta-1
sp|P05556|ITB1_HUMAN	212	0	0	RNPCTSEQNCTSPF	14	2	1	2	0	10C(57.0215), 4C(57.0215), 9N(0.9840)		sp|P05556|ITB1_HUMAN	P05556	ITB1_HUMAN	ITGB1	Integrin beta-1
sp|P05556|ITB1_HUMAN	417	1	0	GRKCSNISIGDEVQF	15	2	0.9939	1	0	4C(57.0215), 6N(0.9840)		sp|P05556|ITB1_HUMAN	P05556	ITB1_HUMAN	ITGB1	Integrin beta-1
sp|P05556|ITB1_HUMAN	481	1	0	CHEGNGTFECGACR	14	2, 3	1	2	0	10C(57.0215), 13C(57.0215), 1C(57.0215), 5N(0.9840)		sp|P05556|ITB1_HUMAN	P05556	ITB1_HUMAN	ITGB1	Integrin beta-1
sp|P05556|ITB1_HUMAN	481	0	0	ICECECQSEGIPESPKCHEGNGTF	24	3	1	2	0	17C(57.0215), 21N(0.9840), 2C(57.0215), 4C(57.0215), 6C(57.0215)		sp|P05556|ITB1_HUMAN	P05556	ITB1_HUMAN	ITGB1	Integrin beta-1
sp|P05556|ITB1_HUMAN	481	0	0	ICECECQSEGIPESPKCHEGNGTFECGAC	29	3	1	1	0	17C(57.0215), 21N(0.9840), 26C(57.0215), 29C(57.0215), 2C(57.0215), 4C(57.0215), 6C(57.0215)		sp|P05556|ITB1_HUMAN	P05556	ITB1_HUMAN	ITGB1	Integrin beta-1
sp|P05556|ITB1_HUMAN	481	0	0	QYICECECQSEGIPESPKCHEGNGTF	26	3	0.9999	1	0	19C(57.0215), 23N(0.9840), 4C(57.0215), 6C(57.0215), 8C(57.0215)		sp|P05556|ITB1_HUMAN	P05556	ITB1_HUMAN	ITGB1	Integrin beta-1
sp|P05556|ITB1_HUMAN	520	1	0	CRKENSSEICSNNGECVCGQ	20	3	1	2	0	10C(57.0215), 13N(0.9840), 16C(57.0215), 18C(57.0215), 1C(57.0215), 5N(0.9840)		sp|P05556|ITB1_HUMAN	P05556	ITB1_HUMAN	ITGB1	Integrin beta-1
sp|P05556|ITB1_HUMAN	520	0	0	CRKENSSEICSNNGECVCGQC	21	3	0.724	1	0	10C(57.0215), 12N(0.9840), 13N(0.9840), 16C(57.0215), 18C(57.0215), 1C(57.0215), 21C(57.0215), 5N(0.9840)		sp|P05556|ITB1_HUMAN	P05556	ITB1_HUMAN	ITGB1	Integrin beta-1
sp|P05556|ITB1_HUMAN	520	0	0	CRKENSSEICSNNGECVCGQCVC	23	3	0.9757	2	0	10C(57.0215), 12N(0.9840), 16C(57.0215), 18C(57.0215), 1C(57.0215), 21C(57.0215), 23C(57.0215), 5N(0.9840)		sp|P05556|ITB1_HUMAN	P05556	ITB1_HUMAN	ITGB1	Integrin beta-1
sp|P05556|ITB1_HUMAN	520	0	0	KENSSEICSNNGECVCGQCVCR	22	3	1	1	0	11N(0.9840), 14C(57.0215), 16C(57.0215), 19C(57.0215), 21C(57.0215), 3N(0.9840), 8C(57.0215)		sp|P05556|ITB1_HUMAN	P05556	ITB1_HUMAN	ITGB1	Integrin beta-1
sp|P05556|ITB1_HUMAN	520	0	0	RKENSSEICSNNGECVCGQCVC	22	3	0.9378	1	0	11N(0.9840), 15C(57.0215), 17C(57.0215), 20C(57.0215), 22C(57.0215), 4N(0.9840), 9C(57.0215)		sp|P05556|ITB1_HUMAN	P05556	ITB1_HUMAN	ITGB1	Integrin beta-1
sp|P05556|ITB1_HUMAN	669	1	0	DTCTQECSYFNITK	14	2	1	3	0	11N(0.9840), 3C(57.0215), 7C(57.0215)		sp|P05556|ITB1_HUMAN	P05556	ITB1_HUMAN	ITGB1	Integrin beta-1
sp|P05556|ITB1_HUMAN	669	0	0	KDTCTQECSYFNITK	15	3	1	2	0	12N(0.9840), 4C(57.0215), 8C(57.0215)		sp|P05556|ITB1_HUMAN	P05556	ITB1_HUMAN	ITGB1	Integrin beta-1
sp|P05556|ITB1_HUMAN	669	0	0	KDTCTQECSYFNITKVESR	19	3, 4	0.9983	3	0	12N(0.9840), 4C(57.0215), 8C(57.0215)		sp|P05556|ITB1_HUMAN	P05556	ITB1_HUMAN	ITGB1	Integrin beta-1
sp|P05556|ITB1_HUMAN	669	0	0	NITKVESR	8	2	0.6755	2	0	1N(0.9840)		sp|P05556|ITB1_HUMAN	P05556	ITB1_HUMAN	ITGB1	Integrin beta-1
sp|P05556|ITB1_HUMAN	669	0	0	NITKVESRDKLPQPVQPDPVSH	22	3, 4, 5	1	4	0	1N(0.9840)		sp|P05556|ITB1_HUMAN	P05556	ITB1_HUMAN	ITGB1	Integrin beta-1
sp|P05556|ITB1_HUMAN	669	0	0	NITKVESRDKLPQPVQPDPVSHCKEKDVDDCW	32	5	1	1	0	1N(0.9840), 23C(57.0215), 31C(57.0215)		sp|P05556|ITB1_HUMAN	P05556	ITB1_HUMAN	ITGB1	Integrin beta-1
sp|P05556|ITB1_HUMAN	669	0	0	NITKVESRDKLPQPVQPDPVSHCKEKDVDDCWF	33	4	0.861	1	0	1N(0.9840), 23C(57.0215), 31C(57.0215)		sp|P05556|ITB1_HUMAN	P05556	ITB1_HUMAN	ITGB1	Integrin beta-1
sp|P05997|CO5A2_HUMAN	1262	1	1	DQAAPDDKNKTDPGVHATL	19	3	0.979	1	0	9N(0.9840)		sp|P05997|CO5A2_HUMAN	P05997	CO5A2_HUMAN	COL5A2	Collagen alpha-2(V) chain
sp|P05997|CO5A2_HUMAN	1262	0	0	DQAAPDDKNKTDPGVHATLK	20	4	0.9892	1	0	9N(0.9840)		sp|P05997|CO5A2_HUMAN	P05997	CO5A2_HUMAN	COL5A2	Collagen alpha-2(V) chain
sp|P05997|CO5A2_HUMAN	1400	1	0	EASQNITYICK	11	2	0.9703	1	0	10C(57.0215), 5N(0.9840)		sp|P05997|CO5A2_HUMAN	P05997	CO5A2_HUMAN	COL5A2	Collagen alpha-2(V) chain
sp|P05997|CO5A2_HUMAN	1400	0	0	SKEASQNITY	10	2	0.9925	1	0	7N(0.9840)		sp|P05997|CO5A2_HUMAN	P05997	CO5A2_HUMAN	COL5A2	Collagen alpha-2(V) chain
sp|P06213|INSR_HUMAN	445	1	1	DWSKHNLTITQGKLF	15	3	0.9967	1	0	6N(0.9840)		sp|P06213|INSR_HUMAN	P06213	INSR_HUMAN	INSR	Insulin receptor
sp|P06213|INSR_HUMAN	541	1	0	YKEAPYQNVTEF	12	2	0.979	1	0	8N(0.9840)		sp|P06213|INSR_HUMAN	P06213	INSR_HUMAN	INSR	Insulin receptor
sp|P06213|INSR_HUMAN	651	1	0	KPPSDPNGNITHY	13	2	0.9759	1	0	7N(0.9840), 9N(0.9840)		sp|P06213|INSR_HUMAN	P06213	INSR_HUMAN	INSR	Insulin receptor
sp|P06213|INSR_HUMAN	651	0	0	KWKPPSDPNGNITHY	15	3	0.9944	3	0	11N(0.9840), 9N(0.9840)		sp|P06213|INSR_HUMAN	P06213	INSR_HUMAN	INSR	Insulin receptor
sp|P06731|CEAM5_HUMAN	104	1	1	SGREIIYPNASLL	13	2	0.983	1	0	9N(0.9840)		sp|P06731|CEAM5_HUMAN	P06731	CEAM5_HUMAN	CEACAM5	Carcinoembryonic antigen-related cell adhesion molecule 5
sp|P06731|CEAM5_HUMAN	182	1	0	VNNQSLPVSPRLQL	14	2	0.9856	1	0	3N(0.9840)		sp|P06731|CEAM5_HUMAN	P06731	CEAM5_HUMAN	CEACAM5	Carcinoembryonic antigen-related cell adhesion molecule 5
sp|P06731|CEAM5_HUMAN	182	0	0	WVNNQSLPVSPRLQL	15	2	0.9932	1	0	3N(0.9840)		sp|P06731|CEAM5_HUMAN	P06731	CEAM5_HUMAN	CEACAM5	Carcinoembryonic antigen-related cell adhesion molecule 5
sp|P06731|CEAM5_HUMAN	256	1	0	RSGENLNLSCH	11	2	1	1	0	10C(57.0215), 7N(0.9840)		sp|P06731|CEAM5_HUMAN	P06731	CEAM5_HUMAN	CEACAM5	Carcinoembryonic antigen-related cell adhesion molecule 5
sp|P06731|CEAM5_HUMAN	256	0	0	GENLNLSCH	9	2	0.9969	1	0	5N(0.9840), 8C(57.0215)		sp|P40199|CEAM6_HUMAN	P40199	CEAM6_HUMAN	CEACAM6	Carcinoembryonic antigen-related cell adhesion molecule 6	CEACAM5	sp|P06731|CEAM5_HUMAN
sp|P06731|CEAM5_HUMAN	288	1	0	IPNITVNNSGSY	12	2	0.9957	1	0	7N(0.9840)		sp|P40199|CEAM6_HUMAN	P40199	CEAM6_HUMAN	CEACAM6	Carcinoembryonic antigen-related cell adhesion molecule 6	CEACAM1, CEACAM5	sp|P06731|CEAM5_HUMAN, sp|P13688|CEAM1_HUMAN
sp|P06731|CEAM5_HUMAN	480	1	0	NSGLYTCQANNSASGHSR	18	3	0.7508	1	0	10N(0.9840), 7C(57.0215)		sp|P06731|CEAM5_HUMAN	P06731	CEAM5_HUMAN	CEACAM5	Carcinoembryonic antigen-related cell adhesion molecule 5
sp|P06731|CEAM5_HUMAN	580	1	0	AYVCGIQNSVSANR	14	2	0.9456	1	0	4C(57.0215), 8N(0.9840)		sp|P06731|CEAM5_HUMAN	P06731	CEAM5_HUMAN	CEACAM5	Carcinoembryonic antigen-related cell adhesion molecule 5
sp|P06731|CEAM5_HUMAN	580	0	0	SVSANRSDPVTLDVLY	16	2	0.8176	1	0	5N(0.9840)		sp|P06731|CEAM5_HUMAN	P06731	CEAM5_HUMAN	CEACAM5	Carcinoembryonic antigen-related cell adhesion molecule 5
sp|P06756|ITAV_HUMAN	74	1	1	LLVGAPKANTTQPGIVEGGQVL	22	2	1	2	0	9N(0.9840)		sp|P06756|ITAV_HUMAN	P06756	ITAV_HUMAN	ITGAV	Integrin alpha-V
sp|P06756|ITAV_HUMAN	74	0	0	LVGAPKANTTQPGIVEGGQVL	21	2	1	1	0	8N(0.9840)		sp|P06756|ITAV_HUMAN	P06756	ITAV_HUMAN	ITGAV	Integrin alpha-V
sp|P06756|ITAV_HUMAN	74	0	0	VGAPKANTTQPGIVEGGQVL	20	2	1	1	0	7N(0.9840)		sp|P06756|ITAV_HUMAN	P06756	ITAV_HUMAN	ITGAV	Integrin alpha-V
sp|P06756|ITAV_HUMAN	290	1	0	DGKNMSSLY	9	2	0.967	1	0	4N(0.9840)		sp|P06756|ITAV_HUMAN	P06756	ITAV_HUMAN	ITGAV	Integrin alpha-V
sp|P06756|ITAV_HUMAN	296	1	0	NFTGEQMAAY	10	2	0.8323	1	0	1N(0.9840), 7M(15.9949)		sp|P06756|ITAV_HUMAN	P06756	ITAV_HUMAN	ITGAV	Integrin alpha-V
sp|P06756|ITAV_HUMAN	488	1	0	NQDNKTCSLPGTAL	14	2	0.9894	1	0	1N(0.9840), 4N(0.9840), 7C(57.0215)		sp|P06756|ITAV_HUMAN	P06756	ITAV_HUMAN	ITGAV	Integrin alpha-V
sp|P06756|ITAV_HUMAN	554	1	0	SRSPSHSKNM	10	2	0.6603	1	0	9N(0.9840)		sp|P06756|ITAV_HUMAN	P06756	ITAV_HUMAN	ITGAV	Integrin alpha-V
sp|P06756|ITAV_HUMAN	615	1	0	QFTPANISR	9	2	0.9522	1	0	6N(0.9840)		sp|P06756|ITAV_HUMAN	P06756	ITAV_HUMAN	ITGAV	Integrin alpha-V
sp|P06756|ITAV_HUMAN	615	0	0	QFTPANISRQAH	12	2	0.9981	1	0	6N(0.9840)		sp|P06756|ITAV_HUMAN	P06756	ITAV_HUMAN	ITGAV	Integrin alpha-V
sp|P06756|ITAV_HUMAN	615	0	0	TPANISRQAH	10	2, 3	1	3	0	4N(0.9840)		sp|P06756|ITAV_HUMAN	P06756	ITAV_HUMAN	ITGAV	Integrin alpha-V
sp|P06756|ITAV_HUMAN	704	1	0	KTENQTRQVVCDLGNPM	17	2	1	2	0	11C(57.0215), 17M(15.9949), 4N(0.9840)		sp|P06756|ITAV_HUMAN	P06756	ITAV_HUMAN	ITGAV	Integrin alpha-V
sp|P06756|ITAV_HUMAN	704	0	0	LSCAFKTENQTR	12	3	1	1	0	3C(57.0215), 9N(0.9840)		sp|P06756|ITAV_HUMAN	P06756	ITAV_HUMAN	ITGAV	Integrin alpha-V
sp|P06756|ITAV_HUMAN	835	1	0	KYNNNTLLY	9	1, 2	0.998	5	0	3N(0.9840), 4N(0.9840), 5N(0.9840)		sp|P06756|ITAV_HUMAN	P06756	ITAV_HUMAN	ITGAV	Integrin alpha-V
sp|P06756|ITAV_HUMAN	851	1	0	DIDGPMNCTSDMEINPL	17	2	0.9794	2	0	12M(15.9949), 7N(0.9840), 8C(57.0215)		sp|P06756|ITAV_HUMAN	P06756	ITAV_HUMAN	ITGAV	Integrin alpha-V
sp|P06756|ITAV_HUMAN	851	0	0	HYDIDGPMNCTSDMEINPL	19	2	1	1	0	10C(57.0215), 14M(15.9949), 9N(0.9840)		sp|P06756|ITAV_HUMAN	P06756	ITAV_HUMAN	ITGAV	Integrin alpha-V
sp|P06756|ITAV_HUMAN	851	0	0	ILHYDIDGPMNCTSDMEINPL	21	3	0.9961	1	0	11N(0.9840), 12C(57.0215), 16M(15.9949)		sp|P06756|ITAV_HUMAN	P06756	ITAV_HUMAN	ITGAV	Integrin alpha-V
sp|P06756|ITAV_HUMAN	874	1	0	ISSLQTTEKNDTVAGQGER	19	3	1	2	0	10N(0.9840)		sp|P06756|ITAV_HUMAN	P06756	ITAV_HUMAN	ITGAV	Integrin alpha-V
sp|P06756|ITAV_HUMAN	874	0	0	ISSLQTTEKNDTVAGQGERDHLIT	24	3	0.9963	1	0	10N(0.9840)		sp|P06756|ITAV_HUMAN	P06756	ITAV_HUMAN	ITGAV	Integrin alpha-V
sp|P06756|ITAV_HUMAN	874	0	0	RIKISSLQTTEKNDTVAGQGERDHL	25	5	0.9812	1	0	13N(0.9840)		sp|P06756|ITAV_HUMAN	P06756	ITAV_HUMAN	ITGAV	Integrin alpha-V
sp|P06756|ITAV_HUMAN	874	0	0	RIKISSLQTTEKNDTVAGQGERDHLIT	27	4	1	1	0	13N(0.9840)		sp|P06756|ITAV_HUMAN	P06756	ITAV_HUMAN	ITGAV	Integrin alpha-V
sp|P06756|ITAV_HUMAN	874	0	0	SLQTTEKNDTVAGQGERDH	19	3	1	1	0	8N(0.9840)		sp|P06756|ITAV_HUMAN	P06756	ITAV_HUMAN	ITGAV	Integrin alpha-V
sp|P06756|ITAV_HUMAN	874	0	0	SLQTTEKNDTVAGQGERDHL	20	3	1	1	0	8N(0.9840)		sp|P06756|ITAV_HUMAN	P06756	ITAV_HUMAN	ITGAV	Integrin alpha-V
sp|P06756|ITAV_HUMAN	874	0	0	SLQTTEKNDTVAGQGERDHLIT	22	3	1	1	0	8N(0.9840)		sp|P06756|ITAV_HUMAN	P06756	ITAV_HUMAN	ITGAV	Integrin alpha-V
sp|P06756|ITAV_HUMAN	874	0	0	TTEKNDTVAGQGERDHL	17	3	1	1	0	5N(0.9840)		sp|P06756|ITAV_HUMAN	P06756	ITAV_HUMAN	ITGAV	Integrin alpha-V
sp|P06756|ITAV_HUMAN	874	0	0	TTEKNDTVAGQGERDHLIT	19	3	1	1	0	5N(0.9840)		sp|P06756|ITAV_HUMAN	P06756	ITAV_HUMAN	ITGAV	Integrin alpha-V
sp|P06756|ITAV_HUMAN	945	1	0	MNKENQNHSY	10	2	0.9075	1	0	5N(0.9840)		sp|P06756|ITAV_HUMAN	P06756	ITAV_HUMAN	ITGAV	Integrin alpha-V
sp|P06756|ITAV_HUMAN	973	1	0	KNLPIEDITNSTL	13	2	1	2	0	10N(0.9840)		sp|P06756|ITAV_HUMAN	P06756	ITAV_HUMAN	ITGAV	Integrin alpha-V
sp|P07204|TRBM_HUMAN	47	1	1	NASQICDGLRGHLM	14	2, 3	0.9999	2	0	1N(0.9840), 6C(57.0215)		sp|P07204|TRBM_HUMAN	P07204	TRBM_HUMAN	THBD	Thrombomodulin
sp|P07204|TRBM_HUMAN	115	1	0	GFQWVTGDNNTSYSR	15	2	0.9843	1	0	9N(0.9840)		sp|P07204|TRBM_HUMAN	P07204	TRBM_HUMAN	THBD	Thrombomodulin
sp|P07204|TRBM_HUMAN	409	1	0	FCNQTACPADCDPNTQASCECPEGY	25	3	0.9905	1	0	11C(57.0215), 14N(0.9840), 19C(57.0215), 21C(57.0215), 2C(57.0215), 3N(0.9840), 7C(57.0215)		sp|P07204|TRBM_HUMAN	P07204	TRBM_HUMAN	THBD	Thrombomodulin
sp|P07942|LAMB1_HUMAN	356	1	1	LATGNVSGGVCDDCQHNTM	19	2	1	1	0	11C(57.0215), 14C(57.0215), 19M(15.9949), 5N(0.9840)		sp|P07942|LAMB1_HUMAN	P07942	LAMB1_HUMAN	LAMB1	Laminin subunit beta-1
sp|P07942|LAMB1_HUMAN	1195	1	0	DVIIAELTNRTH	12	2	1	1	0	9N(0.9840)		sp|P07942|LAMB1_HUMAN	P07942	LAMB1_HUMAN	LAMB1	Laminin subunit beta-1
sp|P07942|LAMB1_HUMAN	1643	1	0	SETAASEETLFNASQR	16	2	0.9798	1	0	12N(0.9840)		sp|P07942|LAMB1_HUMAN	P07942	LAMB1_HUMAN	LAMB1	Laminin subunit beta-1
sp|P08069|IGF1R_HUMAN	51	1	1	KRLENCTVIEGY	12	2	1	1	0	5N(0.9840), 6C(57.0215)		sp|P08069|IGF1R_HUMAN	P08069	IGF1R_HUMAN	IGF1R	Insulin-like growth factor 1 receptor
sp|P08069|IGF1R_HUMAN	51	0	0	KRLENCTVIEGYL	13	2	0.9911	1	0	5N(0.9840), 6C(57.0215)		sp|P08069|IGF1R_HUMAN	P08069	IGF1R_HUMAN	IGF1R	Insulin-like growth factor 1 receptor
sp|P08069|IGF1R_HUMAN	228	1	0	RACTENNECCHPECLGSCSAPDNDTACVACR	31	4	1	1	0	10C(57.0215), 14C(57.0215), 18C(57.0215), 23N(0.9840), 27C(57.0215), 30C(57.0215), 3C(57.0215), 9C(57.0215)		sp|P08069|IGF1R_HUMAN	P08069	IGF1R_HUMAN	IGF1R	Insulin-like growth factor 1 receptor
sp|P08069|IGF1R_HUMAN	534	1	0	KNVTEYDGQDACGSNSW	17	2	1	1	0	12C(57.0215), 2N(0.9840)		sp|P08069|IGF1R_HUMAN	P08069	IGF1R_HUMAN	IGF1R	Insulin-like growth factor 1 receptor
sp|P08069|IGF1R_HUMAN	534	0	0	YKEAPFKNVTEY	12	2	0.9936	1	0	8N(0.9840)		sp|P08069|IGF1R_HUMAN	P08069	IGF1R_HUMAN	IGF1R	Insulin-like growth factor 1 receptor
sp|P08069|IGF1R_HUMAN	640	1	0	IVKWNPPSLPNGNLSYY	17	2	0.9017	1	0	11N(0.9840), 13N(0.9840)		sp|P08069|IGF1R_HUMAN	P08069	IGF1R_HUMAN	IGF1R	Insulin-like growth factor 1 receptor
sp|P08069|IGF1R_HUMAN	900	1	0	LNPGNYTAR	9	2	0.9918	1	0	5N(0.9840)		sp|P08069|IGF1R_HUMAN	P08069	IGF1R_HUMAN	IGF1R	Insulin-like growth factor 1 receptor
sp|P08069|IGF1R_HUMAN	900	0	0	NRLNPGNY	8	2	0.8855	1	0	7N(0.9840)		sp|P08069|IGF1R_HUMAN	P08069	IGF1R_HUMAN	IGF1R	Insulin-like growth factor 1 receptor
sp|P08069|IGF1R_HUMAN	913	1	0	SGNGSWTDPVFF	12	2	0.9731	1	0	3N(0.9840)		sp|P08069|IGF1R_HUMAN	P08069	IGF1R_HUMAN	IGF1R	Insulin-like growth factor 1 receptor
sp|P08174|DAF_HUMAN	95	1	1	CNRSCEVPTRL	11	3	0.9965	1	0	1C(57.0215), 2N(0.9840), 5C(57.0215)		sp|P08174|DAF_HUMAN	P08174	DAF_HUMAN	CD55	Complement decay-accelerating factor
sp|P08174|DAF_HUMAN	95	0	0	GSQWSDIEEFCNR	13	2	1	2	0	11C(57.0215), 12N(0.9840)		sp|P08174|DAF_HUMAN	P08174	DAF_HUMAN	CD55	Complement decay-accelerating factor
sp|P08174|DAF_HUMAN	95	0	0	GSQWSDIEEFCNRSCEVPTR	20	3	0.9804	2	0	11C(57.0215), 12N(0.9840), 15C(57.0215)		sp|P08174|DAF_HUMAN	P08174	DAF_HUMAN	CD55	Complement decay-accelerating factor
sp|P08174|DAF_HUMAN	95	0	0	KGSQWSDIEEFCNR	14	3	1	3	0	12C(57.0215), 13N(0.9840)		sp|P08174|DAF_HUMAN	P08174	DAF_HUMAN	CD55	Complement decay-accelerating factor
sp|P08174|DAF_HUMAN	95	0	0	KGSQWSDIEEFCNRSCEVPT	20	3	0.9943	1	0	12C(57.0215), 13N(0.9840), 16C(57.0215)		sp|P08174|DAF_HUMAN	P08174	DAF_HUMAN	CD55	Complement decay-accelerating factor
sp|P08174|DAF_HUMAN	95	0	0	KGSQWSDIEEFCNRSCEVPTRL	22	3, 4	1	2	0	12C(57.0215), 13N(0.9840), 16C(57.0215)		sp|P08174|DAF_HUMAN	P08174	DAF_HUMAN	CD55	Complement decay-accelerating factor
sp|P08174|DAF_HUMAN	95	0	0	KGSQWSDIEEFCNRSCEVPTRLN	23	3, 4	1	2	0	12C(57.0215), 13N(0.9840), 16C(57.0215)		sp|P08174|DAF_HUMAN	P08174	DAF_HUMAN	CD55	Complement decay-accelerating factor
sp|P08174|DAF_HUMAN	95	0	0	KGSQWSDIEEFCNRSCEVPTRLNSASL	27	4	0.9964	1	0	12C(57.0215), 13N(0.9840), 16C(57.0215), 23N(0.9840)		sp|P08174|DAF_HUMAN	P08174	DAF_HUMAN	CD55	Complement decay-accelerating factor
sp|P08174|DAF_HUMAN	95	0	0	SDIEEFCNR	9	2	0.9076	1	0	7C(57.0215), 8N(0.9840)		sp|P08174|DAF_HUMAN	P08174	DAF_HUMAN	CD55	Complement decay-accelerating factor
sp|P08174|DAF_HUMAN	95	0	0	SDIEEFCNRSCEVPT	15	2	1	1	0	11C(57.0215), 7C(57.0215), 8N(0.9840)		sp|P08174|DAF_HUMAN	P08174	DAF_HUMAN	CD55	Complement decay-accelerating factor
sp|P08174|DAF_HUMAN	95	0	0	SDIEEFCNRSCEVPTRL	17	3	0.997	1	0	11C(57.0215), 7C(57.0215), 8N(0.9840)		sp|P08174|DAF_HUMAN	P08174	DAF_HUMAN	CD55	Complement decay-accelerating factor
sp|P08195|4F2_HUMAN	365	1	1	AEWQNITKGF	10	2	1	2	0	5N(0.9840)		sp|P08195|4F2_HUMAN	P08195	4F2_HUMAN	SLC3A2	4F2 cell-surface antigen heavy chain
sp|P08195|4F2_HUMAN	365	0	0	AEWQNITKGFSEDRLL	16	3	0.994	2	0	5N(0.9840)		sp|P08195|4F2_HUMAN	P08195	4F2_HUMAN	SLC3A2	4F2 cell-surface antigen heavy chain
sp|P08195|4F2_HUMAN	365	0	0	DASSFLAEWQNITK	14	2	1	1	0	11N(0.9840)		sp|P08195|4F2_HUMAN	P08195	4F2_HUMAN	SLC3A2	4F2 cell-surface antigen heavy chain
sp|P08195|4F2_HUMAN	365	0	0	DIENLKDASSFLAEWQNITK	20	2, 3	1	2	0	17N(0.9840)		sp|P08195|4F2_HUMAN	P08195	4F2_HUMAN	SLC3A2	4F2 cell-surface antigen heavy chain
sp|P08195|4F2_HUMAN	365	0	0	LAEWQNITK	9	1, 2	1	3	0	6N(0.9840)		sp|P08195|4F2_HUMAN	P08195	4F2_HUMAN	SLC3A2	4F2 cell-surface antigen heavy chain
sp|P08195|4F2_HUMAN	365	0	0	LAEWQNITKGF	11	2	1	11	0	6N(0.9840)		sp|P08195|4F2_HUMAN	P08195	4F2_HUMAN	SLC3A2	4F2 cell-surface antigen heavy chain
sp|P08195|4F2_HUMAN	365	0	0	LAEWQNITKGFSED	14	2	0.9939	1	0	6N(0.9840)		sp|P08195|4F2_HUMAN	P08195	4F2_HUMAN	SLC3A2	4F2 cell-surface antigen heavy chain
sp|P08195|4F2_HUMAN	365	0	0	LAEWQNITKGFSEDRL	16	2, 3	1	2	0	6N(0.9840)		sp|P08195|4F2_HUMAN	P08195	4F2_HUMAN	SLC3A2	4F2 cell-surface antigen heavy chain
sp|P08195|4F2_HUMAN	365	0	0	LAEWQNITKGFSEDRLL	17	2, 3	0.9573	2	0	6N(0.9840)		sp|P08195|4F2_HUMAN	P08195	4F2_HUMAN	SLC3A2	4F2 cell-surface antigen heavy chain
sp|P08195|4F2_HUMAN	365	0	0	WQNITKGF	8	2	0.74	1	0	3N(0.9840)		sp|P08195|4F2_HUMAN	P08195	4F2_HUMAN	SLC3A2	4F2 cell-surface antigen heavy chain
sp|P08195|4F2_HUMAN	381	1	0	IAGTNSSDLQQIL	13	2	0.9994	5	0	5N(0.9840)		sp|P08195|4F2_HUMAN	P08195	4F2_HUMAN	SLC3A2	4F2 cell-surface antigen heavy chain
sp|P08195|4F2_HUMAN	381	0	0	SEDRLLIAGTNSSDL	15	2	1	1	0	11N(0.9840)		sp|P08195|4F2_HUMAN	P08195	4F2_HUMAN	SLC3A2	4F2 cell-surface antigen heavy chain
sp|P08195|4F2_HUMAN	381	0	0	SEDRLLIAGTNSSDLQQIL	19	2	1	2	0	11N(0.9840)		sp|P08195|4F2_HUMAN	P08195	4F2_HUMAN	SLC3A2	4F2 cell-surface antigen heavy chain
sp|P08195|4F2_HUMAN	424	1	0	KSLVTQYLNATGN	13	2	1	1	0	9N(0.9840)		sp|P08195|4F2_HUMAN	P08195	4F2_HUMAN	SLC3A2	4F2 cell-surface antigen heavy chain
sp|P08195|4F2_HUMAN	424	0	0	LNATGNRW	8	2	0.978	1	0	2N(0.9840), 6N(0.9840)		sp|P08195|4F2_HUMAN	P08195	4F2_HUMAN	SLC3A2	4F2 cell-surface antigen heavy chain
sp|P08195|4F2_HUMAN	424	0	0	LNATGNRWCSW	11	2	1	1	0	2N(0.9840), 9C(57.0215)		sp|P08195|4F2_HUMAN	P08195	4F2_HUMAN	SLC3A2	4F2 cell-surface antigen heavy chain
sp|P08195|4F2_HUMAN	424	0	0	LSDSGSTGEHTKSLVTQYLNATGNRW	26	3, 4	1	6	0	20N(0.9840), 24N(0.9840)		sp|P08195|4F2_HUMAN	P08195	4F2_HUMAN	SLC3A2	4F2 cell-surface antigen heavy chain
sp|P08195|4F2_HUMAN	424	0	0	LVTQYLNATGNRW	13	2	0.9998	1	0	7N(0.9840)		sp|P08195|4F2_HUMAN	P08195	4F2_HUMAN	SLC3A2	4F2 cell-surface antigen heavy chain
sp|P08195|4F2_HUMAN	424	0	0	SDSGSTGEHTKSLVTQYLNATGN	23	2	1	1	0	19N(0.9840)		sp|P08195|4F2_HUMAN	P08195	4F2_HUMAN	SLC3A2	4F2 cell-surface antigen heavy chain
sp|P08195|4F2_HUMAN	424	0	0	SDSGSTGEHTKSLVTQYLNATGNRW	25	3, 4	1	2	0	19N(0.9840)		sp|P08195|4F2_HUMAN	P08195	4F2_HUMAN	SLC3A2	4F2 cell-surface antigen heavy chain
sp|P08195|4F2_HUMAN	424	0	0	SLVTQYLNATGN	12	2	1	1	0	8N(0.9840)		sp|P08195|4F2_HUMAN	P08195	4F2_HUMAN	SLC3A2	4F2 cell-surface antigen heavy chain
sp|P08195|4F2_HUMAN	424	0	0	SLVTQYLNATGNR	13	2	1	10	0	12N(0.9840), 8N(0.9840)		sp|P08195|4F2_HUMAN	P08195	4F2_HUMAN	SLC3A2	4F2 cell-surface antigen heavy chain
sp|P08195|4F2_HUMAN	424	0	0	SLVTQYLNATGNRW	14	2	1	1	0	8N(0.9840)		sp|P08195|4F2_HUMAN	P08195	4F2_HUMAN	SLC3A2	4F2 cell-surface antigen heavy chain
sp|P08195|4F2_HUMAN	424	0	0	TKSLVTQYLNATGN	14	2	1	1	0	10N(0.9840)		sp|P08195|4F2_HUMAN	P08195	4F2_HUMAN	SLC3A2	4F2 cell-surface antigen heavy chain
sp|P08195|4F2_HUMAN	424	0	0	TKSLVTQYLNATGNRW	16	3	0.9991	1	0	10N(0.9840)		sp|P08195|4F2_HUMAN	P08195	4F2_HUMAN	SLC3A2	4F2 cell-surface antigen heavy chain
sp|P08195|4F2_HUMAN	424	0	0	VTQYLNATGNRW	12	2	1	4	0	10N(0.9840), 6N(0.9840)		sp|P08195|4F2_HUMAN	P08195	4F2_HUMAN	SLC3A2	4F2 cell-surface antigen heavy chain
sp|P08195|4F2_HUMAN	424	0	0	YLNATGNRW	9	2	0.975	2	0	3N(0.9840), 7N(0.9840)		sp|P08195|4F2_HUMAN	P08195	4F2_HUMAN	SLC3A2	4F2 cell-surface antigen heavy chain
sp|P08195|4F2_HUMAN	506	1	0	ANMTVKGQSEDPGSLL	16	2	0.926	1	0	2N(0.9840), 3M(15.9949)		sp|P08195|4F2_HUMAN	P08195	4F2_HUMAN	SLC3A2	4F2 cell-surface antigen heavy chain
sp|P08195|4F2_HUMAN	506	0	0	DESSFPDIPGAVSANM	16	2	0.9974	3	0	15N(0.9840), 16M(15.9949)		sp|P08195|4F2_HUMAN	P08195	4F2_HUMAN	SLC3A2	4F2 cell-surface antigen heavy chain
sp|P08195|4F2_HUMAN	506	0	0	DESSFPDIPGAVSANMTVK	19	2, 3	1	3	0	15N(0.9840), 16M(15.9949)		sp|P08195|4F2_HUMAN	P08195	4F2_HUMAN	SLC3A2	4F2 cell-surface antigen heavy chain
sp|P08195|4F2_HUMAN	506	0	0	DESSFPDIPGAVSANMTVKGQSEDPGSLL	29	3	0.9955	3	0	15N(0.9840), 16M(15.9949)		sp|P08195|4F2_HUMAN	P08195	4F2_HUMAN	SLC3A2	4F2 cell-surface antigen heavy chain
sp|P08195|4F2_HUMAN	506	0	0	ESSFPDIPGAVSANMTVK	18	2	1	2	0	14N(0.9840), 15M(15.9949)		sp|P08195|4F2_HUMAN	P08195	4F2_HUMAN	SLC3A2	4F2 cell-surface antigen heavy chain
sp|P08195|4F2_HUMAN	506	0	0	LWDESSFPDIPGAVSANM	18	2	1	4	0	17N(0.9840), 18M(15.9949)		sp|P08195|4F2_HUMAN	P08195	4F2_HUMAN	SLC3A2	4F2 cell-surface antigen heavy chain
sp|P08195|4F2_HUMAN	506	0	0	SANMTVKGQSEDPGSLL	17	2	0.993	1	0	3N(0.9840), 4M(15.9949)		sp|P08195|4F2_HUMAN	P08195	4F2_HUMAN	SLC3A2	4F2 cell-surface antigen heavy chain
sp|P08195|4F2_HUMAN	506	0	0	WDESSFPDIPGAVSANM	17	2	1	2	0	16N(0.9840), 17M(15.9949)		sp|P08195|4F2_HUMAN	P08195	4F2_HUMAN	SLC3A2	4F2 cell-surface antigen heavy chain
sp|P08571|CD14_HUMAN	37	1	1	RCVCNFSEPQPDWSEAF	17	2	0.9881	1	0	2C(57.0215), 4C(57.0215), 5N(0.9840)		sp|P08571|CD14_HUMAN	P08571	CD14_HUMAN	CD14	Monocyte differentiation antigen CD14
sp|P08571|CD14_HUMAN	151	1	0	LRNVSWATGR	10	3	1	1	0	3N(0.9840)		sp|P08571|CD14_HUMAN	P08571	CD14_HUMAN	CD14	Monocyte differentiation antigen CD14
sp|P08571|CD14_HUMAN	323	1	0	RAPQPDELPEVDNLTLDGNPF	21	2	0.9585	1	0	13N(0.9840)		sp|P08571|CD14_HUMAN	P08571	CD14_HUMAN	CD14	Monocyte differentiation antigen CD14
sp|P08581|MET_HUMAN	45	1	1	QLPNFTAETPIQN	13	2	1	1	0	4N(0.9840)		sp|P08581|MET_HUMAN	P08581	MET_HUMAN	MET	Hepatocyte growth factor receptor
sp|P08581|MET_HUMAN	106	1	0	KTGPVLEHPDCFPCQDCSSKANLSGGVW	28	3, 4	1	3	0	11C(57.0215), 14C(57.0215), 17C(57.0215), 22N(0.9840)		sp|P08581|MET_HUMAN	P08581	MET_HUMAN	MET	Hepatocyte growth factor receptor
sp|P08581|MET_HUMAN	149	1	0	QRHVFPHNHTADIQSEVH	18	3, 4	0.9999	2	0	8N(0.9840)		sp|P08581|MET_HUMAN	P08581	MET_HUMAN	MET	Hepatocyte growth factor receptor
sp|P08581|MET_HUMAN	149	0	0	RHVFPHNHTADIQSEVH	17	3, 4, 5	1	4	0	7N(0.9840)		sp|P08581|MET_HUMAN	P08581	MET_HUMAN	MET	Hepatocyte growth factor receptor
sp|P08581|MET_HUMAN	149	0	0	VFPHNHTADIQSEVH	15	3	0.9995	5	0	5N(0.9840)		sp|P08581|MET_HUMAN	P08581	MET_HUMAN	MET	Hepatocyte growth factor receptor
sp|P08581|MET_HUMAN	202	1	0	FVGNTINSSYFPDHPL	16	2	1	3	0	4N(0.9840), 7N(0.9840)		sp|P08581|MET_HUMAN	P08581	MET_HUMAN	MET	Hepatocyte growth factor receptor
sp|P08581|MET_HUMAN	202	0	0	FVGNTINSSYFPDHPLH	17	2, 3	0.9714	2	0	4N(0.9840), 7N(0.9840)		sp|P08581|MET_HUMAN	P08581	MET_HUMAN	MET	Hepatocyte growth factor receptor
sp|P08581|MET_HUMAN	202	0	0	FVGNTINSSYFPDHPLHSISVR	22	3, 4	1	2	0	4N(0.9840), 7N(0.9840)		sp|P08581|MET_HUMAN	P08581	MET_HUMAN	MET	Hepatocyte growth factor receptor
sp|P08581|MET_HUMAN	202	0	0	VGNTINSSYFPDHPLH	16	2, 3	1	2	0	6N(0.9840)		sp|P08581|MET_HUMAN	P08581	MET_HUMAN	MET	Hepatocyte growth factor receptor
sp|P08581|MET_HUMAN	202	0	0	VGNTINSSYFPDHPLHSISVR	21	3, 4	1	2	0	6N(0.9840)		sp|P08581|MET_HUMAN	P08581	MET_HUMAN	MET	Hepatocyte growth factor receptor
sp|P08581|MET_HUMAN	399	1	0	CFNRTLL	7	2	0.9359	1	0	1C(57.0215), 3N(0.9840)		sp|P08581|MET_HUMAN	P08581	MET_HUMAN	MET	Hepatocyte growth factor receptor
sp|P08581|MET_HUMAN	399	0	0	GPNHEHCFNRTL	12	3	1	1	0	7C(57.0215), 9N(0.9840)		sp|P08581|MET_HUMAN	P08581	MET_HUMAN	MET	Hepatocyte growth factor receptor
sp|P08581|MET_HUMAN	399	0	0	GPNHEHCFNRTLL	13	3	1	1	0	7C(57.0215), 9N(0.9840)		sp|P08581|MET_HUMAN	P08581	MET_HUMAN	MET	Hepatocyte growth factor receptor
sp|P08581|MET_HUMAN	399	0	0	YGPNHEHCFNRTL	13	3	0.9313	1	0	10N(0.9840), 8C(57.0215)		sp|P08581|MET_HUMAN	P08581	MET_HUMAN	MET	Hepatocyte growth factor receptor
sp|P08581|MET_HUMAN	405	1	0	LRNSSGCEARRDEY	14	3, 4	0.9384	2	0	3N(0.9840), 7C(57.0215)		sp|P08581|MET_HUMAN	P08581	MET_HUMAN	MET	Hepatocyte growth factor receptor
sp|P08581|MET_HUMAN	405	0	0	RNSSGCEARRDEY	13	3	0.7011	1	0	2N(0.9840), 6C(57.0215)		sp|P08581|MET_HUMAN	P08581	MET_HUMAN	MET	Hepatocyte growth factor receptor
sp|P08581|MET_HUMAN	607	1	0	DLKKTRVLLGNESCTL	16	2, 3	1	2	0	11N(0.9840), 14C(57.0215)		sp|P08581|MET_HUMAN	P08581	MET_HUMAN	MET	Hepatocyte growth factor receptor
sp|P08581|MET_HUMAN	607	0	0	KKTRVLLGNESCTL	14	2, 3	1	2	0	12C(57.0215), 9N(0.9840)		sp|P08581|MET_HUMAN	P08581	MET_HUMAN	MET	Hepatocyte growth factor receptor
sp|P08581|MET_HUMAN	607	0	0	TRVLLGNESCTL	12	2	1	1	0	10C(57.0215), 7N(0.9840)		sp|P08581|MET_HUMAN	P08581	MET_HUMAN	MET	Hepatocyte growth factor receptor
sp|P08581|MET_HUMAN	607	0	0	VLLGNESCTLTLSESTMNTLK	21	2, 3	1	5	0	17M(15.9949), 18N(0.9840), 5N(0.9840), 8C(57.0215)		sp|P08581|MET_HUMAN	P08581	MET_HUMAN	MET	Hepatocyte growth factor receptor
sp|P08581|MET_HUMAN	635	1	0	KHFNMSIIISNGHGTTQY	18	3	0.9991	1	0	11N(0.9840), 4N(0.9840), 5M(15.9949)		sp|P08581|MET_HUMAN	P08581	MET_HUMAN	MET	Hepatocyte growth factor receptor
sp|P08581|MET_HUMAN	635	0	0	NMSIIISNGHGTTQY	15	2	0.996	2	0	1N(0.9840), 2M(15.9949), 8N(0.9840)		sp|P08581|MET_HUMAN	P08581	MET_HUMAN	MET	Hepatocyte growth factor receptor
sp|P08581|MET_HUMAN	785	1	0	MVINVHEAGRNF	12	2, 3	0.9997	2	0	11N(0.9840)		sp|P08581|MET_HUMAN	P08581	MET_HUMAN	MET	Hepatocyte growth factor receptor
sp|P08581|MET_HUMAN	785	0	0	MVINVHEAGRNFTVACQHR	19	4	1	1	0	11N(0.9840), 16C(57.0215)		sp|P08581|MET_HUMAN	P08581	MET_HUMAN	MET	Hepatocyte growth factor receptor
sp|P08581|MET_HUMAN	785	0	0	NFTVACQHR	9	2	0.947	1	0	1N(0.9840), 6C(57.0215)		sp|P08581|MET_HUMAN	P08581	MET_HUMAN	MET	Hepatocyte growth factor receptor
sp|P08581|MET_HUMAN	879	1	0	KVGNKSCENIHL	12	3	0.9814	1	0	4N(0.9840), 7C(57.0215)		sp|P08581|MET_HUMAN	P08581	MET_HUMAN	MET	Hepatocyte growth factor receptor
sp|P08581|MET_HUMAN	879	0	0	KVGNKSCENIHLHSEAVL	18	3, 4	0.7283	2	0	4N(0.9840), 7C(57.0215)		sp|P08581|MET_HUMAN	P08581	MET_HUMAN	MET	Hepatocyte growth factor receptor
sp|P08582|TRFM_HUMAN	38	1	1	CATSDPEQHKCGNMSEAF	18	3	0.8892	1	0	11C(57.0215), 13N(0.9840), 1C(57.0215)		sp|P08582|TRFM_HUMAN	P08582	TRFM_HUMAN	MELTF	Melanotransferrin
sp|P08582|TRFM_HUMAN	38	0	0	CGNMSEAFR	9	2	0.9994	2	0	1C(57.0215), 3N(0.9840)		sp|P08582|TRFM_HUMAN	P08582	TRFM_HUMAN	MELTF	Melanotransferrin
sp|P08582|TRFM_HUMAN	38	0	0	KCGNMSEAF	9	2	0.9673	1	0	2C(57.0215), 4N(0.9840)		sp|P08582|TRFM_HUMAN	P08582	TRFM_HUMAN	MELTF	Melanotransferrin
sp|P08582|TRFM_HUMAN	38	0	0	WCATSDPEQHKCGNMSEAFR	20	4	1	1	0	12C(57.0215), 14N(0.9840), 2C(57.0215)		sp|P08582|TRFM_HUMAN	P08582	TRFM_HUMAN	MELTF	Melanotransferrin
sp|P08582|TRFM_HUMAN	135	1	0	HTGINRTVGW	10	2	0.8615	1	0	5N(0.9840)		sp|P08582|TRFM_HUMAN	P08582	TRFM_HUMAN	MELTF	Melanotransferrin
sp|P08582|TRFM_HUMAN	135	0	0	KGVKSCHTGINRTVGW	16	3	1	1	0	11N(0.9840), 6C(57.0215)		sp|P08582|TRFM_HUMAN	P08582	TRFM_HUMAN	MELTF	Melanotransferrin
sp|P08582|TRFM_HUMAN	135	0	0	TGINRTVGW	9	2	0.9943	1	0	4N(0.9840)		sp|P08582|TRFM_HUMAN	P08582	TRFM_HUMAN	MELTF	Melanotransferrin
sp|P08582|TRFM_HUMAN	515	1	0	NASCVPVNNPKNYPSSL	17	2	0.9789	1	0	1N(0.9840), 4C(57.0215)		sp|P08582|TRFM_HUMAN	P08582	TRFM_HUMAN	MELTF	Melanotransferrin
sp|P08582|TRFM_HUMAN	515	0	0	TAVSEFFNASCVPV	14	2	0.914	1	0	11C(57.0215), 8N(0.9840)		sp|P08582|TRFM_HUMAN	P08582	TRFM_HUMAN	MELTF	Melanotransferrin
sp|P08648|ITA5_HUMAN	84	1	1	VGAPKANTSQPGVL	14	2	0.9957	1	0	7N(0.9840)		sp|P08648|ITA5_HUMAN	P08648	ITA5_HUMAN	ITGA5	Integrin alpha-5
sp|P08648|ITA5_HUMAN	84	0	0	VGAPKANTSQPGVLQGGAVY	20	2	1	1	0	7N(0.9840)		sp|P08648|ITA5_HUMAN	P08648	ITA5_HUMAN	ITGA5	Integrin alpha-5
sp|P08648|ITA5_HUMAN	182	1	0	LSTDNFTRIL	10	2	1	1	0	5N(0.9840)		sp|P08648|ITA5_HUMAN	P08648	ITA5_HUMAN	ITGA5	Integrin alpha-5
sp|P08648|ITA5_HUMAN	182	0	0	LSTDNFTRILEY	12	2	1	1	0	5N(0.9840)		sp|P08648|ITA5_HUMAN	P08648	ITA5_HUMAN	ITGA5	Integrin alpha-5
sp|P08648|ITA5_HUMAN	182	0	0	TEKEPLSDPVGTCYLSTDNFTR	22	3	1	3	0	13C(57.0215), 19N(0.9840)		sp|P08648|ITA5_HUMAN	P08648	ITA5_HUMAN	ITGA5	Integrin alpha-5
sp|P08648|ITA5_HUMAN	297	1	0	SGDDTEDFVAGVPKGNLTY	19	2	1	1	0	16N(0.9840)		sp|P08648|ITA5_HUMAN	P08648	ITA5_HUMAN	ITGA5	Integrin alpha-5
sp|P08648|ITA5_HUMAN	307	1	0	GYVTILNGSDIR	12	2	1	1	0	7N(0.9840)		sp|P08648|ITA5_HUMAN	P08648	ITA5_HUMAN	ITGA5	Integrin alpha-5
sp|P08648|ITA5_HUMAN	307	0	0	GYVTILNGSDIRSLY	15	2	0.9984	1	0	7N(0.9840)		sp|P08648|ITA5_HUMAN	P08648	ITA5_HUMAN	ITGA5	Integrin alpha-5
sp|P08648|ITA5_HUMAN	307	0	0	VTILNGSDIRSLY	13	2	1	1	0	5N(0.9840)		sp|P08648|ITA5_HUMAN	P08648	ITA5_HUMAN	ITGA5	Integrin alpha-5
sp|P08648|ITA5_HUMAN	530	1	0	CLNASGKHVADSIGF	15	2	1	1	0	1C(57.0215), 3N(0.9840)		sp|P08648|ITA5_HUMAN	P08648	ITA5_HUMAN	ITGA5	Integrin alpha-5
sp|P08648|ITA5_HUMAN	593	1	0	IYLRNESEFR	10	3	0.9736	1	0	5N(0.9840)		sp|P08648|ITA5_HUMAN	P08648	ITA5_HUMAN	ITGA5	Integrin alpha-5
sp|P08648|ITA5_HUMAN	593	0	0	IYLRNESEFRDK	12	3	0.9849	1	0	5N(0.9840)		sp|P08648|ITA5_HUMAN	P08648	ITA5_HUMAN	ITGA5	Integrin alpha-5
sp|P08648|ITA5_HUMAN	593	0	0	LRNESEFRDKLSPIHIAL	18	4	0.9516	1	0	3N(0.9840)		sp|P08648|ITA5_HUMAN	P08648	ITA5_HUMAN	ITGA5	Integrin alpha-5
sp|P08648|ITA5_HUMAN	712	1	0	GNFSSLSCDYFAVNQSR	17	2	1	1	0	14N(0.9840), 2N(0.9840), 8C(57.0215)		sp|P08648|ITA5_HUMAN	P08648	ITA5_HUMAN	ITGA5	Integrin alpha-5
sp|P08648|ITA5_HUMAN	712	0	0	HPGNFSSLSCDYFAVNQSR	19	2, 3	1	3	0	10C(57.0215), 16N(0.9840), 4N(0.9840)		sp|P08648|ITA5_HUMAN	P08648	ITA5_HUMAN	ITGA5	Integrin alpha-5
sp|P08648|ITA5_HUMAN	712	0	0	SGLVRHPGNFSSL	13	2	1	1	0	9N(0.9840)		sp|P08648|ITA5_HUMAN	P08648	ITA5_HUMAN	ITGA5	Integrin alpha-5
sp|P08648|ITA5_HUMAN	712	0	0	VRHPGNFSSL	10	2	0.9866	1	0	6N(0.9840)		sp|P08648|ITA5_HUMAN	P08648	ITA5_HUMAN	ITGA5	Integrin alpha-5
sp|P08648|ITA5_HUMAN	724	1	0	AVNQSRLL	8	2	0.8643	1	0	3N(0.9840)		sp|P08648|ITA5_HUMAN	P08648	ITA5_HUMAN	ITGA5	Integrin alpha-5
sp|P08648|ITA5_HUMAN	724	0	0	FAVNQSRLL	9	2	0.9795	1	0	4N(0.9840)		sp|P08648|ITA5_HUMAN	P08648	ITA5_HUMAN	ITGA5	Integrin alpha-5
sp|P08648|ITA5_HUMAN	773	1	0	NLNNSQSDVVSFR	13	2	1	1	0	3N(0.9840)		sp|P08648|ITA5_HUMAN	P08648	ITA5_HUMAN	ITGA5	Integrin alpha-5
sp|P08648|ITA5_HUMAN	868	1	0	GLNCTTNHPINPKGL	15	3	0.9934	1	0	3N(0.9840), 4C(57.0215)		sp|P08648|ITA5_HUMAN	P08648	ITA5_HUMAN	ITGA5	Integrin alpha-5
sp|P08648|ITA5_HUMAN	868	0	0	GLNCTTNHPINPKGLELDPEGSLHHQQ	27	4, 5	1	2	0	3N(0.9840), 4C(57.0215)		sp|P08648|ITA5_HUMAN	P08648	ITA5_HUMAN	ITGA5	Integrin alpha-5
sp|P08648|ITA5_HUMAN	868	0	0	NCTTNHPINPKGLELDPEGSLH	22	4	1	1	0	1N(0.9840), 2C(57.0215)		sp|P08648|ITA5_HUMAN	P08648	ITA5_HUMAN	ITGA5	Integrin alpha-5
sp|P08648|ITA5_HUMAN	868	0	0	NCTTNHPINPKGLELDPEGSLHHQQ	25	4	1	1	0	1N(0.9840), 2C(57.0215)		sp|P08648|ITA5_HUMAN	P08648	ITA5_HUMAN	ITGA5	Integrin alpha-5
sp|P08648|ITA5_HUMAN	868	0	0	VTRVTGLNCTTNHPINPK	18	4	0.9809	1	0	8N(0.9840), 9C(57.0215)		sp|P08648|ITA5_HUMAN	P08648	ITA5_HUMAN	ITGA5	Integrin alpha-5
sp|P08648|ITA5_HUMAN	868	0	0	VTRVTGLNCTTNHPINPKGL	20	3, 4	1	2	0	8N(0.9840), 9C(57.0215)		sp|P08648|ITA5_HUMAN	P08648	ITA5_HUMAN	ITGA5	Integrin alpha-5
sp|P08648|ITA5_HUMAN	868	0	0	VTRVTGLNCTTNHPINPKGLELDPEGSLH	29	4, 5	1	2	0	16N(0.9840), 8N(0.9840), 9C(57.0215)		sp|P08648|ITA5_HUMAN	P08648	ITA5_HUMAN	ITGA5	Integrin alpha-5
sp|P08648|ITA5_HUMAN	868	0	0	VTRVTGLNCTTNHPINPKGLELDPEGSLHHQQ	32	4, 5	1	2	0	8N(0.9840), 9C(57.0215)		sp|P08648|ITA5_HUMAN	P08648	ITA5_HUMAN	ITGA5	Integrin alpha-5
sp|P08648|ITA5_HUMAN	868	0	0	YVTRVTGLNCTTNHPINPKGLELDPEGSLHHQQ	33	5	1	1	0	10C(57.0215), 17N(0.9840), 9N(0.9840)		sp|P08648|ITA5_HUMAN	P08648	ITA5_HUMAN	ITGA5	Integrin alpha-5
sp|P08697|A2AP_HUMAN	295	1	1	KNNMSFVVL	9	2	0.8143	1	0	2N(0.9840)		sp|P08697|A2AP_HUMAN	P08697	A2AP_HUMAN	SERPINF2	Alpha-2-antiplasmin
sp|P08962|CD63_HUMAN	130	1	1	ENYPKNNHTASIL	13	2	0.761	1	0	7N(0.9840)		sp|P08962|CD63_HUMAN	P08962	CD63_HUMAN	CD63	CD63 antigen
sp|P08962|CD63_HUMAN	130	0	0	RQQMENYPKNNHTASIL	17	3, 4	0.9951	4	0	10N(0.9840), 11N(0.9840), 4M(15.9949)		sp|P08962|CD63_HUMAN	P08962	CD63_HUMAN	CD63	CD63 antigen
sp|P08962|CD63_HUMAN	130	0	0	RQQMENYPKNNHTASILDRMQADF	24	4	0.9966	1	0	10N(0.9840), 4M(15.9949)		sp|P08962|CD63_HUMAN	P08962	CD63_HUMAN	CD63	CD63 antigen
sp|P08962|CD63_HUMAN	150	1	0	CCGAANYTDWEK	12	2	0.9997	1	0	1C(57.0215), 2C(57.0215), 6N(0.9840)		sp|P08962|CD63_HUMAN	P08962	CD63_HUMAN	CD63	CD63 antigen
sp|P08962|CD63_HUMAN	150	0	0	CCGAANYTDWEKIPSMSK	18	3	1	1	0	1C(57.0215), 2C(57.0215), 6N(0.9840)		sp|P08962|CD63_HUMAN	P08962	CD63_HUMAN	CD63	CD63 antigen
sp|P08962|CD63_HUMAN	150	0	0	KCCGAANYTDW	11	2	0.9969	1	0	2C(57.0215), 3C(57.0215), 7N(0.9840)		sp|P08962|CD63_HUMAN	P08962	CD63_HUMAN	CD63	CD63 antigen
sp|P09758|TACD2_HUMAN	168	1	1	HRPTAGAFNHSDLDAELRR	19	5	0.9113	1	0	9N(0.9840)		sp|P09758|TACD2_HUMAN	P09758	TACD2_HUMAN	TACSTD2	Tumor-associated calcium signal transducer 2
sp|P10321|HLAC_HUMAN	110	1	1	YYNQSEDGSHTLQR	14	2, 3	1	3	0	3N(0.9840)		sp|P10321|HLAC_HUMAN	P10321	HLAC_HUMAN	HLA-C	HLA class I histocompatibility antigen, C alpha chain
sp|P10586|PTPRF_HUMAN	117	1	1	SLGEINTSAKL	11	2	0.9117	1	0	6N(0.9840)		sp|P10586|PTPRF_HUMAN	P10586	PTPRF_HUMAN	PTPRF	Receptor-type tyrosine-protein phosphatase F
sp|P10586|PTPRF_HUMAN	250	1	0	SIPPSSQEVMPGGSVNL	17	2	0.9797	1	0	10M(15.9949), 16N(0.9840)		sp|P10586|PTPRF_HUMAN	P10586	PTPRF_HUMAN	PTPRF	Receptor-type tyrosine-protein phosphatase F
sp|P10586|PTPRF_HUMAN	295	1	0	ELSNVVRSANY	11	2	0.9963	1	0	10N(0.9840)		sp|P10586|PTPRF_HUMAN	P10586	PTPRF_HUMAN	PTPRF	Receptor-type tyrosine-protein phosphatase F
sp|P10586|PTPRF_HUMAN	721	1	0	KVEVEPLNSTAVH	13	3	0.9996	1	0	8N(0.9840)		sp|P10586|PTPRF_HUMAN	P10586	PTPRF_HUMAN	PTPRF	Receptor-type tyrosine-protein phosphatase F
sp|P10586|PTPRF_HUMAN	721	0	0	KVEVEPLNSTAVHVYWK	17	3	1	2	0	8N(0.9840)		sp|P10586|PTPRF_HUMAN	P10586	PTPRF_HUMAN	PTPRF	Receptor-type tyrosine-protein phosphatase F
sp|P10586|PTPRF_HUMAN	721	0	0	VRTDEDVPSGPPRKVEVEPLNSTAVH	26	4, 5	1	2	0	21N(0.9840)		sp|P10586|PTPRF_HUMAN	P10586	PTPRF_HUMAN	PTPRF	Receptor-type tyrosine-protein phosphatase F
sp|P10586|PTPRF_HUMAN	966	1	0	DINSQQELQNITTDTR	16	2	1	3	0	10N(0.9840), 3N(0.9840)		sp|P10586|PTPRF_HUMAN	P10586	PTPRF_HUMAN	PTPRF	Receptor-type tyrosine-protein phosphatase F
sp|P10586|PTPRF_HUMAN	966	0	0	RDINSQQELQNITTDTRF	18	2, 3	1	3	0	11N(0.9840), 4N(0.9840)		sp|P10586|PTPRF_HUMAN	P10586	PTPRF_HUMAN	PTPRF	Receptor-type tyrosine-protein phosphatase F
sp|P10646|TFPI1_HUMAN	145	1	1	FYNNQTKQCERF	12	2, 3	1	4	0	3N(0.9840), 4N(0.9840), 9C(57.0215)		sp|P10646|TFPI1_HUMAN	P10646	TFPI1_HUMAN	TFPI	Tissue factor pathway inhibitor
sp|P10646|TFPI1_HUMAN	145	0	0	YNNQTKQCERF	11	2, 3	1	2	0	3N(0.9840), 8C(57.0215)		sp|P10646|TFPI1_HUMAN	P10646	TFPI1_HUMAN	TFPI	Tissue factor pathway inhibitor
sp|P10909|CLUS_HUMAN	103	1	1	KELPGVCNETMM	12	2	0.9962	1	0	7C(57.0215), 8N(0.9840)		sp|P10909|CLUS_HUMAN	P10909	CLUS_HUMAN	CLU	Clusterin
sp|P10909|CLUS_HUMAN	145	1	0	VGRQLEEFLNQSSPF	15	2	0.9984	1	0	10N(0.9840)		sp|P10909|CLUS_HUMAN	P10909	CLUS_HUMAN	CLU	Clusterin
sp|P10909|CLUS_HUMAN	291	1	0	EIRHNSTGCLR	11	3	0.6695	1	0	5N(0.9840), 9C(57.0215)		sp|P10909|CLUS_HUMAN	P10909	CLUS_HUMAN	CLU	Clusterin
sp|P10909|CLUS_HUMAN	291	0	0	REIRHNSTGCL	11	3	0.9972	2	0	10C(57.0215), 6N(0.9840)		sp|P10909|CLUS_HUMAN	P10909	CLUS_HUMAN	CLU	Clusterin
sp|P10909|CLUS_HUMAN	374	1	0	LANLTQGEDQYYLR	14	2	0.9958	1	0	3N(0.9840)		sp|P10909|CLUS_HUMAN	P10909	CLUS_HUMAN	CLU	Clusterin
sp|P11047|LAMC1_HUMAN	1161	1	1	EKAKVAAANVSVTQPESTGDPNNM	24	3	1	1	0	23N(0.9840), 9N(0.9840)		sp|P11047|LAMC1_HUMAN	P11047	LAMC1_HUMAN	LAMC1	Laminin subunit gamma-1
sp|P11047|LAMC1_HUMAN	1161	0	0	VAAANVSVTQPESTGDPNNMTLLAEEAR	28	3	0.9214	1	0	18N(0.9840), 5N(0.9840)		sp|P11047|LAMC1_HUMAN	P11047	LAMC1_HUMAN	LAMC1	Laminin subunit gamma-1
sp|P11047|LAMC1_HUMAN	1205	1	0	TANDTSTEAYNLLLR	15	2	1	1	0	3N(0.9840)		sp|P11047|LAMC1_HUMAN	P11047	LAMC1_HUMAN	LAMC1	Laminin subunit gamma-1
sp|P11047|LAMC1_HUMAN	1223	1	0	TLAGENQTAFEIEELNR	17	2	1	1	0	6N(0.9840)		sp|P11047|LAMC1_HUMAN	P11047	LAMC1_HUMAN	LAMC1	Laminin subunit gamma-1
sp|P11047|LAMC1_HUMAN	1241	1	0	EQAKNISQDLEKQ	13	2	1	1	0	5N(0.9840)		sp|P11047|LAMC1_HUMAN	P11047	LAMC1_HUMAN	LAMC1	Laminin subunit gamma-1
sp|P11047|LAMC1_HUMAN	1241	0	0	KYEQAKNISQDLEK	14	3	0.6942	1	0	7N(0.9840)		sp|P11047|LAMC1_HUMAN	P11047	LAMC1_HUMAN	LAMC1	Laminin subunit gamma-1
sp|P11047|LAMC1_HUMAN	1380	1	0	RVNDNKTAAEEALR	14	3	0.9982	1	0	5N(0.9840)		sp|P11047|LAMC1_HUMAN	P11047	LAMC1_HUMAN	LAMC1	Laminin subunit gamma-1
sp|P11047|LAMC1_HUMAN	1395	1	0	KIPAINQTITEANEK	15	3	1	1	0	6N(0.9840)		sp|P11047|LAMC1_HUMAN	P11047	LAMC1_HUMAN	LAMC1	Laminin subunit gamma-1
sp|P11047|LAMC1_HUMAN	1395	0	0	RKIPAINQTITEANEKTREAQQAL	24	4	1	1	0	14N(0.9840), 7N(0.9840)		sp|P11047|LAMC1_HUMAN	P11047	LAMC1_HUMAN	LAMC1	Laminin subunit gamma-1
sp|P11047|LAMC1_HUMAN	1439	1	0	AVQKNATSTKAEAERTF	17	3	1	1	0	5N(0.9840)		sp|P11047|LAMC1_HUMAN	P11047	LAMC1_HUMAN	LAMC1	Laminin subunit gamma-1
sp|P11047|LAMC1_HUMAN	1439	0	0	EAERIASAVQKNATSTKAEAERTF	24	4	1	1	0	12N(0.9840)		sp|P11047|LAMC1_HUMAN	P11047	LAMC1_HUMAN	LAMC1	Laminin subunit gamma-1
sp|P11047|LAMC1_HUMAN	1439	0	0	IASAVQKNATSTK	13	3	0.7106	1	0	8N(0.9840)		sp|P11047|LAMC1_HUMAN	P11047	LAMC1_HUMAN	LAMC1	Laminin subunit gamma-1
sp|P11166|GTR1_HUMAN	45	1	1	APQKVIEEFYNQTW	14	2	1	1	0	11N(0.9840)		sp|P11166|GTR1_HUMAN	P11166	GTR1_HUMAN	SLC2A1	Solute carrier family 2, facilitated glucose transporter member 1
sp|P11166|GTR1_HUMAN	45	0	0	KVIEEFYNQTW	11	2	1	2	0	8N(0.9840)		sp|P11166|GTR1_HUMAN	P11166	GTR1_HUMAN	SLC2A1	Solute carrier family 2, facilitated glucose transporter member 1
sp|P11166|GTR1_HUMAN	45	0	0	VIEEFYNQTWVHR	13	2, 3	1	9	0	7N(0.9840)		sp|P11166|GTR1_HUMAN	P11166	GTR1_HUMAN	SLC2A1	Solute carrier family 2, facilitated glucose transporter member 1
sp|P11169|GTR3_HUMAN	43	1	1	INKTLTDKGNAPPSEVL	17	2, 3	1	2	0	2N(0.9840)		sp|P11169|GTR3_HUMAN	P11169	GTR3_HUMAN	SLC2A3	Solute carrier family 2, facilitated glucose transporter member 3
sp|P11169|GTR3_HUMAN	43	0	0	INKTLTDKGNAPPSEVLL	18	2	0.9987	1	0	2N(0.9840)		sp|P11169|GTR3_HUMAN	P11169	GTR3_HUMAN	SLC2A3	Solute carrier family 2, facilitated glucose transporter member 3
sp|P11279|LAMP1_HUMAN	62	1	1	SGPKNMTFDLPSDATVVLNR	20	3	0.9953	1	0	19N(0.9840), 5N(0.9840), 6M(15.9949)		sp|P11279|LAMP1_HUMAN	P11279	LAMP1_HUMAN	LAMP1	Lysosome-associated membrane glycoprotein 1
sp|P11279|LAMP1_HUMAN	84	1	0	SSCGKENTSDPSLVIAFGR	19	3	0.9933	1	0	3C(57.0215), 7N(0.9840)		sp|P11279|LAMP1_HUMAN	P11279	LAMP1_HUMAN	LAMP1	Lysosome-associated membrane glycoprotein 1
sp|P11362|FGFR1_HUMAN	77	1	1	AESNRTRITGEEVEVQDSVPADSGLY	26	3	0.9948	1	0	4N(0.9840)		sp|P11362|FGFR1_HUMAN	P11362	FGFR1_HUMAN	FGFR1	Fibroblast growth factor receptor 1
sp|P11362|FGFR1_HUMAN	240	1	0	TCIVENEYGSINHTY	15	2	1	1	0	12N(0.9840), 2C(57.0215)		sp|P11362|FGFR1_HUMAN	P11362	FGFR1_HUMAN	FGFR1	Fibroblast growth factor receptor 1
sp|P11362|FGFR1_HUMAN	264	1	0	SPHRPILQAGLPANK	15	3	0.9953	1	0	14N(0.9840)		sp|P11362|FGFR1_HUMAN	P11362	FGFR1_HUMAN	FGFR1	Fibroblast growth factor receptor 1
sp|P11362|FGFR1_HUMAN	296	1	0	LKHIEVNGSKIGPDNLPY	18	2, 3	1	2	0	7N(0.9840)		sp|P11362|FGFR1_HUMAN	P11362	FGFR1_HUMAN	FGFR1	Fibroblast growth factor receptor 1
sp|P11362|FGFR1_HUMAN	317	1	0	KTAGVNTTDKEMEVL	15	2, 3	1	4	0	12M(15.9949), 6N(0.9840)		sp|P11362|FGFR1_HUMAN	P11362	FGFR1_HUMAN	FGFR1	Fibroblast growth factor receptor 1
sp|P11362|FGFR1_HUMAN	317	0	0	TAGVNTTDKEMEVLHLR	17	4	1	1	0	5N(0.9840)		sp|P11362|FGFR1_HUMAN	P11362	FGFR1_HUMAN	FGFR1	Fibroblast growth factor receptor 1
sp|P11362|FGFR1_HUMAN	330	1	0	HLRNVSFEDAGEY	13	3	0.9997	1	0	4N(0.9840)		sp|P11362|FGFR1_HUMAN	P11362	FGFR1_HUMAN	FGFR1	Fibroblast growth factor receptor 1
sp|P11717|MPRI_HUMAN	112	1	1	EFNTTVSCDQQGTN	14	2	0.6849	1	0	3N(0.9840), 8C(57.0215)		sp|P11717|MPRI_HUMAN	P11717	MPRI_HUMAN	IGF2R	Cation-independent mannose-6-phosphate receptor
sp|P11717|MPRI_HUMAN	112	0	0	EFNTTVSCDQQGTNH	15	2	0.9999	1	0	3N(0.9840), 8C(57.0215)		sp|P11717|MPRI_HUMAN	P11717	MPRI_HUMAN	IGF2R	Cation-independent mannose-6-phosphate receptor
sp|P11717|MPRI_HUMAN	435	1	0	MSVINFECNKTAGNDGK	17	3	0.9998	1	0	1M(15.9949), 8C(57.0215), 9N(0.9840)		sp|P11717|MPRI_HUMAN	P11717	MPRI_HUMAN	IGF2R	Cation-independent mannose-6-phosphate receptor
sp|P11717|MPRI_HUMAN	581	1	0	IKTNITLVCKPGDLESAPVLR	21	4	1	1	0	4N(0.9840), 9C(57.0215)		sp|P11717|MPRI_HUMAN	P11717	MPRI_HUMAN	IGF2R	Cation-independent mannose-6-phosphate receptor
sp|P11717|MPRI_HUMAN	581	0	0	TNITLVCKPGDLESAPVLR	19	3	0.9831	1	0	2N(0.9840), 7C(57.0215)		sp|P11717|MPRI_HUMAN	P11717	MPRI_HUMAN	IGF2R	Cation-independent mannose-6-phosphate receptor
sp|P11717|MPRI_HUMAN	626	1	0	SKTEGENCTVF	11	2	0.9933	2	0	7N(0.9840), 8C(57.0215)		sp|P11717|MPRI_HUMAN	P11717	MPRI_HUMAN	IGF2R	Cation-independent mannose-6-phosphate receptor
sp|P11717|MPRI_HUMAN	626	0	0	VLSKTEGENCTVF	13	2	1	1	0	10C(57.0215), 9N(0.9840)		sp|P11717|MPRI_HUMAN	P11717	MPRI_HUMAN	IGF2R	Cation-independent mannose-6-phosphate receptor
sp|P11717|MPRI_HUMAN	747	1	0	DAGVGFPEYQEEDNSTYNFR	20	2	1	1	0	14N(0.9840)		sp|P11717|MPRI_HUMAN	P11717	MPRI_HUMAN	IGF2R	Cation-independent mannose-6-phosphate receptor
sp|P11717|MPRI_HUMAN	871	1	0	EYVNGSACTTSDGRQTTY	18	2	1	1	0	4N(0.9840), 8C(57.0215)		sp|P11717|MPRI_HUMAN	P11717	MPRI_HUMAN	IGF2R	Cation-independent mannose-6-phosphate receptor
sp|P11717|MPRI_HUMAN	871	0	0	LEYVNGSACTTSDGRQTTY	19	2	1	1	0	5N(0.9840), 9C(57.0215)		sp|P11717|MPRI_HUMAN	P11717	MPRI_HUMAN	IGF2R	Cation-independent mannose-6-phosphate receptor
sp|P11717|MPRI_HUMAN	871	0	0	LLEYVNGSACTTSDGRQTTY	20	2	1	1	0	10C(57.0215), 6N(0.9840)		sp|P11717|MPRI_HUMAN	P11717	MPRI_HUMAN	IGF2R	Cation-independent mannose-6-phosphate receptor
sp|P11717|MPRI_HUMAN	1246	1	0	DLKPLGLNDTIVSAGEY	17	2	0.9384	1	0	8N(0.9840)		sp|P11717|MPRI_HUMAN	P11717	MPRI_HUMAN	IGF2R	Cation-independent mannose-6-phosphate receptor
sp|P11717|MPRI_HUMAN	1246	0	0	GLNDTIVSAGEY	12	2	0.9974	1	0	3N(0.9840)		sp|P11717|MPRI_HUMAN	P11717	MPRI_HUMAN	IGF2R	Cation-independent mannose-6-phosphate receptor
sp|P11717|MPRI_HUMAN	1312	1	0	KMNFTGGDTCHKVY	14	3	0.9462	1	0	10C(57.0215), 3N(0.9840)		sp|P11717|MPRI_HUMAN	P11717	MPRI_HUMAN	IGF2R	Cation-independent mannose-6-phosphate receptor
sp|P11717|MPRI_HUMAN	1312	0	0	MNFTGGDTCHK	11	2	0.9505	1	0	2N(0.9840), 9C(57.0215)		sp|P11717|MPRI_HUMAN	P11717	MPRI_HUMAN	IGF2R	Cation-independent mannose-6-phosphate receptor
sp|P11717|MPRI_HUMAN	1656	1	0	SVRNGSSIVDLSPL	14	2	0.9076	1	0	4N(0.9840)		sp|P11717|MPRI_HUMAN	P11717	MPRI_HUMAN	IGF2R	Cation-independent mannose-6-phosphate receptor
sp|P11717|MPRI_HUMAN	2085	1	0	SKGYPCGGNKTASSVIEL	18	2, 3	0.9999	2	0	6C(57.0215), 9N(0.9840)		sp|P11717|MPRI_HUMAN	P11717	MPRI_HUMAN	IGF2R	Cation-independent mannose-6-phosphate receptor
sp|P11717|MPRI_HUMAN	2136	1	0	AVKPQEVQMVNGTITNPINGKSF	23	3	1	1	0	11N(0.9840), 19N(0.9840)		sp|P11717|MPRI_HUMAN	P11717	MPRI_HUMAN	IGF2R	Cation-independent mannose-6-phosphate receptor
sp|P11717|MPRI_HUMAN	2136	0	0	CAVKPQEVQMVNGTITNPINGKSF	24	3	0.8538	1	0	12N(0.9840), 1C(57.0215), 20N(0.9840)		sp|P11717|MPRI_HUMAN	P11717	MPRI_HUMAN	IGF2R	Cation-independent mannose-6-phosphate receptor
sp|P12821|ACE_HUMAN	445	1	1	VTNDTESDINYLLK	14	2	0.9818	2	0	3N(0.9840)		sp|P12821|ACE_HUMAN	P12821	ACE_HUMAN	ACE	Angiotensin-converting enzyme
sp|P12830|CADH1_HUMAN	558	1	1	AELDREDFEHVKNSTY	16	3	0.9979	1	0	13N(0.9840)		sp|P12830|CADH1_HUMAN	P12830	CADH1_HUMAN	CDH1	Cadherin-1
sp|P12830|CADH1_HUMAN	558	0	0	DREDFEHVKNSTY	13	2, 3	0.9989	2	0	10N(0.9840)		sp|P12830|CADH1_HUMAN	P12830	CADH1_HUMAN	CDH1	Cadherin-1
sp|P12830|CADH1_HUMAN	558	0	0	EHVKNSTY	8	2	0.8946	6	0	5N(0.9840)		sp|P12830|CADH1_HUMAN	P12830	CADH1_HUMAN	CDH1	Cadherin-1
sp|P12830|CADH1_HUMAN	558	0	0	LEINPDTGAISTRAELDREDFEHVKNSTY	29	3, 4	1	2	0	26N(0.9840)		sp|P12830|CADH1_HUMAN	P12830	CADH1_HUMAN	CDH1	Cadherin-1
sp|P12830|CADH1_HUMAN	558	0	0	RAELDREDFEHVKNSTY	17	3	0.9973	1	0	14N(0.9840)		sp|P12830|CADH1_HUMAN	P12830	CADH1_HUMAN	CDH1	Cadherin-1
sp|P12830|CADH1_HUMAN	558	0	0	STRAELDREDFEHVKNSTY	19	4	1	1	0	16N(0.9840)		sp|P12830|CADH1_HUMAN	P12830	CADH1_HUMAN	CDH1	Cadherin-1
sp|P12830|CADH1_HUMAN	558	0	0	TRAELDREDFEHVKNSTY	18	3	0.994	1	0	15N(0.9840)		sp|P12830|CADH1_HUMAN	P12830	CADH1_HUMAN	CDH1	Cadherin-1
sp|P12830|CADH1_HUMAN	637	1	0	TAELTHGASANW	12	2	0.9939	1	0	11N(0.9840)		sp|P12830|CADH1_HUMAN	P12830	CADH1_HUMAN	CDH1	Cadherin-1
sp|P13688|CEAM1_HUMAN	104	1	1	SGRETIYPNASLL	13	2	0.946	1	0	9N(0.9840)		sp|P40199|CEAM6_HUMAN	P40199	CEAM6_HUMAN	CEACAM6	Carcinoembryonic antigen-related cell adhesion molecule 6	CEACAM1	sp|P13688|CEAM1_HUMAN
sp|P13688|CEAM1_HUMAN	345	1	0	TTVTGDKDSVNLTCSTNDTGISIR	24	3	1	1	0	11N(0.9840), 14C(57.0215), 17N(0.9840)		sp|P13688|CEAM1_HUMAN	P13688	CEAM1_HUMAN	CEACAM1	Carcinoembryonic antigen-related cell adhesion molecule 1
sp|P13688|CEAM1_HUMAN	351	1	0	TCSTNDTGISIRW	13	2	0.9957	2	0	2C(57.0215), 5N(0.9840)		sp|P13688|CEAM1_HUMAN	P13688	CEAM1_HUMAN	CEACAM1	Carcinoembryonic antigen-related cell adhesion molecule 1
sp|P13688|CEAM1_HUMAN	363	1	0	FKNQSLPSSERM	12	2	0.9785	1	0	3N(0.9840)		sp|P13688|CEAM1_HUMAN	P13688	CEAM1_HUMAN	CEACAM1	Carcinoembryonic antigen-related cell adhesion molecule 1
sp|P13688|CEAM1_HUMAN	378	1	0	LSQGNTTLSINPVKR	15	3	0.9734	1	0	5N(0.9840)		sp|P13688|CEAM1_HUMAN	P13688	CEAM1_HUMAN	CEACAM1	Carcinoembryonic antigen-related cell adhesion molecule 1
sp|P13987|CD59_HUMAN	43	1	1	NCPNPTADCKTAVNCSSDF	19	2	1	4	0	14N(0.9840), 15C(57.0215), 1N(0.9840), 2C(57.0215), 4N(0.9840), 9C(57.0215)		sp|P13987|CD59_HUMAN	P13987	CD59_HUMAN	CD59	CD59 glycoprotein
sp|P13987|CD59_HUMAN	43	0	0	NCPNPTADCKTAVNCSSDFDAC	22	3	0.9656	1	0	14N(0.9840), 15C(57.0215), 22C(57.0215), 2C(57.0215), 9C(57.0215)		sp|P13987|CD59_HUMAN	P13987	CD59_HUMAN	CD59	CD59 glycoprotein
sp|P13987|CD59_HUMAN	43	0	0	NCPNPTADCKTAVNCSSDFDACL	23	3	0.9675	1	0	14N(0.9840), 15C(57.0215), 22C(57.0215), 2C(57.0215), 9C(57.0215)		sp|P13987|CD59_HUMAN	P13987	CD59_HUMAN	CD59	CD59 glycoprotein
sp|P13987|CD59_HUMAN	43	0	0	NCPNPTADCKTAVNCSSDFDACLITK	26	3	1	1	0	14N(0.9840), 15C(57.0215), 22C(57.0215), 2C(57.0215), 9C(57.0215)		sp|P13987|CD59_HUMAN	P13987	CD59_HUMAN	CD59	CD59 glycoprotein
sp|P13987|CD59_HUMAN	43	0	0	PTADCKTAVNCSSDF	15	2	0.9999	1	0	10N(0.9840), 11C(57.0215), 5C(57.0215)		sp|P13987|CD59_HUMAN	P13987	CD59_HUMAN	CD59	CD59 glycoprotein
sp|P13987|CD59_HUMAN	43	0	0	TAVNCSSDFDACLITK	16	2	1	19	0	12C(57.0215), 4N(0.9840), 5C(57.0215)		sp|P13987|CD59_HUMAN	P13987	CD59_HUMAN	CD59	CD59 glycoprotein
sp|P14384|CBPM_HUMAN	38	1	1	TVAQNYSSVTHLHSIGK	17	3, 4	1	2	0	5N(0.9840)		sp|P14384|CBPM_HUMAN	P14384	CBPM_HUMAN	CPM	Carboxypeptidase M
sp|P14384|CBPM_HUMAN	115	1	0	LVTSDGKDPEITNLINSTRIH	21	3, 4	1	3	0	16N(0.9840)		sp|P14384|CBPM_HUMAN	P14384	CBPM_HUMAN	CPM	Carboxypeptidase M
sp|P14384|CBPM_HUMAN	164	1	0	DLNRNFPDAFEYNNVSRQPETVAVM	25	3	0.9152	1	0	13N(0.9840), 14N(0.9840), 25M(15.9949)		sp|P14384|CBPM_HUMAN	P14384	CBPM_HUMAN	CPM	Carboxypeptidase M
sp|P14384|CBPM_HUMAN	164	0	0	EYNNVSRQPETVAVM	15	2	1	1	0	15M(15.9949), 3N(0.9840)		sp|P14384|CBPM_HUMAN	P14384	CBPM_HUMAN	CPM	Carboxypeptidase M
sp|P14384|CBPM_HUMAN	164	0	0	NFPDAFEYNNVSR	13	2	1	1	0	9N(0.9840)		sp|P14384|CBPM_HUMAN	P14384	CBPM_HUMAN	CPM	Carboxypeptidase M
sp|P14384|CBPM_HUMAN	164	0	0	NNVSRQPETVAVM	13	2	1	2	0	13M(15.9949), 1N(0.9840), 2N(0.9840)		sp|P14384|CBPM_HUMAN	P14384	CBPM_HUMAN	CPM	Carboxypeptidase M
sp|P14384|CBPM_HUMAN	363	1	0	IINVTVPGHDPHIT	14	2	1	1	0	3N(0.9840)		sp|P14384|CBPM_HUMAN	P14384	CBPM_HUMAN	CPM	Carboxypeptidase M
sp|P14384|CBPM_HUMAN	384	1	0	KVIIPEKSQNF	11	2	0.9718	1	0	10N(0.9840)		sp|P14384|CBPM_HUMAN	P14384	CBPM_HUMAN	CPM	Carboxypeptidase M
sp|P14384|CBPM_HUMAN	384	0	0	SQNFSALKK	9	2	0.8926	1	0	3N(0.9840)		sp|P14384|CBPM_HUMAN	P14384	CBPM_HUMAN	CPM	Carboxypeptidase M
sp|P14778|IL1R1_HUMAN	263	1	1	KWNGSVIDEDDPVLGEDYY	19	2	1	1	0	3N(0.9840)		sp|P14778|IL1R1_HUMAN	P14778	IL1R1_HUMAN	IL1R1	Interleukin-1 receptor type 1
sp|P15144|AMPN_HUMAN	128	1	1	KLNYTLSQGHR	11	3	0.9969	1	0	3N(0.9840)		sp|P15144|AMPN_HUMAN	P15144	AMPN_HUMAN	ANPEP	Aminopeptidase N
sp|P15144|AMPN_HUMAN	234	1	0	AEFNITLIHPK	11	2, 3	0.9949	2	0	4N(0.9840)		sp|P15144|AMPN_HUMAN	P15144	AMPN_HUMAN	ANPEP	Aminopeptidase N
sp|P15144|AMPN_HUMAN	818	1	0	EQFRNATLVNEADKL	15	2, 3	0.993	2	0	5N(0.9840)		sp|P15144|AMPN_HUMAN	P15144	AMPN_HUMAN	ANPEP	Aminopeptidase N
sp|P15144|AMPN_HUMAN	818	0	0	RNATLVNEADKL	12	2, 3	1	2	0	2N(0.9840)		sp|P15144|AMPN_HUMAN	P15144	AMPN_HUMAN	ANPEP	Aminopeptidase N
sp|P15151|PVR_HUMAN	105	1	1	GAELRNASL	9	2	0.8939	3	0	6N(0.9840)		sp|P15151|PVR_HUMAN	P15151	PVR_HUMAN	PVR	Poliovirus receptor
sp|P15151|PVR_HUMAN	105	0	0	GAELRNASLRMF	12	3	1	2	0	11M(15.9949), 6N(0.9840)		sp|P15151|PVR_HUMAN	P15151	PVR_HUMAN	PVR	Poliovirus receptor
sp|P15151|PVR_HUMAN	105	0	0	LGAELRNASL	10	2	0.999	1	0	7N(0.9840)		sp|P15151|PVR_HUMAN	P15151	PVR_HUMAN	PVR	Poliovirus receptor
sp|P15151|PVR_HUMAN	105	0	0	VAARLGAELRNASL	14	2, 3	1	2	0	11N(0.9840)		sp|P15151|PVR_HUMAN	P15151	PVR_HUMAN	PVR	Poliovirus receptor
sp|P15151|PVR_HUMAN	120	1	0	GLRVEDEGNYT	11	2	0.9948	1	0	9N(0.9840)		sp|P15151|PVR_HUMAN	P15151	PVR_HUMAN	PVR	Poliovirus receptor
sp|P15151|PVR_HUMAN	120	0	0	GLRVEDEGNYTCL	13	2	1	1	0	12C(57.0215), 9N(0.9840)		sp|P15151|PVR_HUMAN	P15151	PVR_HUMAN	PVR	Poliovirus receptor
sp|P15151|PVR_HUMAN	120	0	0	GLRVEDEGNYTCLF	14	2	1	2	0	12C(57.0215), 9N(0.9840)		sp|P15151|PVR_HUMAN	P15151	PVR_HUMAN	PVR	Poliovirus receptor
sp|P15151|PVR_HUMAN	120	0	0	RVEDEGNYTCL	11	2	0.9977	1	0	10C(57.0215), 7N(0.9840)		sp|P15151|PVR_HUMAN	P15151	PVR_HUMAN	PVR	Poliovirus receptor
sp|P15151|PVR_HUMAN	120	0	0	RVEDEGNYTCLF	12	2	0.9651	1	0	10C(57.0215), 7N(0.9840)		sp|P15151|PVR_HUMAN	P15151	PVR_HUMAN	PVR	Poliovirus receptor
sp|P15151|PVR_HUMAN	120	0	0	VEDEGNYTCLFVTFPQGSR	19	2, 3	1	3	0	6N(0.9840), 9C(57.0215)		sp|P15151|PVR_HUMAN	P15151	PVR_HUMAN	PVR	Poliovirus receptor
sp|P15151|PVR_HUMAN	188	1	0	HSDLGGMPNTSQVPGFL	17	2	0.997	3	0	7M(15.9949), 9N(0.9840)		sp|P15151|PVR_HUMAN	P15151	PVR_HUMAN	PVR	Poliovirus receptor
sp|P15151|PVR_HUMAN	218	1	0	ILVPSSQVDGKNVTC	15	2	0.9935	1	0	12N(0.9840), 15C(57.0215)		sp|P15151|PVR_HUMAN	P15151	PVR_HUMAN	PVR	Poliovirus receptor
sp|P15151|PVR_HUMAN	218	0	0	ILVPSSQVDGKNVTCKVEHESF	22	3, 4	1	2	0	12N(0.9840), 15C(57.0215)		sp|P15151|PVR_HUMAN	P15151	PVR_HUMAN	PVR	Poliovirus receptor
sp|P15151|PVR_HUMAN	218	0	0	ILVPSSQVDGKNVTCKVEHESFEKPQLL	28	3, 4, 5	0.9849	3	0	12N(0.9840), 15C(57.0215)		sp|P15151|PVR_HUMAN	P15151	PVR_HUMAN	PVR	Poliovirus receptor
sp|P15151|PVR_HUMAN	218	0	0	SQVDGKNVTCKVEHESF	17	3	0.8784	1	0	10C(57.0215), 7N(0.9840)		sp|P15151|PVR_HUMAN	P15151	PVR_HUMAN	PVR	Poliovirus receptor
sp|P15151|PVR_HUMAN	307	1	0	IRPVDKPINTTL	12	2	1	1	0	9N(0.9840)		sp|P15151|PVR_HUMAN	P15151	PVR_HUMAN	PVR	Poliovirus receptor
sp|P15151|PVR_HUMAN	307	0	0	IRPVDKPINTTLICNVT	17	3	0.9993	2	0	14C(57.0215), 15N(0.9840), 9N(0.9840)		sp|P15151|PVR_HUMAN	P15151	PVR_HUMAN	PVR	Poliovirus receptor
sp|P15151|PVR_HUMAN	307	0	0	IRPVDKPINTTLICNVTN	18	2, 3	1	2	0	14C(57.0215), 15N(0.9840), 9N(0.9840)		sp|P15151|PVR_HUMAN	P15151	PVR_HUMAN	PVR	Poliovirus receptor
sp|P15151|PVR_HUMAN	307	0	0	IRPVDKPINTTLICNVTNAL	20	2	0.8978	1	0	14C(57.0215), 15N(0.9840), 18N(0.9840), 9N(0.9840)		sp|P15151|PVR_HUMAN	P15151	PVR_HUMAN	PVR	Poliovirus receptor
sp|P15151|PVR_HUMAN	307	0	0	LIRPVDKPINTTL	13	2, 3	0.9991	2	0	10N(0.9840)		sp|P15151|PVR_HUMAN	P15151	PVR_HUMAN	PVR	Poliovirus receptor
sp|P15151|PVR_HUMAN	307	0	0	LIRPVDKPINTTLICNVT	18	2	1	2	0	10N(0.9840), 15C(57.0215), 16N(0.9840)		sp|P15151|PVR_HUMAN	P15151	PVR_HUMAN	PVR	Poliovirus receptor
sp|P15151|PVR_HUMAN	307	0	0	LIRPVDKPINTTLICNVTN	19	3	0.984	1	0	10N(0.9840), 15C(57.0215), 16N(0.9840)		sp|P15151|PVR_HUMAN	P15151	PVR_HUMAN	PVR	Poliovirus receptor
sp|P15151|PVR_HUMAN	307	0	0	PVDKPINTTLICNVTNALGAR	21	3	0.9426	1	0	12C(57.0215), 13N(0.9840), 16N(0.9840), 7N(0.9840)		sp|P15151|PVR_HUMAN	P15151	PVR_HUMAN	PVR	Poliovirus receptor
sp|P15151|PVR_HUMAN	313	1	0	ICNVTNALGARQAEL	15	2	0.9961	2	0	2C(57.0215), 3N(0.9840), 6N(0.9840)		sp|P15151|PVR_HUMAN	P15151	PVR_HUMAN	PVR	Poliovirus receptor
sp|P15328|FOLR1_HUMAN	63	1	1	RKNACCSTNTSQEAHKDVSY	20	4	0.9999	1	0	5C(57.0215), 6C(57.0215), 9N(0.9840)		sp|P15328|FOLR1_HUMAN	P15328	FOLR1_HUMAN	FOLR1	Folate receptor alpha
sp|P15509|CSF2R_HUMAN	99	1	1	EVHVNTSQRGF	11	2	0.9774	1	0	5N(0.9840)		sp|P15509|CSF2R_HUMAN	P15509	CSF2R_HUMAN	CSF2RA	Granulocyte-macrophage colony-stimulating factor receptor subunit alpha
sp|P15514|AREG_HUMAN	30	1	1	LDLNDTYSGKR	11	2, 3	0.9954	2	0	4N(0.9840)		sp|P15514|AREG_HUMAN	P15514	AREG_HUMAN	AREG	Amphiregulin
sp|P15529|MCP_HUMAN	83	1	1	ICDRNHTWLPVSDDACY	17	2, 3	0.9961	2	0	16C(57.0215), 2C(57.0215), 5N(0.9840)		sp|P15529|MCP_HUMAN	P15529	MCP_HUMAN	CD46	Membrane cofactor protein
sp|P15529|MCP_HUMAN	83	0	0	TICDRNHTWLPVSDDACY	18	2, 3	1	5	0	17C(57.0215), 3C(57.0215), 6N(0.9840)		sp|P15529|MCP_HUMAN	P15529	MCP_HUMAN	CD46	Membrane cofactor protein
sp|P15529|MCP_HUMAN	83	0	0	TICDRNHTWLPVSDDACYR	19	4	1	2	0	17C(57.0215), 3C(57.0215), 6N(0.9840)		sp|P15529|MCP_HUMAN	P15529	MCP_HUMAN	CD46	Membrane cofactor protein
sp|P15529|MCP_HUMAN	114	1	0	IRDPLNGQAVPANGTY	16	2	0.9957	4	0	13N(0.9840), 6N(0.9840)		sp|P15529|MCP_HUMAN	P15529	MCP_HUMAN	CD46	Membrane cofactor protein
sp|P15529|MCP_HUMAN	273	1	0	LDGSDTIVCDSNSTWDPPVPK	21	2	1	1	0	12N(0.9840), 9C(57.0215)		sp|P15529|MCP_HUMAN	P15529	MCP_HUMAN	CD46	Membrane cofactor protein
sp|P15529|MCP_HUMAN	273	0	0	LDGSDTIVCDSNSTWDPPVPKCL	23	3	0.8618	1	0	12N(0.9840), 22C(57.0215), 9C(57.0215)		sp|P15529|MCP_HUMAN	P15529	MCP_HUMAN	CD46	Membrane cofactor protein
sp|P15529|MCP_HUMAN	273	0	0	YLDGSDTIVCDSNSTW	16	2	0.9878	1	0	10C(57.0215), 13N(0.9840)		sp|P15529|MCP_HUMAN	P15529	MCP_HUMAN	CD46	Membrane cofactor protein
sp|P15529|MCP_HUMAN	273	0	0	YLDGSDTIVCDSNSTWDPPVPK	22	3	0.9972	1	0	10C(57.0215), 13N(0.9840)		sp|P15529|MCP_HUMAN	P15529	MCP_HUMAN	CD46	Membrane cofactor protein
sp|P15529|MCP_HUMAN	273	0	0	YLDGSDTIVCDSNSTWDPPVPKCL	24	3	0.9735	1	0	10C(57.0215), 13N(0.9840), 23C(57.0215)		sp|P15529|MCP_HUMAN	P15529	MCP_HUMAN	CD46	Membrane cofactor protein
sp|P16070|CD44_HUMAN	25	1	1	IDLNITCR	8	2	1	1	0	4N(0.9840), 7C(57.0215)		sp|P16070|CD44_HUMAN	P16070	CD44_HUMAN	CD44	CD44 antigen
sp|P16070|CD44_HUMAN	57	1	0	AFNSTLPTMAQMEK	14	2	1	2	0	12M(15.9949), 3N(0.9840)		sp|P16070|CD44_HUMAN	P16070	CD44_HUMAN	CD44	CD44 antigen
sp|P16070|CD44_HUMAN	57	0	0	CKAFNSTLPTMAQM	14	2	1	1	0	1C(57.0215), 5N(0.9840)		sp|P16070|CD44_HUMAN	P16070	CD44_HUMAN	CD44	CD44 antigen
sp|P16070|CD44_HUMAN	57	0	0	KAFNSTLPT	9	2	0.928	1	0	4N(0.9840)		sp|P16070|CD44_HUMAN	P16070	CD44_HUMAN	CD44	CD44 antigen
sp|P16070|CD44_HUMAN	57	0	0	KAFNSTLPTMA	11	2	1	1	0	4N(0.9840)		sp|P16070|CD44_HUMAN	P16070	CD44_HUMAN	CD44	CD44 antigen
sp|P16070|CD44_HUMAN	57	0	0	KAFNSTLPTMAQM	13	2	0.9999	2	0	13M(15.9949), 4N(0.9840)		sp|P16070|CD44_HUMAN	P16070	CD44_HUMAN	CD44	CD44 antigen
sp|P16070|CD44_HUMAN	57	0	0	KAFNSTLPTMAQMEKAL	17	2, 3	1	3	0	10M(15.9949), 4N(0.9840)		sp|P16070|CD44_HUMAN	P16070	CD44_HUMAN	CD44	CD44 antigen
sp|P16070|CD44_HUMAN	57	0	0	NSTLPTMAQM	10	2	0.8385	2	0	1N(0.9840), 7M(15.9949)		sp|P16070|CD44_HUMAN	P16070	CD44_HUMAN	CD44	CD44 antigen
sp|P16070|CD44_HUMAN	57	0	0	NSTLPTMAQMEK	12	2	0.9871	3	0	10M(15.9949), 1N(0.9840), 7M(15.9949)		sp|P16070|CD44_HUMAN	P16070	CD44_HUMAN	CD44	CD44 antigen
sp|P16070|CD44_HUMAN	57	0	0	NSTLPTMAQMEKAL	14	2	0.9949	1	0	10M(15.9949), 1N(0.9840)		sp|P16070|CD44_HUMAN	P16070	CD44_HUMAN	CD44	CD44 antigen
sp|P16070|CD44_HUMAN	57	0	0	SISRTEAADLCKAFNSTLPTMAQM	24	3	1	2	0	11C(57.0215), 15N(0.9840), 21M(15.9949), 24M(15.9949)		sp|P16070|CD44_HUMAN	P16070	CD44_HUMAN	CD44	CD44 antigen
sp|P16070|CD44_HUMAN	100	1	0	IEGHVVIPRIHPNSICAANNTGVY	24	4	0.9818	1	0	13N(0.9840), 16C(57.0215)		sp|P16070|CD44_HUMAN	P16070	CD44_HUMAN	CD44	CD44 antigen
sp|P16070|CD44_HUMAN	100	0	0	IHPNSICAANNTGVY	15	2	1	2	0	10N(0.9840), 11N(0.9840), 7C(57.0215)		sp|P16070|CD44_HUMAN	P16070	CD44_HUMAN	CD44	CD44 antigen
sp|P16070|CD44_HUMAN	100	0	0	SICAANNTGVY	11	2	0.7773	1	0	3C(57.0215), 6N(0.9840), 7N(0.9840)		sp|P16070|CD44_HUMAN	P16070	CD44_HUMAN	CD44	CD44 antigen
sp|P16070|CD44_HUMAN	100	0	0	VVIPRIHPNSICAANNTGVY	20	2, 3	0.9973	2	0	12C(57.0215), 15N(0.9840), 9N(0.9840)		sp|P16070|CD44_HUMAN	P16070	CD44_HUMAN	CD44	CD44 antigen
sp|P16070|CD44_HUMAN	120	1	0	NASAPPEEDCTSVTDLPNAF	20	2	1	1	0	10C(57.0215), 1N(0.9840)		sp|P16070|CD44_HUMAN	P16070	CD44_HUMAN	CD44	CD44 antigen
sp|P16144|ITB4_HUMAN	327	1	1	AKHNIIPIFAVTNY	14	3	0.9429	1	0	13N(0.9840)		sp|P16144|ITB4_HUMAN	P16144	ITB4_HUMAN	ITGB4	Integrin beta-4
sp|P16144|ITB4_HUMAN	695	1	0	SYTMEGDGAPGPNSTVL	17	2	0.993	1	0	13N(0.9840)		sp|P16144|ITB4_HUMAN	P16144	ITB4_HUMAN	ITGB4	Integrin beta-4
sp|P16144|ITB4_HUMAN	695	0	0	TMEGDGAPGPNSTVL	15	2	0.9964	1	0	11N(0.9840)		sp|P16144|ITB4_HUMAN	P16144	ITB4_HUMAN	ITGB4	Integrin beta-4
sp|P16422|EPCAM_HUMAN	74	1	1	KAEMNGSKL	9	2	1	1	0	5N(0.9840)		sp|P16422|EPCAM_HUMAN	P16422	EPCAM_HUMAN	EPCAM	Epithelial cell adhesion molecule
sp|P16422|EPCAM_HUMAN	74	0	0	VMKAEMNGSKL	11	2	0.9986	1	0	7N(0.9840)		sp|P16422|EPCAM_HUMAN	P16422	EPCAM_HUMAN	EPCAM	Epithelial cell adhesion molecule
sp|P16422|EPCAM_HUMAN	111	1	0	KAKQCNGTSMCW	12	2	0.9946	1	0	10M(15.9949), 11C(57.0215), 5C(57.0215), 6N(0.9840)		sp|P16422|EPCAM_HUMAN	P16422	EPCAM_HUMAN	EPCAM	Epithelial cell adhesion molecule
sp|P17181|INAR1_HUMAN	50	1	1	NRSDESVGNVTF	12	2	0.8406	1	0	9N(0.9840)		sp|P17181|INAR1_HUMAN	P17181	INAR1_HUMAN	IFNAR1	Interferon alpha/beta receptor 1
sp|P17181|INAR1_HUMAN	81	1	0	SGCQNITSTKCNF	13	2	1	1	0	11C(57.0215), 3C(57.0215), 5N(0.9840)		sp|P17181|INAR1_HUMAN	P17181	INAR1_HUMAN	IFNAR1	Interferon alpha/beta receptor 1
sp|P17181|INAR1_HUMAN	416	1	0	TMDEKLNKSSVF	12	2	0.9841	1	0	2M(15.9949), 7N(0.9840)		sp|P17181|INAR1_HUMAN	P17181	INAR1_HUMAN	IFNAR1	Interferon alpha/beta receptor 1
sp|P17301|ITA2_HUMAN	105	1	1	LNLQTSTSIPNVTEMK	16	2	1	2	0	11N(0.9840), 15M(15.9949)		sp|P17301|ITA2_HUMAN	P17301	ITA2_HUMAN	ITGA2	Integrin alpha-2
sp|P17301|ITA2_HUMAN	112	1	0	KTNMSLGL	8	2	0.9796	1	0	3N(0.9840)		sp|P17301|ITA2_HUMAN	P17301	ITA2_HUMAN	ITGA2	Integrin alpha-2
sp|P17301|ITA2_HUMAN	112	0	0	TNMSLGLILTR	11	2	0.9824	1	0	2N(0.9840), 3M(15.9949)		sp|P17301|ITA2_HUMAN	P17301	ITA2_HUMAN	ITGA2	Integrin alpha-2
sp|P17301|ITA2_HUMAN	432	1	0	DQILQDRNHSSY	12	3	0.986	1	0	8N(0.9840)		sp|P17301|ITA2_HUMAN	P17301	ITA2_HUMAN	ITGA2	Integrin alpha-2
sp|P17301|ITA2_HUMAN	432	0	0	IFPKQAFDQILQDRNHSSY	19	3, 4	1	2	0	15N(0.9840)		sp|P17301|ITA2_HUMAN	P17301	ITA2_HUMAN	ITGA2	Integrin alpha-2
sp|P17301|ITA2_HUMAN	475	1	0	SVNENGNITVIQAHRGDQIGSY	22	2, 3	1	3	0	5N(0.9840), 7N(0.9840)		sp|P17301|ITA2_HUMAN	P17301	ITA2_HUMAN	ITGA2	Integrin alpha-2
sp|P17301|ITA2_HUMAN	475	0	0	SVNENGNITVIQAHRGDQIGSYF	23	3	1	1	0	5N(0.9840)		sp|P17301|ITA2_HUMAN	P17301	ITA2_HUMAN	ITGA2	Integrin alpha-2
sp|P17301|ITA2_HUMAN	1057	1	0	NCRTASCSNVTCW	13	2	0.9999	1	0	12C(57.0215), 2C(57.0215), 7C(57.0215), 9N(0.9840)		sp|P17301|ITA2_HUMAN	P17301	ITA2_HUMAN	ITGA2	Integrin alpha-2
sp|P17301|ITA2_HUMAN	1057	0	0	SCSNVTCW	8	1	0.9996	2	0	2C(57.0215), 4N(0.9840), 7C(57.0215)		sp|P17301|ITA2_HUMAN	P17301	ITA2_HUMAN	ITGA2	Integrin alpha-2
sp|P17301|ITA2_HUMAN	1057	0	0	TASCSNVTCWLK	12	2	1	1	0	4C(57.0215), 6N(0.9840), 9C(57.0215)		sp|P17301|ITA2_HUMAN	P17301	ITA2_HUMAN	ITGA2	Integrin alpha-2
sp|P17301|ITA2_HUMAN	1074	1	0	DVHMKGEYFVNVTTR	15	3	0.9945	1	0	11N(0.9840), 4M(15.9949)		sp|P17301|ITA2_HUMAN	P17301	ITA2_HUMAN	ITGA2	Integrin alpha-2
sp|P17301|ITA2_HUMAN	1074	0	0	FVNVTTRIW	9	2	0.9946	1	0	3N(0.9840)		sp|P17301|ITA2_HUMAN	P17301	ITA2_HUMAN	ITGA2	Integrin alpha-2
sp|P17301|ITA2_HUMAN	1074	0	0	GEYFVNVTTR	10	2	0.9995	1	0	6N(0.9840)		sp|P17301|ITA2_HUMAN	P17301	ITA2_HUMAN	ITGA2	Integrin alpha-2
sp|P17342|ANPRC_HUMAN	394	1	1	IIQQTWNR	8	2	0.9707	1	0	7N(0.9840)		sp|P17342|ANPRC_HUMAN	P17342	ANPRC_HUMAN	NPR3	Atrial natriuretic peptide receptor 3
sp|P17936|IBP3_HUMAN	116	1	1	GLCVNASAVSR	11	2	0.9985	1	0	3C(57.0215), 5N(0.9840)		sp|P17936|IBP3_HUMAN	P17936	IBP3_HUMAN	IGFBP3	Insulin-like growth factor-binding protein 3
sp|P18084|ITB5_HUMAN	477	1	1	GCSVGLEPNSARCNGSGTY	19	2	0.9999	1	0	13C(57.0215), 2C(57.0215), 9N(0.9840)		sp|P18084|ITB5_HUMAN	P18084	ITB5_HUMAN	ITGB5	Integrin beta-5
sp|P18084|ITB5_HUMAN	477	0	0	SARCNGSGTY	10	2	0.9523	1	0	4C(57.0215), 5N(0.9840)		sp|P18084|ITB5_HUMAN	P18084	ITB5_HUMAN	ITGB5	Integrin beta-5
sp|P18084|ITB5_HUMAN	477	0	0	SVGLEPNSARCNGSGTY	17	2	0.9957	1	0	11C(57.0215), 12N(0.9840)		sp|P18084|ITB5_HUMAN	P18084	ITB5_HUMAN	ITGB5	Integrin beta-5
sp|P18084|ITB5_HUMAN	505	1	0	CECQDGENQSVYQNLCR	17	2	1	1	0	16C(57.0215), 1C(57.0215), 3C(57.0215), 8N(0.9840)		sp|P18084|ITB5_HUMAN	P18084	ITB5_HUMAN	ITGB5	Integrin beta-5
sp|P18084|ITB5_HUMAN	505	0	0	LGTRCECQDGENQSVY	16	2	0.9936	1	0	12N(0.9840), 5C(57.0215), 7C(57.0215)		sp|P18084|ITB5_HUMAN	P18084	ITB5_HUMAN	ITGB5	Integrin beta-5
sp|P18084|ITB5_HUMAN	552	1	0	IYGPFCECDNFSCAR	15	2	1	1	0	10N(0.9840), 13C(57.0215), 6C(57.0215), 8C(57.0215)		sp|P18084|ITB5_HUMAN	P18084	ITB5_HUMAN	ITGB5	Integrin beta-5
sp|P18084|ITB5_HUMAN	586	1	0	CHAGYIGDNCNCSTDISTCR	20	3	1	1	0	10C(57.0215), 11N(0.9840), 12C(57.0215), 19C(57.0215), 1C(57.0215)		sp|P18084|ITB5_HUMAN	P18084	ITB5_HUMAN	ITGB5	Integrin beta-5
sp|P18084|ITB5_HUMAN	654	1	0	HSGKPDNQTCH	11	2	1	1	0	10C(57.0215), 7N(0.9840)		sp|P18084|ITB5_HUMAN	P18084	ITB5_HUMAN	ITGB5	Integrin beta-5
sp|P18084|ITB5_HUMAN	654	0	0	LHSGKPDNQTCH	12	2, 3	0.9994	2	0	11C(57.0215), 8N(0.9840)		sp|P18084|ITB5_HUMAN	P18084	ITB5_HUMAN	ITGB5	Integrin beta-5
sp|P18084|ITB5_HUMAN	654	0	0	LLHSGKPDNQTCH	13	2	0.9669	1	0	12C(57.0215), 9N(0.9840)		sp|P18084|ITB5_HUMAN	P18084	ITB5_HUMAN	ITGB5	Integrin beta-5
sp|P18084|ITB5_HUMAN	705	1	0	TYVELPSGKSNLTVLREPECGNTPNAM	27	3	0.9866	1	0	11N(0.9840), 20C(57.0215), 22N(0.9840)		sp|P18084|ITB5_HUMAN	P18084	ITB5_HUMAN	ITGB5	Integrin beta-5
sp|P18505|GBRB1_HUMAN	174	1	1	DLRRYPLDEQNCTLEIESY	19	3	0.9987	1	0	11N(0.9840), 12C(57.0215)		sp|P18505|GBRB1_HUMAN	P18505	GBRB1_HUMAN	GABRB1	Gamma-aminobutyric acid receptor subunit beta-1	GABRB2, GABRB3	sp|P28472|GBRB3_HUMAN, sp|P47870|GBRB2_HUMAN
sp|P19022|CADH2_HUMAN	273	1	1	HQVWNGTVPEGSKPGTY	17	3	1	1	0	5N(0.9840)		sp|P19022|CADH2_HUMAN	P19022	CADH2_HUMAN	CDH2	Cadherin-2
sp|P19022|CADH2_HUMAN	325	1	0	TINNETGDIITV	12	2	0.8801	1	0	3N(0.9840)		sp|P19022|CADH2_HUMAN	P19022	CADH2_HUMAN	CDH2	Cadherin-2
sp|P19022|CADH2_HUMAN	325	0	0	TINNETGDIITVAAGL	16	2	1	1	0	4N(0.9840)		sp|P19022|CADH2_HUMAN	P19022	CADH2_HUMAN	CDH2	Cadherin-2
sp|P19022|CADH2_HUMAN	325	0	0	TINNETGDIITVAAGLDREKVQQY	24	3	1	1	0	4N(0.9840)		sp|P19022|CADH2_HUMAN	P19022	CADH2_HUMAN	CDH2	Cadherin-2
sp|P19022|CADH2_HUMAN	402	1	0	EVPENRVDIIVANL	14	2	0.986	1	0	13N(0.9840)		sp|P19022|CADH2_HUMAN	P19022	CADH2_HUMAN	CDH2	Cadherin-2
sp|P19022|CADH2_HUMAN	402	0	0	GEVPENRVDIIVANL	15	2	0.9976	1	0	14N(0.9840)		sp|P19022|CADH2_HUMAN	P19022	CADH2_HUMAN	CDH2	Cadherin-2
sp|P19022|CADH2_HUMAN	402	0	0	YGEVPENRVDIIVANL	16	2	0.9915	1	0	15N(0.9840)		sp|P19022|CADH2_HUMAN	P19022	CADH2_HUMAN	CDH2	Cadherin-2
sp|P19022|CADH2_HUMAN	692	1	0	EVPIIITDSGNPPKSNISIL	20	2	1	2	0	16N(0.9840)		sp|P19022|CADH2_HUMAN	P19022	CADH2_HUMAN	CDH2	Cadherin-2
sp|P19075|TSN8_HUMAN	118	1	1	IVNETLYENTK	11	2	0.9864	1	0	3N(0.9840)		sp|P19075|TSN8_HUMAN	P19075	TSN8_HUMAN	TSPAN8	Tetraspanin-8
sp|P19075|TSN8_HUMAN	118	0	0	KSKSDRIVNETLY	13	3	0.9924	1	0	9N(0.9840)		sp|P19075|TSN8_HUMAN	P19075	TSN8_HUMAN	TSPAN8	Tetraspanin-8
sp|P19256|LFA3_HUMAN	135	1	1	ALTNGSIEVQCMIPEHY	17	2	1	1	0	11C(57.0215), 12M(15.9949), 4N(0.9840)		sp|P19256|LFA3_HUMAN	P19256	LFA3_HUMAN	CD58	Lymphocyte function-associated antigen 3
sp|P19256|LFA3_HUMAN	135	0	0	CALTNGSIEVQCMIPEHY	18	2	1	1	0	12C(57.0215), 13M(15.9949), 1C(57.0215), 5N(0.9840)		sp|P19256|LFA3_HUMAN	P19256	LFA3_HUMAN	CD58	Lymphocyte function-associated antigen 3
sp|P19256|LFA3_HUMAN	135	0	0	TCALTNGSIEVQCMIPEHY	19	2	1	1	0	13C(57.0215), 14M(15.9949), 2C(57.0215), 6N(0.9840)		sp|P19256|LFA3_HUMAN	P19256	LFA3_HUMAN	CD58	Lymphocyte function-associated antigen 3
sp|P19256|LFA3_HUMAN	169	1	0	NSTSIYFK	8	2	0.9839	1	0	1N(0.9840)		sp|P19256|LFA3_HUMAN	P19256	LFA3_HUMAN	CD58	Lymphocyte function-associated antigen 3
sp|P19256|LFA3_HUMAN	169	0	0	SWDCPMEQCKRNSTSIY	17	3	1	1	0	12N(0.9840), 4C(57.0215), 6M(15.9949), 9C(57.0215)		sp|P19256|LFA3_HUMAN	P19256	LFA3_HUMAN	CD58	Lymphocyte function-associated antigen 3
sp|P19440|GGT1_HUMAN	95	1	1	NSTTRKAEVINAR	13	3	0.9945	1	0	1N(0.9840)		sp|P19440|GGT1_HUMAN	P19440	GGT1_HUMAN	GGT1	Glutathione hydrolase 1 proenzyme	GGT3P	sp|A6NGU5|GGT3_HUMAN
sp|P19440|GGT1_HUMAN	95	0	0	NSTTRKAEVINAREVAPR	18	3, 4	1	2	0	1N(0.9840)		sp|P19440|GGT1_HUMAN	P19440	GGT1_HUMAN	GGT1	Glutathione hydrolase 1 proenzyme	GGT3P	sp|A6NGU5|GGT3_HUMAN
sp|P19440|GGT1_HUMAN	95	0	0	NSTTRKAEVINAREVAPRLAF	21	4	1	1	0	1N(0.9840)		sp|P19440|GGT1_HUMAN	P19440	GGT1_HUMAN	GGT1	Glutathione hydrolase 1 proenzyme	GGT3P	sp|A6NGU5|GGT3_HUMAN
sp|P19440|GGT1_HUMAN	120	1	0	ATMFNSSEQSQKGGL	15	2	1	2	0	3M(15.9949), 5N(0.9840)		sp|P19440|GGT1_HUMAN	P19440	GGT1_HUMAN	GGT1	Glutathione hydrolase 1 proenzyme
sp|P19440|GGT1_HUMAN	120	0	0	ATMFNSSEQSQKGGLS	16	2	1	1	0	5N(0.9840)		sp|P19440|GGT1_HUMAN	P19440	GGT1_HUMAN	GGT1	Glutathione hydrolase 1 proenzyme
sp|P19440|GGT1_HUMAN	120	0	0	ATMFNSSEQSQKGGLSVAVPGEIRGY	26	3	1	1	0	3M(15.9949), 5N(0.9840)		sp|P19440|GGT1_HUMAN	P19440	GGT1_HUMAN	GGT1	Glutathione hydrolase 1 proenzyme
sp|P19440|GGT1_HUMAN	120	0	0	LAFATMFNSSEQSQK	15	2	1	2	0	6M(15.9949), 8N(0.9840)		sp|P19440|GGT1_HUMAN	P19440	GGT1_HUMAN	GGT1	Glutathione hydrolase 1 proenzyme
sp|P19440|GGT1_HUMAN	297	1	0	KGYNFSRESVESPEQKGL	18	3	0.9979	1	0	4N(0.9840)		sp|P19440|GGT1_HUMAN	P19440	GGT1_HUMAN	GGT1	Glutathione hydrolase 1 proenzyme
sp|P19440|GGT1_HUMAN	297	0	0	NFSRESVESPEQKGL	15	2, 3	1	2	0	1N(0.9840)		sp|P19440|GGT1_HUMAN	P19440	GGT1_HUMAN	GGT1	Glutathione hydrolase 1 proenzyme
sp|P19440|GGT1_HUMAN	344	1	0	GDPKFVDVTEVVRNM	15	2, 3	0.9975	2	0	14N(0.9840)		sp|P19440|GGT1_HUMAN	P19440	GGT1_HUMAN	GGT1	Glutathione hydrolase 1 proenzyme	GGT2, GGT3P	sp|A6NGU5|GGT3_HUMAN, sp|P36268|GGT2_HUMAN
sp|P19440|GGT1_HUMAN	344	0	0	LGDPKFVDVTEVVRNM	16	2, 3	1	2	0	15N(0.9840)		sp|P19440|GGT1_HUMAN	P19440	GGT1_HUMAN	GGT1	Glutathione hydrolase 1 proenzyme	GGT2, GGT3P	sp|A6NGU5|GGT3_HUMAN, sp|P36268|GGT2_HUMAN
sp|P19440|GGT1_HUMAN	344	0	0	NMTSEFFAAQLR	12	2	1	3	0	1N(0.9840), 2M(15.9949)		sp|P19440|GGT1_HUMAN	P19440	GGT1_HUMAN	GGT1	Glutathione hydrolase 1 proenzyme	GGT2, GGT3P	sp|A6NGU5|GGT3_HUMAN, sp|P36268|GGT2_HUMAN
sp|P19440|GGT1_HUMAN	511	1	0	LHNQLLPNVTTVER	14	2, 3	1	6	0	3N(0.9840), 8N(0.9840)		sp|P19440|GGT1_HUMAN	P19440	GGT1_HUMAN	GGT1	Glutathione hydrolase 1 proenzyme	GGTLC1, GGTLC2	sp|Q14390|GGTL2_HUMAN, sp|Q9BX51|GGTL1_HUMAN
sp|P19440|GGT1_HUMAN	511	0	0	NQLLPNVTTVERNIDQAVT	19	2	0.9902	1	0	6N(0.9840)		sp|P19440|GGT1_HUMAN	P19440	GGT1_HUMAN	GGT1	Glutathione hydrolase 1 proenzyme	GGTLC2	sp|Q14390|GGTL2_HUMAN
sp|P19440|GGT1_HUMAN	511	0	0	QLLPNVTTVER	11	2	0.9607	1	0	5N(0.9840)		sp|P19440|GGT1_HUMAN	P19440	GGT1_HUMAN	GGT1	Glutathione hydrolase 1 proenzyme	GGTLC1, GGTLC2	sp|Q14390|GGTL2_HUMAN, sp|Q9BX51|GGTL1_HUMAN
sp|P19883|FST_HUMAN	288	1	1	SDEPVCASDNATYASECAMK	20	2	1	1	0	10N(0.9840), 17C(57.0215), 6C(57.0215)		sp|P19883|FST_HUMAN	P19883	FST_HUMAN	FST	Follistatin
sp|P20645|MPRD_HUMAN	57	1	1	RLKPLFNKSF	10	3	1	1	0	7N(0.9840)		sp|P20645|MPRD_HUMAN	P20645	MPRD_HUMAN	M6PR	Cation-dependent mannose-6-phosphate receptor
sp|P20645|MPRD_HUMAN	57	0	0	VKRLKPLFNKSF	12	3	0.9914	1	0	9N(0.9840)		sp|P20645|MPRD_HUMAN	P20645	MPRD_HUMAN	M6PR	Cation-dependent mannose-6-phosphate receptor
sp|P20645|MPRD_HUMAN	57	0	0	VKRLKPLFNKSFESTVGQGSDTY	23	4	1	1	0	9N(0.9840)		sp|P20645|MPRD_HUMAN	P20645	MPRD_HUMAN	M6PR	Cation-dependent mannose-6-phosphate receptor
sp|P20645|MPRD_HUMAN	94	1	0	VQINKSNGKETVVGRLNETHIF	22	3	0.9974	1	0	17N(0.9840), 4N(0.9840)		sp|P20645|MPRD_HUMAN	P20645	MPRD_HUMAN	M6PR	Cation-dependent mannose-6-phosphate receptor
sp|P20645|MPRD_HUMAN	107	1	0	KSNGKETVVGRLNETHIF	18	3	0.6839	1	0	13N(0.9840), 3N(0.9840)		sp|P20645|MPRD_HUMAN	P20645	MPRD_HUMAN	M6PR	Cation-dependent mannose-6-phosphate receptor
sp|P20827|EFNA1_HUMAN	26	1	1	DRHTVFWNSSNPK	13	3	0.9758	1	0	8N(0.9840)		sp|P20827|EFNA1_HUMAN	P20827	EFNA1_HUMAN	EFNA1	Ephrin-A1
sp|P20908|CO5A1_HUMAN	1672	1	1	VYCNFTAGGSTCVFPDKK	18	3	0.9997	1	0	12C(57.0215), 3C(57.0215), 4N(0.9840)		sp|P20908|CO5A1_HUMAN	P20908	CO5A1_HUMAN	COL5A1	Collagen alpha-1(V) chain
sp|P21453|S1PR1_HUMAN	30	1	1	HYNYTGKL	8	2	0.9521	1	0	3N(0.9840)		sp|P21453|S1PR1_HUMAN	P21453	S1PR1_HUMAN	S1PR1	Sphingosine 1-phosphate receptor 1	S1PR5	sp|Q9H228|S1PR5_HUMAN
sp|P21589|5NTD_HUMAN	53	1	1	DVHSRLEQTSEDSSKCVNASRCM	23	3, 4	1	2	0	16C(57.0215), 18N(0.9840), 22C(57.0215)		sp|P21589|5NTD_HUMAN	P21589	5NTD_HUMAN	NT5E	5'-nucleotidase
sp|P21589|5NTD_HUMAN	53	0	0	EQTSEDSSKCVNASRCM	17	3	0.9883	1	0	10C(57.0215), 12N(0.9840), 16C(57.0215)		sp|P21589|5NTD_HUMAN	P21589	5NTD_HUMAN	NT5E	5'-nucleotidase
sp|P21589|5NTD_HUMAN	53	0	0	HTNDVHSRLEQTSEDSSKCVNASRC	25	5	0.9769	1	0	19C(57.0215), 21N(0.9840), 25C(57.0215)		sp|P21589|5NTD_HUMAN	P21589	5NTD_HUMAN	NT5E	5'-nucleotidase
sp|P21589|5NTD_HUMAN	53	0	0	HTNDVHSRLEQTSEDSSKCVNASRCM	26	4, 5	1	5	0	19C(57.0215), 21N(0.9840), 25C(57.0215), 26M(15.9949), 3N(0.9840)		sp|P21589|5NTD_HUMAN	P21589	5NTD_HUMAN	NT5E	5'-nucleotidase
sp|P21589|5NTD_HUMAN	53	0	0	ILHTNDVHSRLEQTSEDSSKCVNASRCM	28	4	1	1	0	21C(57.0215), 23N(0.9840), 27C(57.0215)		sp|P21589|5NTD_HUMAN	P21589	5NTD_HUMAN	NT5E	5'-nucleotidase
sp|P21589|5NTD_HUMAN	53	0	0	SRLEQTSEDSSKCVNASR	18	3	1	2	0	13C(57.0215), 15N(0.9840)		sp|P21589|5NTD_HUMAN	P21589	5NTD_HUMAN	NT5E	5'-nucleotidase
sp|P21589|5NTD_HUMAN	53	0	0	SRLEQTSEDSSKCVNASRC	19	3	1	1	0	13C(57.0215), 15N(0.9840), 19C(57.0215)		sp|P21589|5NTD_HUMAN	P21589	5NTD_HUMAN	NT5E	5'-nucleotidase
sp|P21589|5NTD_HUMAN	53	0	0	SRLEQTSEDSSKCVNASRCM	20	3, 4	1	3	0	13C(57.0215), 15N(0.9840), 19C(57.0215), 20M(15.9949)		sp|P21589|5NTD_HUMAN	P21589	5NTD_HUMAN	NT5E	5'-nucleotidase
sp|P21589|5NTD_HUMAN	53	0	0	TILHTNDVHSRLEQTSEDSSKCVNASRCM	29	4	1	1	0	22C(57.0215), 24N(0.9840), 28C(57.0215)		sp|P21589|5NTD_HUMAN	P21589	5NTD_HUMAN	NT5E	5'-nucleotidase
sp|P21589|5NTD_HUMAN	53	0	0	TNDVHSRLEQTSEDSSKCVNASRCM	25	3, 4	1	3	0	18C(57.0215), 20N(0.9840), 24C(57.0215), 25M(15.9949)		sp|P21589|5NTD_HUMAN	P21589	5NTD_HUMAN	NT5E	5'-nucleotidase
sp|P21589|5NTD_HUMAN	311	1	0	GNVISSHGNPILLNSSIPEDPSIK	24	3	1	2	0	14N(0.9840)		sp|P21589|5NTD_HUMAN	P21589	5NTD_HUMAN	NT5E	5'-nucleotidase
sp|P21589|5NTD_HUMAN	311	0	0	GNVISSHGNPILLNSSIPEDPSIKADINK	29	4	1	1	0	14N(0.9840)		sp|P21589|5NTD_HUMAN	P21589	5NTD_HUMAN	NT5E	5'-nucleotidase
sp|P21589|5NTD_HUMAN	311	0	0	IEFDERGNVISSHGNPILLNSSIPEDPSIK	30	4	0.9962	1	0	20N(0.9840)		sp|P21589|5NTD_HUMAN	P21589	5NTD_HUMAN	NT5E	5'-nucleotidase
sp|P21589|5NTD_HUMAN	333	1	0	IKLDNYSTQELGK	13	2, 3	1	4	0	5N(0.9840)		sp|P21589|5NTD_HUMAN	P21589	5NTD_HUMAN	NT5E	5'-nucleotidase
sp|P21589|5NTD_HUMAN	333	0	0	LDNYSTQELGK	11	2	1	1	0	3N(0.9840)		sp|P21589|5NTD_HUMAN	P21589	5NTD_HUMAN	NT5E	5'-nucleotidase
sp|P21589|5NTD_HUMAN	333	0	0	RIKLDNY	7	2	0.9073	1	0	6N(0.9840)		sp|P21589|5NTD_HUMAN	P21589	5NTD_HUMAN	NT5E	5'-nucleotidase
sp|P21589|5NTD_HUMAN	333	0	0	RIKLDNYSTQEL	12	2, 3	1	2	0	6N(0.9840)		sp|P21589|5NTD_HUMAN	P21589	5NTD_HUMAN	NT5E	5'-nucleotidase
sp|P21589|5NTD_HUMAN	333	0	0	RIKLDNYSTQELGKTIVY	18	2, 3	1	2	0	6N(0.9840)		sp|P21589|5NTD_HUMAN	P21589	5NTD_HUMAN	NT5E	5'-nucleotidase
sp|P21589|5NTD_HUMAN	403	1	0	NGGGIRSPIDERNNGTITW	19	2, 3	0.9953	3	0	13N(0.9840), 1N(0.9840)		sp|P21589|5NTD_HUMAN	P21589	5NTD_HUMAN	NT5E	5'-nucleotidase
sp|P21860|ERBB3_HUMAN	353	1	1	FQTVDSSNIDGFVNCTK	17	2	0.9984	1	0	14N(0.9840), 15C(57.0215)		sp|P21860|ERBB3_HUMAN	P21860	ERBB3_HUMAN	ERBB3	Receptor tyrosine-protein kinase erbB-3
sp|P21860|ERBB3_HUMAN	414	1	0	SNLTTIGGRSLY	12	2	0.9962	1	0	2N(0.9840)		sp|P21860|ERBB3_HUMAN	P21860	ERBB3_HUMAN	ERBB3	Receptor tyrosine-protein kinase erbB-3
sp|P21860|ERBB3_HUMAN	437	1	0	NLNVTSLGFR	10	2	0.9858	1	0	3N(0.9840)		sp|P21860|ERBB3_HUMAN	P21860	ERBB3_HUMAN	ERBB3	Receptor tyrosine-protein kinase erbB-3
sp|P22413|ENPP1_HUMAN	285	1	1	MNASFSLK	8	2	0.966	1	0	2N(0.9840)		sp|P22413|ENPP1_HUMAN	P22413	ENPP1_HUMAN	ENPP1	Ectonucleotide pyrophosphatase/phosphodiesterase family member 1
sp|P22413|ENPP1_HUMAN	341	1	0	KMYNGSVPFEERIL	14	3	0.997	2	0	2M(15.9949), 4N(0.9840)		sp|P22413|ENPP1_HUMAN	P22413	ENPP1_HUMAN	ENPP1	Ectonucleotide pyrophosphatase/phosphodiesterase family member 1
sp|P22413|ENPP1_HUMAN	477	1	0	SFNYEGIARNL	11	2	0.9948	1	0	10N(0.9840)		sp|P22413|ENPP1_HUMAN	P22413	ENPP1_HUMAN	ENPP1	Ectonucleotide pyrophosphatase/phosphodiesterase family member 1
sp|P22413|ENPP1_HUMAN	578	1	0	NLTPAPNNGTHGSL	14	2	0.9801	1	0	8N(0.9840)		sp|P22413|ENPP1_HUMAN	P22413	ENPP1_HUMAN	ENPP1	Ectonucleotide pyrophosphatase/phosphodiesterase family member 1
sp|P22413|ENPP1_HUMAN	578	0	0	NLTPAPNNGTHGSLN	15	2	0.9937	1	0	7N(0.9840)		sp|P22413|ENPP1_HUMAN	P22413	ENPP1_HUMAN	ENPP1	Ectonucleotide pyrophosphatase/phosphodiesterase family member 1
sp|P22413|ENPP1_HUMAN	700	1	0	TVDRNDSFSTEDF	13	2	0.9986	1	0	5N(0.9840)		sp|P22413|ENPP1_HUMAN	P22413	ENPP1_HUMAN	ENPP1	Ectonucleotide pyrophosphatase/phosphodiesterase family member 1
sp|P22413|ENPP1_HUMAN	700	0	0	TVDRNDSFSTEDFSNCLY	18	2	0.9851	1	0	16C(57.0215), 5N(0.9840)		sp|P22413|ENPP1_HUMAN	P22413	ENPP1_HUMAN	ENPP1	Ectonucleotide pyrophosphatase/phosphodiesterase family member 1
sp|P22413|ENPP1_HUMAN	748	1	0	GFLSPPQLNKNSSGIY	16	2	0.9915	2	0	11N(0.9840), 9N(0.9840)		sp|P22413|ENPP1_HUMAN	P22413	ENPP1_HUMAN	ENPP1	Ectonucleotide pyrophosphatase/phosphodiesterase family member 1
sp|P22455|FGFR4_HUMAN	290	1	1	LKHIVINGSSF	11	2, 3	0.9731	2	0	7N(0.9840)		sp|P22455|FGFR4_HUMAN	P22455	FGFR4_HUMAN	FGFR4	Fibroblast growth factor receptor 4
sp|P22455|FGFR4_HUMAN	311	1	0	KTADINSSEVEVL	13	2	1	1	0	6N(0.9840)		sp|P22455|FGFR4_HUMAN	P22455	FGFR4_HUMAN	FGFR4	Fibroblast growth factor receptor 4
sp|P22455|FGFR4_HUMAN	322	1	0	LRNVSAEDAGEY	12	2	0.9872	1	0	3N(0.9840)		sp|P22455|FGFR4_HUMAN	P22455	FGFR4_HUMAN	FGFR4	Fibroblast growth factor receptor 4
sp|P22607|FGFR3_HUMAN	98	1	1	LQVLNASHEDSGAYSCR	17	3	0.9974	1	0	16C(57.0215), 5N(0.9840)		sp|P22607|FGFR3_HUMAN	P22607	FGFR3_HUMAN	FGFR3	Fibroblast growth factor receptor 3
sp|P22607|FGFR3_HUMAN	294	1	0	LKHVEVNGSKVGPDGTPY	18	3	0.9913	1	0	7N(0.9840)		sp|P22607|FGFR3_HUMAN	P22607	FGFR3_HUMAN	FGFR3	Fibroblast growth factor receptor 3
sp|P23229|ITA6_HUMAN	78	1	1	ANRTGGLYSCDITAR	15	3	0.9986	1	0	10C(57.0215), 2N(0.9840)		sp|P23229|ITA6_HUMAN	P23229	ITA6_HUMAN	ITGA6	Integrin alpha-6
sp|P23229|ITA6_HUMAN	223	1	0	KGIVRVEQKNNTFF	14	2	1	2	0	10N(0.9840)		sp|P23229|ITA6_HUMAN	P23229	ITA6_HUMAN	ITGA6	Integrin alpha-6
sp|P23229|ITA6_HUMAN	223	0	0	VRVEQKNNTFF	11	2	0.9693	1	0	7N(0.9840)		sp|P23229|ITA6_HUMAN	P23229	ITA6_HUMAN	ITGA6	Integrin alpha-6
sp|P23229|ITA6_HUMAN	323	1	0	ANHSGAVVLLKR	12	3	0.9965	1	0	2N(0.9840)		sp|P23229|ITA6_HUMAN	P23229	ITA6_HUMAN	ITGA6	Integrin alpha-6
sp|P23229|ITA6_HUMAN	323	0	0	VSGAPRANHSGAVVL	15	2, 3	0.9956	3	0	8N(0.9840)		sp|P23229|ITA6_HUMAN	P23229	ITA6_HUMAN	ITGA6	Integrin alpha-6
sp|P23229|ITA6_HUMAN	323	0	0	VSGAPRANHSGAVVLL	16	3	0.999	1	0	8N(0.9840)		sp|P23229|ITA6_HUMAN	P23229	ITA6_HUMAN	ITGA6	Integrin alpha-6
sp|P23229|ITA6_HUMAN	409	1	0	NNVKPIRLNGTKDSMF	16	2	0.9542	2	0	1N(0.9840), 9N(0.9840)		sp|P23229|ITA6_HUMAN	P23229	ITA6_HUMAN	ITGA6	Integrin alpha-6
sp|P23229|ITA6_HUMAN	409	0	0	RLNGTKDSMF	10	2	1	1	0	3N(0.9840)		sp|P23229|ITA6_HUMAN	P23229	ITA6_HUMAN	ITGA6	Integrin alpha-6
sp|P23229|ITA6_HUMAN	770	1	0	SCVANQNGSQADCELGNPF	19	2	0.6898	1	0	13C(57.0215), 2C(57.0215), 7N(0.9840)		sp|P23229|ITA6_HUMAN	P23229	ITA6_HUMAN	ITGA6	Integrin alpha-6
sp|P23229|ITA6_HUMAN	930	1	0	EINSLNLTESH	11	2	1	1	0	6N(0.9840)		sp|P23229|ITA6_HUMAN	P23229	ITA6_HUMAN	ITGA6	Integrin alpha-6
sp|P23229|ITA6_HUMAN	930	0	0	EKVTCEPQKEINSLNLTESH	20	3	1	1	0	15N(0.9840), 5C(57.0215)		sp|P23229|ITA6_HUMAN	P23229	ITA6_HUMAN	ITGA6	Integrin alpha-6
sp|P23229|ITA6_HUMAN	930	0	0	EKVTCEPQKEINSLNLTESHNS	22	3, 4	1	4	0	12N(0.9840), 15N(0.9840), 5C(57.0215)		sp|P23229|ITA6_HUMAN	P23229	ITA6_HUMAN	ITGA6	Integrin alpha-6
sp|P23229|ITA6_HUMAN	930	0	0	GLEKVTCEPQKEINSLNLTESHNS	24	3, 4	1	2	0	17N(0.9840), 7C(57.0215)		sp|P23229|ITA6_HUMAN	P23229	ITA6_HUMAN	ITGA6	Integrin alpha-6
sp|P23229|ITA6_HUMAN	930	0	0	KEINSLNLTESHNS	14	2, 3	1	2	0	7N(0.9840)		sp|P23229|ITA6_HUMAN	P23229	ITA6_HUMAN	ITGA6	Integrin alpha-6
sp|P23229|ITA6_HUMAN	930	0	0	LVKVESKGLEKVTCEPQKEINSLNLTESHNS	31	5	0.9805	1	0	14C(57.0215), 24N(0.9840)		sp|P23229|ITA6_HUMAN	P23229	ITA6_HUMAN	ITGA6	Integrin alpha-6
sp|P23229|ITA6_HUMAN	930	0	0	SLNLTESHNS	10	2	0.9904	1	0	3N(0.9840)		sp|P23229|ITA6_HUMAN	P23229	ITA6_HUMAN	ITGA6	Integrin alpha-6
sp|P23229|ITA6_HUMAN	930	0	0	VTCEPQKEINSLNLTESHNS	20	3	1	4	0	10N(0.9840), 13N(0.9840), 3C(57.0215)		sp|P23229|ITA6_HUMAN	P23229	ITA6_HUMAN	ITGA6	Integrin alpha-6
sp|P23229|ITA6_HUMAN	966	1	0	KYQTLNCSVNVNCVNIR	17	3	1	2	0	12N(0.9840), 13C(57.0215), 6N(0.9840), 7C(57.0215)		sp|P23229|ITA6_HUMAN	P23229	ITA6_HUMAN	ITGA6	Integrin alpha-6
sp|P23229|ITA6_HUMAN	966	0	0	QTLNCSVNVN	10	2	0.918	1	0	4N(0.9840), 5C(57.0215)		sp|P23229|ITA6_HUMAN	P23229	ITA6_HUMAN	ITGA6	Integrin alpha-6
sp|P23229|ITA6_HUMAN	966	0	0	YQTLNCSVNVNCVNIR	16	2	0.9827	2	0	11N(0.9840), 12C(57.0215), 5N(0.9840), 6C(57.0215)		sp|P23229|ITA6_HUMAN	P23229	ITA6_HUMAN	ITGA6	Integrin alpha-6
sp|P23229|ITA6_HUMAN	997	1	0	LWNSTFLEEYSK	12	2	1	1	0	3N(0.9840)		sp|P23229|ITA6_HUMAN	P23229	ITA6_HUMAN	ITGA6	Integrin alpha-6
sp|P23229|ITA6_HUMAN	997	0	0	NSTFLEEYSKL	11	2	0.9807	1	0	1N(0.9840)		sp|P23229|ITA6_HUMAN	P23229	ITA6_HUMAN	ITGA6	Integrin alpha-6
sp|P23229|ITA6_HUMAN	997	0	0	SRLWNSTFLEEYSK	14	3	0.8768	1	0	5N(0.9840)		sp|P23229|ITA6_HUMAN	P23229	ITA6_HUMAN	ITGA6	Integrin alpha-6
sp|P23470|PTPRG_HUMAN	359	1	1	KVQPLNQTAL	10	2	0.9882	1	0	6N(0.9840)		sp|P23470|PTPRG_HUMAN	P23470	PTPRG_HUMAN	PTPRG	Receptor-type tyrosine-protein phosphatase gamma
sp|P24821|TENA_HUMAN	1485	1	1	LLETVEYNISGAER	14	2	1	1	0	8N(0.9840)		sp|P24821|TENA_HUMAN	P24821	TENA_HUMAN	TNC	Tenascin
sp|P25116|PAR1_HUMAN	62	1	1	LRNPNDKYEPFWEDEEKNESGLTEY	25	3, 4	0.9862	2	0	18N(0.9840)		sp|P25116|PAR1_HUMAN	P25116	PAR1_HUMAN	F2R	Proteinase-activated receptor 1
sp|P25116|PAR1_HUMAN	62	0	0	RNPNDKYEPFWEDEEKNESGLTEY	24	3	0.9952	1	0	17N(0.9840)		sp|P25116|PAR1_HUMAN	P25116	PAR1_HUMAN	F2R	Proteinase-activated receptor 1
sp|P25116|PAR1_HUMAN	75	1	0	RLVSINKSSPL	11	2, 3	0.9946	2	0	6N(0.9840)		sp|P25116|PAR1_HUMAN	P25116	PAR1_HUMAN	F2R	Proteinase-activated receptor 1
sp|P25445|TNR6_HUMAN	118	1	1	LCDEGHGLEVEINCTR	16	3	1	2	0	13N(0.9840), 14C(57.0215), 2C(57.0215)		sp|P25445|TNR6_HUMAN	P25445	TNR6_HUMAN	FAS	Tumor necrosis factor receptor superfamily member 6
sp|P25445|TNR6_HUMAN	136	1	0	CNSTVCEHCDPCTKCEHGIIKECTL	25	4	0.9605	1	0	12C(57.0215), 15C(57.0215), 1C(57.0215), 23C(57.0215), 2N(0.9840), 6C(57.0215), 9C(57.0215)		sp|P25445|TNR6_HUMAN	P25445	TNR6_HUMAN	FAS	Tumor necrosis factor receptor superfamily member 6
sp|P25445|TNR6_HUMAN	136	0	0	FFCNSTVCEHCDPCTKCEH	19	4	0.9919	3	0	11C(57.0215), 14C(57.0215), 17C(57.0215), 3C(57.0215), 4N(0.9840), 8C(57.0215)		sp|P25445|TNR6_HUMAN	P25445	TNR6_HUMAN	FAS	Tumor necrosis factor receptor superfamily member 6
sp|P25940|CO5A3_HUMAN	1577	1	1	CNFTAGGETCLYPDKKF	17	3	0.9829	1	0	10C(57.0215), 1C(57.0215), 2N(0.9840)		sp|P25940|CO5A3_HUMAN	P25940	CO5A3_HUMAN	COL5A3	Collagen alpha-3(V) chain
sp|P25942|TNR5_HUMAN	180	1	1	DLVVQQAGTNKTDVVCGPQDR	21	3	0.9966	1	0	10N(0.9840), 16C(57.0215)		sp|P25942|TNR5_HUMAN	P25942	TNR5_HUMAN	CD40	Tumor necrosis factor receptor superfamily member 5
sp|P25942|TNR5_HUMAN	180	0	0	TSCETKDLVVQQAGTNKTDVVCGPQDRLRAL	31	4	1	1	0	16N(0.9840), 22C(57.0215), 3C(57.0215)		sp|P25942|TNR5_HUMAN	P25942	TNR5_HUMAN	CD40	Tumor necrosis factor receptor superfamily member 5
sp|P26006|ITA3_HUMAN	86	1	1	AGAPRELAVPDGYTNRTGAVY	21	3	1	1	0	15N(0.9840)		sp|P26006|ITA3_HUMAN	P26006	ITA3_HUMAN	ITGA3	Integrin alpha-3
sp|P26006|ITA3_HUMAN	86	0	0	AVPDGYTNRTGAVY	14	2	1	5	0	8N(0.9840)		sp|P26006|ITA3_HUMAN	P26006	ITA3_HUMAN	ITGA3	Integrin alpha-3
sp|P26006|ITA3_HUMAN	86	0	0	AVPDGYTNRTGAVYL	15	2	1	1	0	8N(0.9840)		sp|P26006|ITA3_HUMAN	P26006	ITA3_HUMAN	ITGA3	Integrin alpha-3
sp|P26006|ITA3_HUMAN	86	0	0	ELAVPDGYTNR	11	2	0.9991	5	0	10N(0.9840)		sp|P26006|ITA3_HUMAN	P26006	ITA3_HUMAN	ITGA3	Integrin alpha-3
sp|P26006|ITA3_HUMAN	86	0	0	ELAVPDGYTNRTGAVY	16	2	1	1	0	10N(0.9840)		sp|P26006|ITA3_HUMAN	P26006	ITA3_HUMAN	ITGA3	Integrin alpha-3
sp|P26006|ITA3_HUMAN	86	0	0	ELAVPDGYTNRTGAVYLCPLTAHK	24	4	0.985	1	0	10N(0.9840), 18C(57.0215)		sp|P26006|ITA3_HUMAN	P26006	ITA3_HUMAN	ITGA3	Integrin alpha-3
sp|P26006|ITA3_HUMAN	86	0	0	ELAVPDGYTNRTGAVYLCPLTAHKDDCER	29	4	0.8698	1	0	10N(0.9840), 18C(57.0215), 27C(57.0215)		sp|P26006|ITA3_HUMAN	P26006	ITA3_HUMAN	ITGA3	Integrin alpha-3
sp|P26006|ITA3_HUMAN	86	0	0	LAGAPRELAVPDGYTNRTGAVY	22	3	1	1	0	16N(0.9840)		sp|P26006|ITA3_HUMAN	P26006	ITA3_HUMAN	ITGA3	Integrin alpha-3
sp|P26006|ITA3_HUMAN	86	0	0	LAVPDGYTNRTGAVY	15	2	1	1	0	9N(0.9840)		sp|P26006|ITA3_HUMAN	P26006	ITA3_HUMAN	ITGA3	Integrin alpha-3
sp|P26006|ITA3_HUMAN	86	0	0	LLLAGAPRELAVPDGYTNRTGAVY	24	3	1	1	0	18N(0.9840)		sp|P26006|ITA3_HUMAN	P26006	ITA3_HUMAN	ITGA3	Integrin alpha-3
sp|P26006|ITA3_HUMAN	107	1	0	DDCERMNITVK	11	2	0.6802	1	0	3C(57.0215), 7N(0.9840)		sp|P26006|ITA3_HUMAN	P26006	ITA3_HUMAN	ITGA3	Integrin alpha-3
sp|P26006|ITA3_HUMAN	107	0	0	NITVKNDPGHHIIEDMW	17	2, 3	0.9928	2	0	1N(0.9840)		sp|P26006|ITA3_HUMAN	P26006	ITA3_HUMAN	ITGA3	Integrin alpha-3
sp|P26006|ITA3_HUMAN	107	0	0	TAHKDDCERMNITVK	15	2, 3, 4	1	3	0	11N(0.9840), 7C(57.0215)		sp|P26006|ITA3_HUMAN	P26006	ITA3_HUMAN	ITGA3	Integrin alpha-3
sp|P26006|ITA3_HUMAN	107	0	0	TAHKDDCERMNITVKNDPGHH	21	4, 5	0.9275	2	0	11N(0.9840), 7C(57.0215)		sp|P26006|ITA3_HUMAN	P26006	ITA3_HUMAN	ITGA3	Integrin alpha-3
sp|P26006|ITA3_HUMAN	107	0	0	TAHKDDCERMNITVKNDPGHHIIEDMW	27	4	0.7891	1	0	10M(15.9949), 11N(0.9840), 7C(57.0215)		sp|P26006|ITA3_HUMAN	P26006	ITA3_HUMAN	ITGA3	Integrin alpha-3
sp|P26006|ITA3_HUMAN	107	0	0	TGAVYLCPLTAHKDDCERMNITVK	24	3, 4	0.9999	2	0	16C(57.0215), 19M(15.9949), 20N(0.9840), 7C(57.0215)		sp|P26006|ITA3_HUMAN	P26006	ITA3_HUMAN	ITGA3	Integrin alpha-3
sp|P26006|ITA3_HUMAN	265	1	0	HPKNITIVTGAPR	13	3	0.9951	1	0	4N(0.9840)		sp|P26006|ITA3_HUMAN	P26006	ITA3_HUMAN	ITGA3	Integrin alpha-3
sp|P26006|ITA3_HUMAN	265	0	0	ILHPKNITIV	10	1	0.9892	1	0	6N(0.9840)		sp|P26006|ITA3_HUMAN	P26006	ITA3_HUMAN	ITGA3	Integrin alpha-3
sp|P26006|ITA3_HUMAN	265	0	0	ILHPKNITIVT	11	3	0.9894	1	0	6N(0.9840)		sp|P26006|ITA3_HUMAN	P26006	ITA3_HUMAN	ITGA3	Integrin alpha-3
sp|P26006|ITA3_HUMAN	265	0	0	ILHPKNITIVTGAPR	15	2, 3, 4	1	3	0	6N(0.9840)		sp|P26006|ITA3_HUMAN	P26006	ITA3_HUMAN	ITGA3	Integrin alpha-3
sp|P26006|ITA3_HUMAN	265	0	0	ILHPKNITIVTGAPRH	16	3	0.9974	1	0	6N(0.9840)		sp|P26006|ITA3_HUMAN	P26006	ITA3_HUMAN	ITGA3	Integrin alpha-3
sp|P26006|ITA3_HUMAN	265	0	0	ILHPKNITIVTGAPRHR	17	4, 5	1	2	0	6N(0.9840)		sp|P26006|ITA3_HUMAN	P26006	ITA3_HUMAN	ITGA3	Integrin alpha-3
sp|P26006|ITA3_HUMAN	265	0	0	ILHPKNITIVTGAPRHRH	18	5	1	1	0	6N(0.9840)		sp|P26006|ITA3_HUMAN	P26006	ITA3_HUMAN	ITGA3	Integrin alpha-3
sp|P26006|ITA3_HUMAN	265	0	0	ILHPKNITIVTGAPRHRHM	19	4, 5	1	4	0	19M(15.9949), 6N(0.9840)		sp|P26006|ITA3_HUMAN	P26006	ITA3_HUMAN	ITGA3	Integrin alpha-3
sp|P26006|ITA3_HUMAN	265	0	0	ILHPKNITIVTGAPRHRHMGAVF	23	4, 5	0.9953	2	0	19M(15.9949), 6N(0.9840)		sp|P26006|ITA3_HUMAN	P26006	ITA3_HUMAN	ITGA3	Integrin alpha-3
sp|P26006|ITA3_HUMAN	265	0	0	NITIVTGAPR	10	2	0.9998	1	0	1N(0.9840)		sp|P26006|ITA3_HUMAN	P26006	ITA3_HUMAN	ITGA3	Integrin alpha-3
sp|P26006|ITA3_HUMAN	500	1	0	AYNQSAGNPNY	11	1, 2	1	2	0	3N(0.9840)		sp|P26006|ITA3_HUMAN	P26006	ITA3_HUMAN	ITGA3	Integrin alpha-3
sp|P26006|ITA3_HUMAN	500	0	0	AYNQSAGNPNYRRNITLAY	19	3	0.9988	1	0	3N(0.9840), 8N(0.9840)		sp|P26006|ITA3_HUMAN	P26006	ITA3_HUMAN	ITGA3	Integrin alpha-3
sp|P26006|ITA3_HUMAN	511	1	0	NITLAYTLEADR	12	2	1	1	0	1N(0.9840)		sp|P26006|ITA3_HUMAN	P26006	ITA3_HUMAN	ITGA3	Integrin alpha-3
sp|P26006|ITA3_HUMAN	511	0	0	NITLAYTLEADRDR	14	3	0.9972	1	0	1N(0.9840)		sp|P26006|ITA3_HUMAN	P26006	ITA3_HUMAN	ITGA3	Integrin alpha-3
sp|P26006|ITA3_HUMAN	511	0	0	RNITLAYTLEADR	13	3	1	1	0	2N(0.9840)		sp|P26006|ITA3_HUMAN	P26006	ITA3_HUMAN	ITGA3	Integrin alpha-3
sp|P26006|ITA3_HUMAN	511	0	0	RNITLAYTLEADRDR	15	3	1	1	0	2N(0.9840)		sp|P26006|ITA3_HUMAN	P26006	ITA3_HUMAN	ITGA3	Integrin alpha-3
sp|P26006|ITA3_HUMAN	573	1	0	LRPIIISMNYSLPLR	15	3	0.9971	1	0	8M(15.9949), 9N(0.9840)		sp|P26006|ITA3_HUMAN	P26006	ITA3_HUMAN	ITGA3	Integrin alpha-3
sp|P26006|ITA3_HUMAN	573	0	0	RDKLRPIIISMNY	13	3	0.9076	1	0	12N(0.9840)		sp|P26006|ITA3_HUMAN	P26006	ITA3_HUMAN	ITGA3	Integrin alpha-3
sp|P26006|ITA3_HUMAN	573	0	0	RPIIISMNY	9	2	0.9965	1	0	8N(0.9840)		sp|P26006|ITA3_HUMAN	P26006	ITA3_HUMAN	ITGA3	Integrin alpha-3
sp|P26006|ITA3_HUMAN	605	1	0	ALENHTEVQF	10	2	0.9787	1	0	4N(0.9840)		sp|P26006|ITA3_HUMAN	P26006	ITA3_HUMAN	ITGA3	Integrin alpha-3
sp|P26006|ITA3_HUMAN	605	0	0	DAYPILNQAQALENHTEVQF	20	2	1	1	0	14N(0.9840)		sp|P26006|ITA3_HUMAN	P26006	ITA3_HUMAN	ITGA3	Integrin alpha-3
sp|P26006|ITA3_HUMAN	656	1	0	KLLLSINVTNTR	12	3	0.9982	1	0	7N(0.9840)		sp|P26006|ITA3_HUMAN	P26006	ITA3_HUMAN	ITGA3	Integrin alpha-3
sp|P26006|ITA3_HUMAN	656	0	0	LLLSINVTNTR	11	2	1	2	0	6N(0.9840)		sp|P26006|ITA3_HUMAN	P26006	ITA3_HUMAN	ITGA3	Integrin alpha-3
sp|P26006|ITA3_HUMAN	656	0	0	LLSINVTNTR	10	2	0.9849	1	0	5N(0.9840)		sp|P26006|ITA3_HUMAN	P26006	ITA3_HUMAN	ITGA3	Integrin alpha-3
sp|P26006|ITA3_HUMAN	656	0	0	LLSINVTNTRTSERSGEDAHEALL	24	3	0.914	1	0	5N(0.9840)		sp|P26006|ITA3_HUMAN	P26006	ITA3_HUMAN	ITGA3	Integrin alpha-3
sp|P26006|ITA3_HUMAN	697	1	0	LSSVRPPGACQANETIF	17	2	1	2	0	10C(57.0215), 13N(0.9840)		sp|P26006|ITA3_HUMAN	P26006	ITA3_HUMAN	ITGA3	Integrin alpha-3
sp|P26006|ITA3_HUMAN	697	0	0	SSVRPPGACQANETIF	16	2	1	2	0	12N(0.9840), 9C(57.0215)		sp|P26006|ITA3_HUMAN	P26006	ITA3_HUMAN	ITGA3	Integrin alpha-3
sp|P26006|ITA3_HUMAN	697	0	0	SVRPPGACQANETIF	15	2	0.9939	1	0	11N(0.9840), 8C(57.0215)		sp|P26006|ITA3_HUMAN	P26006	ITA3_HUMAN	ITGA3	Integrin alpha-3
sp|P26006|ITA3_HUMAN	697	0	0	VRPPGACQANETIF	14	2	0.9947	1	0	10N(0.9840), 7C(57.0215)		sp|P26006|ITA3_HUMAN	P26006	ITA3_HUMAN	ITGA3	Integrin alpha-3
sp|P26006|ITA3_HUMAN	857	1	0	NLTLSDPGDRPSSPQ	15	2	1	1	0	1N(0.9840)		sp|P26006|ITA3_HUMAN	P26006	ITA3_HUMAN	ITGA3	Integrin alpha-3
sp|P26006|ITA3_HUMAN	926	1	0	AHCVWLECPIPDAPVVTNVTVK	22	3	0.9979	2	0	18N(0.9840), 3C(57.0215), 8C(57.0215)		sp|P26006|ITA3_HUMAN	P26006	ITA3_HUMAN	ITGA3	Integrin alpha-3
sp|P26006|ITA3_HUMAN	926	0	0	ECPIPDAPVVTNVTVK	16	2	1	1	0	12N(0.9840), 2C(57.0215)		sp|P26006|ITA3_HUMAN	P26006	ITA3_HUMAN	ITGA3	Integrin alpha-3
sp|P26006|ITA3_HUMAN	926	0	0	LECPIPDAPVVTNVT	15	2	0.9997	1	0	13N(0.9840), 3C(57.0215)		sp|P26006|ITA3_HUMAN	P26006	ITA3_HUMAN	ITGA3	Integrin alpha-3
sp|P26006|ITA3_HUMAN	926	0	0	LECPIPDAPVVTNVTVK	17	2, 3	1	3	0	13N(0.9840), 3C(57.0215)		sp|P26006|ITA3_HUMAN	P26006	ITA3_HUMAN	ITGA3	Integrin alpha-3
sp|P26006|ITA3_HUMAN	926	0	0	LECPIPDAPVVTNVTVKAR	19	3	0.9968	1	0	13N(0.9840), 3C(57.0215)		sp|P26006|ITA3_HUMAN	P26006	ITA3_HUMAN	ITGA3	Integrin alpha-3
sp|P26006|ITA3_HUMAN	935	1	0	NSTFIEDYRDF	11	2	1	2	0	1N(0.9840)		sp|P26006|ITA3_HUMAN	P26006	ITA3_HUMAN	ITGA3	Integrin alpha-3
sp|P26006|ITA3_HUMAN	935	0	0	VWNSTFIEDYRDFDR	15	3	0.9614	1	0	3N(0.9840)		sp|P26006|ITA3_HUMAN	P26006	ITA3_HUMAN	ITGA3	Integrin alpha-3
sp|P26006|ITA3_HUMAN	935	0	0	VWNSTFIEDYRDFDRVR	17	3	0.9955	1	0	3N(0.9840)		sp|P26006|ITA3_HUMAN	P26006	ITA3_HUMAN	ITGA3	Integrin alpha-3
sp|P26006|ITA3_HUMAN	969	1	0	FLRTSIPTINMENKTTW	17	3	0.9982	1	0	11M(15.9949), 13N(0.9840)		sp|P26006|ITA3_HUMAN	P26006	ITA3_HUMAN	ITGA3	Integrin alpha-3
sp|P26006|ITA3_HUMAN	969	0	0	INMENKTTW	9	2	0.9827	1	0	5N(0.9840)		sp|P26006|ITA3_HUMAN	P26006	ITA3_HUMAN	ITGA3	Integrin alpha-3
sp|P26006|ITA3_HUMAN	969	0	0	LRTSIPTINMENKTTW	16	2	1	1	0	12N(0.9840)		sp|P26006|ITA3_HUMAN	P26006	ITA3_HUMAN	ITGA3	Integrin alpha-3
sp|P26006|ITA3_HUMAN	969	0	0	LRTSIPTINMENKTTWF	17	3	0.9868	1	0	10M(15.9949), 12N(0.9840)		sp|P26006|ITA3_HUMAN	P26006	ITA3_HUMAN	ITGA3	Integrin alpha-3
sp|P26006|ITA3_HUMAN	969	0	0	RTSIPTINMENKTTW	15	2, 3	1	3	0	11N(0.9840), 9M(15.9949)		sp|P26006|ITA3_HUMAN	P26006	ITA3_HUMAN	ITGA3	Integrin alpha-3
sp|P26006|ITA3_HUMAN	969	0	0	RTSIPTINMENKTTWF	16	2	0.867	1	0	11N(0.9840)		sp|P26006|ITA3_HUMAN	P26006	ITA3_HUMAN	ITGA3	Integrin alpha-3
sp|P26006|ITA3_HUMAN	969	0	0	SIPTINMENKTTW	13	2	1	1	0	9N(0.9840)		sp|P26006|ITA3_HUMAN	P26006	ITA3_HUMAN	ITGA3	Integrin alpha-3
sp|P26006|ITA3_HUMAN	969	0	0	TSIPTINMENK	11	2	0.9774	2	0	10N(0.9840)		sp|P26006|ITA3_HUMAN	P26006	ITA3_HUMAN	ITGA3	Integrin alpha-3
sp|P26006|ITA3_HUMAN	969	0	0	TSIPTINMENKTTW	14	2	1	1	0	10N(0.9840)		sp|P26006|ITA3_HUMAN	P26006	ITA3_HUMAN	ITGA3	Integrin alpha-3
sp|P27487|DPP4_HUMAN	150	1	1	ITEERIPNNTQW	12	2	0.9997	1	0	8N(0.9840)		sp|P27487|DPP4_HUMAN	P27487	DPP4_HUMAN	DPP4	Dipeptidyl peptidase 4
sp|P27487|DPP4_HUMAN	685	1	0	MGLPTPEDNLDHYRNSTVM	19	3	0.9953	1	0	15N(0.9840)		sp|P27487|DPP4_HUMAN	P27487	DPP4_HUMAN	DPP4	Dipeptidyl peptidase 4
sp|P27701|CD82_HUMAN	129	1	1	IRDYNSSREDSLQDAW	16	3	0.9953	1	0	5N(0.9840)		sp|P27701|CD82_HUMAN	P27701	CD82_HUMAN	CD82	CD82 antigen
sp|P27701|CD82_HUMAN	198	1	0	CEAPGNRTQSGNHPEDWPVYQEGCMEKVQAW	31	4	1	1	0	1C(57.0215), 24C(57.0215), 25M(15.9949), 6N(0.9840)		sp|P27701|CD82_HUMAN	P27701	CD82_HUMAN	CD82	CD82 antigen
sp|P28827|PTPRM_HUMAN	72	1	1	LVNASGRPEGQRAH	14	3	0.9934	1	0	3N(0.9840)		sp|P28827|PTPRM_HUMAN	P28827	PTPRM_HUMAN	PTPRM	Receptor-type tyrosine-protein phosphatase mu
sp|P28827|PTPRM_HUMAN	72	0	0	LVNASGRPEGQRAHL	15	3	0.9473	1	0	3N(0.9840)		sp|P28827|PTPRM_HUMAN	P28827	PTPRM_HUMAN	PTPRM	Receptor-type tyrosine-protein phosphatase mu
sp|P28827|PTPRM_HUMAN	72	0	0	MLVNASGRPEGQ	12	2	0.8848	1	0	4N(0.9840)		sp|P28827|PTPRM_HUMAN	P28827	PTPRM_HUMAN	PTPRM	Receptor-type tyrosine-protein phosphatase mu
sp|P28827|PTPRM_HUMAN	72	0	0	MLVNASGRPEGQRAH	15	3, 4	1	2	0	4N(0.9840)		sp|P28827|PTPRM_HUMAN	P28827	PTPRM_HUMAN	PTPRM	Receptor-type tyrosine-protein phosphatase mu
sp|P28827|PTPRM_HUMAN	72	0	0	MLVNASGRPEGQRAHL	16	3, 4	1	2	0	4N(0.9840)		sp|P28827|PTPRM_HUMAN	P28827	PTPRM_HUMAN	PTPRM	Receptor-type tyrosine-protein phosphatase mu
sp|P28827|PTPRM_HUMAN	92	1	0	LLPQLKENDTHCIDF	15	2	0.9925	1	0	12C(57.0215), 8N(0.9840)		sp|P28827|PTPRM_HUMAN	P28827	PTPRM_HUMAN	PTPRM	Receptor-type tyrosine-protein phosphatase mu
sp|P28827|PTPRM_HUMAN	131	1	0	VKVNNGPLGNPIWNISGDPTRTW	23	3	0.9929	1	0	14N(0.9840), 4N(0.9840)		sp|P28827|PTPRM_HUMAN	P28827	PTPRM_HUMAN	PTPRM	Receptor-type tyrosine-protein phosphatase mu
sp|P28827|PTPRM_HUMAN	131	0	0	VNNGPLGNPIWNISGDPTR	19	2	1	1	0	12N(0.9840), 2N(0.9840)		sp|P28827|PTPRM_HUMAN	P28827	PTPRM_HUMAN	PTPRM	Receptor-type tyrosine-protein phosphatase mu
sp|P28827|PTPRM_HUMAN	249	1	0	NVVNTTKRDAGKY	13	2, 3	1	2	0	4N(0.9840)		sp|P28827|PTPRM_HUMAN	P28827	PTPRM_HUMAN	PTPRM	Receptor-type tyrosine-protein phosphatase mu
sp|P28827|PTPRM_HUMAN	249	0	0	RFIASFNVVNTTKR	14	3	0.9916	1	0	10N(0.9840)		sp|P28827|PTPRM_HUMAN	P28827	PTPRM_HUMAN	PTPRM	Receptor-type tyrosine-protein phosphatase mu
sp|P28827|PTPRM_HUMAN	406	1	0	GYNVTRCH	8	2	0.9932	1	0	3N(0.9840), 7C(57.0215)		sp|P28827|PTPRM_HUMAN	P28827	PTPRM_HUMAN	PTPRM	Receptor-type tyrosine-protein phosphatase mu	PTPRU	sp|Q92729|PTPRU_HUMAN
sp|P28827|PTPRM_HUMAN	406	0	0	GYNVTRCHSY	10	2	0.9967	1	0	3N(0.9840), 7C(57.0215)		sp|P28827|PTPRM_HUMAN	P28827	PTPRM_HUMAN	PTPRM	Receptor-type tyrosine-protein phosphatase mu
sp|P28827|PTPRM_HUMAN	406	0	0	WEPFGYNVTR	10	2	0.8225	1	0	7N(0.9840)		sp|P28827|PTPRM_HUMAN	P28827	PTPRM_HUMAN	PTPRM	Receptor-type tyrosine-protein phosphatase mu
sp|P28827|PTPRM_HUMAN	534	1	0	AVSSFDPEIDLSNQSGR	17	2	0.9991	1	0	13N(0.9840)		sp|P28827|PTPRM_HUMAN	P28827	PTPRM_HUMAN	PTPRM	Receptor-type tyrosine-protein phosphatase mu
sp|P28827|PTPRM_HUMAN	544	1	0	KLGNETHF	8	2	0.9915	1	0	4N(0.9840)		sp|P28827|PTPRM_HUMAN	P28827	PTPRM_HUMAN	PTPRM	Receptor-type tyrosine-protein phosphatase mu
sp|P28827|PTPRM_HUMAN	544	0	0	SGRVSKLGNETHF	13	3	0.9896	1	0	9N(0.9840)		sp|P28827|PTPRM_HUMAN	P28827	PTPRM_HUMAN	PTPRM	Receptor-type tyrosine-protein phosphatase mu
sp|P28827|PTPRM_HUMAN	598	1	0	TTKISAPSMPAYELETPLNQTDNTVTVM	28	3	0.9998	1	0	19N(0.9840), 28M(15.9949)		sp|P28827|PTPRM_HUMAN	P28827	PTPRM_HUMAN	PTPRM	Receptor-type tyrosine-protein phosphatase mu
sp|P28827|PTPRM_HUMAN	651	1	0	KCYPVPIHFQNASLL	15	2, 3	1	3	0	11N(0.9840), 2C(57.0215)		sp|P28827|PTPRM_HUMAN	P28827	PTPRM_HUMAN	PTPRM	Receptor-type tyrosine-protein phosphatase mu
sp|P28907|CD38_HUMAN	100	1	1	HPCNITEEDYQPLMK	15	2, 3	0.9998	3	0	14M(15.9949), 3C(57.0215), 4N(0.9840)		sp|P28907|CD38_HUMAN	P28907	CD38_HUMAN	CD38	ADP-ribosyl cyclase/cyclic ADP-ribose hydrolase 1
sp|P28907|CD38_HUMAN	100	0	0	ISKHPCNITEEDYQPL	16	2, 3	0.9962	2	0	6C(57.0215), 7N(0.9840)		sp|P28907|CD38_HUMAN	P28907	CD38_HUMAN	CD38	ADP-ribosyl cyclase/cyclic ADP-ribose hydrolase 1
sp|P28907|CD38_HUMAN	164	1	0	CGEFNTSKINY	11	2	0.8957	1	0	1C(57.0215), 5N(0.9840)		sp|P28907|CD38_HUMAN	P28907	CD38_HUMAN	CD38	ADP-ribosyl cyclase/cyclic ADP-ribose hydrolase 1
sp|P28907|CD38_HUMAN	209	1	0	FAEAACDVVHVMLNGSR	17	3	0.9924	1	0	14N(0.9840), 6C(57.0215)		sp|P28907|CD38_HUMAN	P28907	CD38_HUMAN	CD38	ADP-ribosyl cyclase/cyclic ADP-ribose hydrolase 1
sp|P28907|CD38_HUMAN	209	0	0	NGSRSKIFDKNSTF	14	3	0.9963	1	0	11N(0.9840), 1N(0.9840)		sp|P28907|CD38_HUMAN	P28907	CD38_HUMAN	CD38	ADP-ribosyl cyclase/cyclic ADP-ribose hydrolase 1
sp|P28907|CD38_HUMAN	209	0	0	RFAEAACDVVHVMLNGSR	18	3	0.9979	1	0	15N(0.9840), 7C(57.0215)		sp|P28907|CD38_HUMAN	P28907	CD38_HUMAN	CD38	ADP-ribosyl cyclase/cyclic ADP-ribose hydrolase 1
sp|P28907|CD38_HUMAN	209	0	0	VMLNGSRSKIFDKNSTF	17	3	0.9972	1	0	14N(0.9840), 4N(0.9840)		sp|P28907|CD38_HUMAN	P28907	CD38_HUMAN	CD38	ADP-ribosyl cyclase/cyclic ADP-ribose hydrolase 1
sp|P28907|CD38_HUMAN	219	1	0	DKNSTFGSVEVH	12	2	0.9973	1	0	3N(0.9840)		sp|P28907|CD38_HUMAN	P28907	CD38_HUMAN	CD38	ADP-ribosyl cyclase/cyclic ADP-ribose hydrolase 1
sp|P29317|EPHA2_HUMAN	407	1	1	TRTSVTVSDLEPHMNY	16	2, 3	1	6	0	14M(15.9949), 15N(0.9840)		sp|P29317|EPHA2_HUMAN	P29317	EPHA2_HUMAN	EPHA2	Ephrin type-A receptor 2
sp|P29317|EPHA2_HUMAN	407	0	0	VTVSDLEPHMNY	12	2	0.9539	1	0	11N(0.9840)		sp|P29317|EPHA2_HUMAN	P29317	EPHA2_HUMAN	EPHA2	Ephrin type-A receptor 2
sp|P29317|EPHA2_HUMAN	435	1	0	RTASVSINQTEPPKVR	16	3	0.9999	1	0	8N(0.9840)		sp|P29317|EPHA2_HUMAN	P29317	EPHA2_HUMAN	EPHA2	Ephrin type-A receptor 2
sp|P29317|EPHA2_HUMAN	435	0	0	RTASVSINQTEPPKVRL	17	3, 4	1	2	0	8N(0.9840)		sp|P29317|EPHA2_HUMAN	P29317	EPHA2_HUMAN	EPHA2	Ephrin type-A receptor 2
sp|P29317|EPHA2_HUMAN	435	0	0	RTASVSINQTEPPKVRLEGR	20	4	1	3	0	8N(0.9840)		sp|P29317|EPHA2_HUMAN	P29317	EPHA2_HUMAN	EPHA2	Ephrin type-A receptor 2
sp|P29317|EPHA2_HUMAN	435	0	0	RTASVSINQTEPPKVRLEGRST	22	4	1	1	0	8N(0.9840)		sp|P29317|EPHA2_HUMAN	P29317	EPHA2_HUMAN	EPHA2	Ephrin type-A receptor 2
sp|P29317|EPHA2_HUMAN	435	0	0	RTASVSINQTEPPKVRLEGRSTT	23	4	1	2	0	8N(0.9840)		sp|P29317|EPHA2_HUMAN	P29317	EPHA2_HUMAN	EPHA2	Ephrin type-A receptor 2
sp|P29317|EPHA2_HUMAN	435	0	0	TASVSINQTEPPK	13	2	1	2	0	7N(0.9840)		sp|P29317|EPHA2_HUMAN	P29317	EPHA2_HUMAN	EPHA2	Ephrin type-A receptor 2
sp|P29317|EPHA2_HUMAN	435	0	0	TASVSINQTEPPKVR	15	3	0.9769	1	0	7N(0.9840)		sp|P29317|EPHA2_HUMAN	P29317	EPHA2_HUMAN	EPHA2	Ephrin type-A receptor 2
sp|P29323|EPHB2_HUMAN	265	1	1	AGFEAVENGTVCR	13	2	1	1	0	12C(57.0215), 8N(0.9840)		sp|P29323|EPHB2_HUMAN	P29323	EPHB2_HUMAN	EPHB2	Ephrin type-B receptor 2
sp|P29323|EPHB2_HUMAN	265	0	0	CKAGFEAVENGTVC	14	2	1	1	0	10N(0.9840), 14C(57.0215), 1C(57.0215)		sp|P29323|EPHB2_HUMAN	P29323	EPHB2_HUMAN	EPHB2	Ephrin type-B receptor 2
sp|P29323|EPHB2_HUMAN	265	0	0	KAGFEAVENGTVC	13	2	1	1	0	13C(57.0215), 9N(0.9840)		sp|P29323|EPHB2_HUMAN	P29323	EPHB2_HUMAN	EPHB2	Ephrin type-B receptor 2
sp|P29323|EPHB2_HUMAN	482	1	0	NATAIKSPTNTVTVQGL	17	2	1	1	0	1N(0.9840)		sp|P29323|EPHB2_HUMAN	P29323	EPHB2_HUMAN	EPHB2	Ephrin type-B receptor 2
sp|P30530|UFO_HUMAN	43	1	1	EESPFVGNPGNITGAR	16	2	1	1	0	11N(0.9840)		sp|P30530|UFO_HUMAN	P30530	UFO_HUMAN	AXL	Tyrosine-protein kinase receptor UFO
sp|P30530|UFO_HUMAN	43	0	0	VGNPGNITGAR	11	2	1	1	0	6N(0.9840)		sp|P30530|UFO_HUMAN	P30530	UFO_HUMAN	AXL	Tyrosine-protein kinase receptor UFO
sp|P30530|UFO_HUMAN	43	0	0	VGNPGNITGARGLTGTL	17	2	0.997	1	0	6N(0.9840)		sp|P30530|UFO_HUMAN	P30530	UFO_HUMAN	AXL	Tyrosine-protein kinase receptor UFO
sp|P30530|UFO_HUMAN	198	1	0	RSLHVPGLNKTSSF	14	2	0.9961	1	0	9N(0.9840)		sp|P30530|UFO_HUMAN	P30530	UFO_HUMAN	AXL	Tyrosine-protein kinase receptor UFO
sp|P30530|UFO_HUMAN	198	0	0	SLHVPGLNK	9	2	0.9969	1	0	8N(0.9840)		sp|P30530|UFO_HUMAN	P30530	UFO_HUMAN	AXL	Tyrosine-protein kinase receptor UFO
sp|P30530|UFO_HUMAN	339	1	0	GPPENISATRNGSQAF	16	2	1	3	0	11N(0.9840), 5N(0.9840)		sp|P30530|UFO_HUMAN	P30530	UFO_HUMAN	AXL	Tyrosine-protein kinase receptor UFO
sp|P30530|UFO_HUMAN	339	0	0	THWLPVETPEGVPLGPPENISATRNGSQAF	30	3	0.981	1	0	19N(0.9840), 25N(0.9840)		sp|P30530|UFO_HUMAN	P30530	UFO_HUMAN	AXL	Tyrosine-protein kinase receptor UFO
sp|P30556|AGTR1_HUMAN	4	1	1	MILNSSTEDGIKR	13	3	0.8871	2	0	1M(15.9949), 4N(0.9840)		sp|P30556|AGTR1_HUMAN	P30556	AGTR1_HUMAN	AGTR1	Type-1 angiotensin II receptor
sp|P30556|AGTR1_HUMAN	4	0	0	MILNSSTEDGIKRIQDDCPKAGRHNY	26	4	1	1	0	18C(57.0215), 1M(15.9949), 4N(0.9840)		sp|P30556|AGTR1_HUMAN	P30556	AGTR1_HUMAN	AGTR1	Type-1 angiotensin II receptor
sp|P30556|AGTR1_HUMAN	188	1	0	HYESQNSTLPIGL	13	2	0.9944	1	0	6N(0.9840)		sp|P30556|AGTR1_HUMAN	P30556	AGTR1_HUMAN	AGTR1	Type-1 angiotensin II receptor
sp|P30825|SL7A1_HUMAN	226	1	1	NWQLTEEDFGNTSGR	15	2	1	3	0	11N(0.9840), 1N(0.9840)		sp|P30825|SL7A1_HUMAN	P30825	SL7A1_HUMAN	SLC7A1	High affinity cationic amino acid transporter 1
sp|P30825|SL7A1_HUMAN	226	0	0	QLTEEDFGNTSGRL	14	2	0.99	2	0	9N(0.9840)		sp|P30825|SL7A1_HUMAN	P30825	SL7A1_HUMAN	SLC7A1	High affinity cationic amino acid transporter 1
sp|P30825|SL7A1_HUMAN	235	1	0	CLNNDTKEGKPGVGGF	16	3	0.9912	1	0	1C(57.0215), 3N(0.9840)		sp|P30825|SL7A1_HUMAN	P30825	SL7A1_HUMAN	SLC7A1	High affinity cationic amino acid transporter 1
sp|P30825|SL7A1_HUMAN	235	0	0	CLNNDTKEGKPGVGGFMPF	19	2	1	1	0	1C(57.0215), 4N(0.9840)		sp|P30825|SL7A1_HUMAN	P30825	SL7A1_HUMAN	SLC7A1	High affinity cationic amino acid transporter 1
sp|P30825|SL7A1_HUMAN	235	0	0	LCLNNDTK	8	2	0.9678	1	0	2C(57.0215), 5N(0.9840)		sp|P30825|SL7A1_HUMAN	P30825	SL7A1_HUMAN	SLC7A1	High affinity cationic amino acid transporter 1
sp|P31641|SC6A6_HUMAN	163	1	1	AHCNHSW	7	2	0.991	2	0	3C(57.0215), 4N(0.9840)		sp|P31641|SC6A6_HUMAN	P31641	SC6A6_HUMAN	SLC6A6	Sodium- and chloride-dependent taurine transporter
sp|P31641|SC6A6_HUMAN	163	0	0	AHCNHSWNTPH	11	2, 3	0.9988	2	0	3C(57.0215), 4N(0.9840)		sp|P31641|SC6A6_HUMAN	P31641	SC6A6_HUMAN	SLC6A6	Sodium- and chloride-dependent taurine transporter
sp|P31641|SC6A6_HUMAN	163	0	0	AHCNHSWNTPHCMEDTM	17	3	0.9999	1	0	12C(57.0215), 13M(15.9949), 3C(57.0215), 4N(0.9840)		sp|P31641|SC6A6_HUMAN	P31641	SC6A6_HUMAN	SLC6A6	Sodium- and chloride-dependent taurine transporter
sp|P31644|GBRA5_HUMAN	207	1	1	VWTNGSTKSVVVAEDGSRL	19	3	1	1	0	4N(0.9840)		sp|P31644|GBRA5_HUMAN	P31644	GBRA5_HUMAN	GABRA5	Gamma-aminobutyric acid receptor subunit alpha-5
sp|P31644|GBRA5_HUMAN	207	0	0	VWTNGSTKSVVVAEDGSRLNQY	22	3	1	2	0	4N(0.9840)		sp|P31644|GBRA5_HUMAN	P31644	GBRA5_HUMAN	GABRA5	Gamma-aminobutyric acid receptor subunit alpha-5
sp|P31644|GBRA5_HUMAN	236	1	0	HLMGQTVGTENISTSTGEY	19	2	1	2	0	11N(0.9840), 3M(15.9949)		sp|P31644|GBRA5_HUMAN	P31644	GBRA5_HUMAN	GABRA5	Gamma-aminobutyric acid receptor subunit alpha-5
sp|P32004|L1CAM_HUMAN	247	1	1	LLFPTNSSSHL	11	2	0.9996	1	0	6N(0.9840)		sp|P32004|L1CAM_HUMAN	P32004	L1CAM_HUMAN	L1CAM	Neural cell adhesion molecule L1
sp|P32004|L1CAM_HUMAN	433	1	0	ILTADNQTYMAVQGSTAYLLCK	22	3	1	1	0	10M(15.9949), 21C(57.0215), 6N(0.9840)		sp|P32004|L1CAM_HUMAN	P32004	L1CAM_HUMAN	L1CAM	Neural cell adhesion molecule L1
sp|P32004|L1CAM_HUMAN	479	1	0	ANGTLGIRDLQANDTGRYF	19	3	0.9885	1	0	13N(0.9840), 2N(0.9840)		sp|P32004|L1CAM_HUMAN	P32004	L1CAM_HUMAN	L1CAM	Neural cell adhesion molecule L1
sp|P32004|L1CAM_HUMAN	490	1	0	GIRDLQANDTGRYF	14	3	1	1	0	8N(0.9840)		sp|P32004|L1CAM_HUMAN	P32004	L1CAM_HUMAN	L1CAM	Neural cell adhesion molecule L1
sp|P32004|L1CAM_HUMAN	849	1	0	GYNVTYWR	8	2	0.8384	1	0	3N(0.9840)		sp|P32004|L1CAM_HUMAN	P32004	L1CAM_HUMAN	L1CAM	Neural cell adhesion molecule L1
sp|P32004|L1CAM_HUMAN	876	1	0	HIHKDHVVVPANTTSVIL	18	3	0.7089	1	0	12N(0.9840)		sp|P32004|L1CAM_HUMAN	P32004	L1CAM_HUMAN	L1CAM	Neural cell adhesion molecule L1
sp|P32004|L1CAM_HUMAN	876	0	0	IHKDHVVVPANTTSVIL	17	3	0.9996	1	0	11N(0.9840)		sp|P32004|L1CAM_HUMAN	P32004	L1CAM_HUMAN	L1CAM	Neural cell adhesion molecule L1
sp|P32004|L1CAM_HUMAN	876	0	0	SKRHIHKDHVVVPANTTSVIL	21	4	0.9971	1	0	15N(0.9840)		sp|P32004|L1CAM_HUMAN	P32004	L1CAM_HUMAN	L1CAM	Neural cell adhesion molecule L1
sp|P32004|L1CAM_HUMAN	931	1	0	HLECQSNTSLL	11	2	0.9995	1	0	4C(57.0215), 7N(0.9840)		sp|P32004|L1CAM_HUMAN	P32004	L1CAM_HUMAN	L1CAM	Neural cell adhesion molecule L1
sp|P32004|L1CAM_HUMAN	931	0	0	HLECQSNTSLLL	12	2	0.9877	1	0	4C(57.0215), 7N(0.9840)		sp|P32004|L1CAM_HUMAN	P32004	L1CAM_HUMAN	L1CAM	Neural cell adhesion molecule L1
sp|P32004|L1CAM_HUMAN	979	1	0	NLRDPELRTHNLTDLSPH	18	4	1	1	0	11N(0.9840)		sp|P32004|L1CAM_HUMAN	P32004	L1CAM_HUMAN	L1CAM	Neural cell adhesion molecule L1
sp|P32004|L1CAM_HUMAN	979	0	0	THNLTDLSPHLR	12	3	0.9999	1	0	3N(0.9840)		sp|P32004|L1CAM_HUMAN	P32004	L1CAM_HUMAN	L1CAM	Neural cell adhesion molecule L1
sp|P32970|CD70_HUMAN	63	1	1	QLNHTGPQQDPRLY	14	2	0.9951	1	0	3N(0.9840)		sp|P32970|CD70_HUMAN	P32970	CD70_HUMAN	CD70	CD70 antigen
sp|P32970|CD70_HUMAN	170	1	0	GDTLCTNLTGTLLPSR	16	2	0.9174	1	0	5C(57.0215), 7N(0.9840)		sp|P32970|CD70_HUMAN	P32970	CD70_HUMAN	CD70	CD70 antigen
sp|P33527|MRP1_HUMAN	23	1	1	NTSNPDFTKCF	11	2	0.9965	2	0	10C(57.0215), 1N(0.9840)		sp|P33527|MRP1_HUMAN	P33527	MRP1_HUMAN	ABCC1	Multidrug resistance-associated protein 1
sp|P33527|MRP1_HUMAN	1006	1	0	LSLWTDDPIVNGTQEH	16	2	1	1	0	11N(0.9840)		sp|P33527|MRP1_HUMAN	P33527	MRP1_HUMAN	ABCC1	Multidrug resistance-associated protein 1
sp|P33527|MRP1_HUMAN	1006	0	0	PIVNGTQEH	9	2	0.9293	1	0	4N(0.9840)		sp|P33527|MRP1_HUMAN	P33527	MRP1_HUMAN	ABCC1	Multidrug resistance-associated protein 1
sp|P33527|MRP1_HUMAN	1006	0	0	PIVNGTQEHTKVRL	14	3	0.8942	1	0	4N(0.9840)		sp|P33527|MRP1_HUMAN	P33527	MRP1_HUMAN	ABCC1	Multidrug resistance-associated protein 1
sp|P33527|MRP1_HUMAN	1006	0	0	SLWTDDPIVNGTQEHTKVRL	20	4	1	1	0	10N(0.9840)		sp|P33527|MRP1_HUMAN	P33527	MRP1_HUMAN	ABCC1	Multidrug resistance-associated protein 1
sp|P33527|MRP1_HUMAN	1006	0	0	TDDPIVNGTQEH	12	2	1	3	0	7N(0.9840)		sp|P33527|MRP1_HUMAN	P33527	MRP1_HUMAN	ABCC1	Multidrug resistance-associated protein 1
sp|P33527|MRP1_HUMAN	1006	0	0	TDDPIVNGTQEHTK	14	3	1	1	0	7N(0.9840)		sp|P33527|MRP1_HUMAN	P33527	MRP1_HUMAN	ABCC1	Multidrug resistance-associated protein 1
sp|P33527|MRP1_HUMAN	1006	0	0	TDDPIVNGTQEHTKVR	16	3, 4	1	2	0	7N(0.9840)		sp|P33527|MRP1_HUMAN	P33527	MRP1_HUMAN	ABCC1	Multidrug resistance-associated protein 1
sp|P33527|MRP1_HUMAN	1006	0	0	TDDPIVNGTQEHTKVRL	17	3, 4	1	4	0	7N(0.9840)		sp|P33527|MRP1_HUMAN	P33527	MRP1_HUMAN	ABCC1	Multidrug resistance-associated protein 1
sp|P35052|GPC1_HUMAN	79	1	1	TCCTSEMEENLANRSHAEL	19	2, 3	1	2	0	13N(0.9840), 2C(57.0215), 3C(57.0215)		sp|P35052|GPC1_HUMAN	P35052	GPC1_HUMAN	GPC1	Glypican-1
sp|P35052|GPC1_HUMAN	116	1	0	DDHFQHLLNDSERTL	15	3	0.999	1	0	9N(0.9840)		sp|P35052|GPC1_HUMAN	P35052	GPC1_HUMAN	GPC1	Glypican-1
sp|P35052|GPC1_HUMAN	116	0	0	QHLLNDSERTL	11	3	0.9915	1	0	5N(0.9840)		sp|P35052|GPC1_HUMAN	P35052	GPC1_HUMAN	GPC1	Glypican-1
sp|P35052|GPC1_HUMAN	116	0	0	RSFDDHFQHLLNDSERTL	18	3, 4	1	2	0	12N(0.9840)		sp|P35052|GPC1_HUMAN	P35052	GPC1_HUMAN	GPC1	Glypican-1
sp|P35052|GPC1_HUMAN	116	0	0	SFDDHFQHLLNDSER	15	2, 3, 4	1	4	0	11N(0.9840)		sp|P35052|GPC1_HUMAN	P35052	GPC1_HUMAN	GPC1	Glypican-1
sp|P35613|BASI_HUMAN	160	1	1	CSLNDSATEVTGH	13	2	1	1	0	1C(57.0215), 4N(0.9840)		sp|P35613|BASI_HUMAN	P35613	BASI_HUMAN	BSG	Basigin
sp|P35613|BASI_HUMAN	160	0	0	ILLTCSLNDSATEVTGHR	18	2, 3	1	24	0	5C(57.0215), 8N(0.9840)		sp|P35613|BASI_HUMAN	P35613	BASI_HUMAN	BSG	Basigin
sp|P35613|BASI_HUMAN	160	0	0	LTCSLNDSATEVTGH	15	2	1	2	0	3C(57.0215), 6N(0.9840)		sp|P35613|BASI_HUMAN	P35613	BASI_HUMAN	BSG	Basigin
sp|P35613|BASI_HUMAN	160	0	0	LTCSLNDSATEVTGHR	16	3	1	1	0	3C(57.0215), 6N(0.9840)		sp|P35613|BASI_HUMAN	P35613	BASI_HUMAN	BSG	Basigin
sp|P35613|BASI_HUMAN	160	0	0	LTCSLNDSATEVTGHRW	17	2, 3	1	3	0	3C(57.0215), 6N(0.9840)		sp|P35613|BASI_HUMAN	P35613	BASI_HUMAN	BSG	Basigin
sp|P35613|BASI_HUMAN	160	0	0	LTCSLNDSATEVTGHRWL	18	2, 3	1	4	0	3C(57.0215), 6N(0.9840)		sp|P35613|BASI_HUMAN	P35613	BASI_HUMAN	BSG	Basigin
sp|P35613|BASI_HUMAN	160	0	0	SLNDSATEVTGH	12	2	1	1	0	3N(0.9840)		sp|P35613|BASI_HUMAN	P35613	BASI_HUMAN	BSG	Basigin
sp|P35613|BASI_HUMAN	160	0	0	SLNDSATEVTGHR	13	2, 3	0.9776	3	0	3N(0.9840)		sp|P35613|BASI_HUMAN	P35613	BASI_HUMAN	BSG	Basigin
sp|P35613|BASI_HUMAN	160	0	0	SLNDSATEVTGHRWL	15	3	0.9976	1	0	3N(0.9840)		sp|P35613|BASI_HUMAN	P35613	BASI_HUMAN	BSG	Basigin
sp|P35613|BASI_HUMAN	160	0	0	TCSLNDSATEVTGH	14	2	1	2	0	2C(57.0215), 5N(0.9840)		sp|P35613|BASI_HUMAN	P35613	BASI_HUMAN	BSG	Basigin
sp|P35613|BASI_HUMAN	160	0	0	TCSLNDSATEVTGHRW	16	2, 3	1	2	0	2C(57.0215), 5N(0.9840)		sp|P35613|BASI_HUMAN	P35613	BASI_HUMAN	BSG	Basigin
sp|P35613|BASI_HUMAN	160	0	0	TCSLNDSATEVTGHRWL	17	2, 3	1	2	0	2C(57.0215), 5N(0.9840)		sp|P35613|BASI_HUMAN	P35613	BASI_HUMAN	BSG	Basigin
sp|P35613|BASI_HUMAN	268	1	0	ALMNGSESR	9	2	0.9946	2	0	3M(15.9949), 4N(0.9840)		sp|P35613|BASI_HUMAN	P35613	BASI_HUMAN	BSG	Basigin
sp|P35613|BASI_HUMAN	268	0	0	ITDSEDKALMNGSESR	16	2, 3	1	5	0	10M(15.9949), 11N(0.9840)		sp|P35613|BASI_HUMAN	P35613	BASI_HUMAN	BSG	Basigin
sp|P35613|BASI_HUMAN	268	0	0	KITDSEDKALMNGSES	16	2, 3	1	3	0	11M(15.9949), 12N(0.9840)		sp|P35613|BASI_HUMAN	P35613	BASI_HUMAN	BSG	Basigin
sp|P35613|BASI_HUMAN	268	0	0	KITDSEDKALMNGSESR	17	3	0.9957	2	0	11M(15.9949), 12N(0.9840)		sp|P35613|BASI_HUMAN	P35613	BASI_HUMAN	BSG	Basigin
sp|P35613|BASI_HUMAN	268	0	0	KITDSEDKALMNGSESRF	18	2, 3, 4	1	6	0	11M(15.9949), 12N(0.9840)		sp|P35613|BASI_HUMAN	P35613	BASI_HUMAN	BSG	Basigin
sp|P35613|BASI_HUMAN	268	0	0	KITDSEDKALMNGSESRFF	19	2, 3, 4	1	14	0	11M(15.9949), 12N(0.9840)		sp|P35613|BASI_HUMAN	P35613	BASI_HUMAN	BSG	Basigin
sp|P35613|BASI_HUMAN	268	0	0	YKITDSEDKALMNGSESRF	19	3	0.9983	2	0	12M(15.9949), 13N(0.9840)		sp|P35613|BASI_HUMAN	P35613	BASI_HUMAN	BSG	Basigin
sp|P35613|BASI_HUMAN	268	0	0	YKITDSEDKALMNGSESRFF	20	3	1	3	0	12M(15.9949), 13N(0.9840)		sp|P35613|BASI_HUMAN	P35613	BASI_HUMAN	BSG	Basigin
sp|P35613|BASI_HUMAN	302	1	0	RCNGTSSKGSDQAII	15	2, 3	0.9993	2	0	2C(57.0215), 3N(0.9840)		sp|P35613|BASI_HUMAN	P35613	BASI_HUMAN	BSG	Basigin
sp|P35613|BASI_HUMAN	302	0	0	RCNGTSSKGSDQAIIT	16	3	0.9871	1	0	2C(57.0215), 3N(0.9840)		sp|P35613|BASI_HUMAN	P35613	BASI_HUMAN	BSG	Basigin
sp|P35613|BASI_HUMAN	302	0	0	RCNGTSSKGSDQAIITL	17	2, 3	0.9944	4	0	2C(57.0215), 3N(0.9840)		sp|P35613|BASI_HUMAN	P35613	BASI_HUMAN	BSG	Basigin
sp|P35613|BASI_HUMAN	302	0	0	SELHIENLNMEADPGQYRCNGTSSK	25	4	0.9054	1	0	19C(57.0215), 20N(0.9840)		sp|P35613|BASI_HUMAN	P35613	BASI_HUMAN	BSG	Basigin
sp|P35916|VGFR3_HUMAN	299	1	1	TIHNVSQHDLGSY	13	3	0.9634	1	0	4N(0.9840)		sp|P35916|VGFR3_HUMAN	P35916	VGFR3_HUMAN	FLT4	Vascular endothelial growth factor receptor 3
sp|P36941|TNR3_HUMAN	177	1	1	AGHFQNTSSPSAR	13	2, 3	0.9934	2	0	6N(0.9840)		sp|P36941|TNR3_HUMAN	P36941	TNR3_HUMAN	LTBR	Tumor necrosis factor receptor superfamily member 3
sp|P36941|TNR3_HUMAN	177	0	0	KAGHFQNTSSPSAR	14	3	1	2	0	7N(0.9840)		sp|P36941|TNR3_HUMAN	P36941	TNR3_HUMAN	LTBR	Tumor necrosis factor receptor superfamily member 3
sp|P36941|TNR3_HUMAN	177	0	0	KAGHFQNTSSPSARCQPH	18	4	0.9895	1	0	15C(57.0215), 7N(0.9840)		sp|P36941|TNR3_HUMAN	P36941	TNR3_HUMAN	LTBR	Tumor necrosis factor receptor superfamily member 3
sp|P37173|TGFR2_HUMAN	94	1	1	RKNDENITLETVCHDPKLPYHDF	23	4	1	1	0	13C(57.0215), 6N(0.9840)		sp|P37173|TGFR2_HUMAN	P37173	TGFR2_HUMAN	TGFBR2	TGF-beta receptor type-2
sp|P40189|IL6RB_HUMAN	131	1	1	GITIISGLPPEKPKNL	16	2	0.9727	1	0	15N(0.9840)		sp|P40189|IL6RB_HUMAN	P40189	IL6RB_HUMAN	IL6ST	Interleukin-6 receptor subunit beta
sp|P40189|IL6RB_HUMAN	157	1	0	DGGRETHLETNF	12	2	0.9981	1	0	11N(0.9840)		sp|P40189|IL6RB_HUMAN	P40189	IL6RB_HUMAN	IL6ST	Interleukin-6 receptor subunit beta
sp|P40189|IL6RB_HUMAN	157	0	0	ETHLETNFTLK	11	2	0.8226	1	0	7N(0.9840)		sp|P40189|IL6RB_HUMAN	P40189	IL6RB_HUMAN	IL6ST	Interleukin-6 receptor subunit beta
sp|P40189|IL6RB_HUMAN	227	1	0	KVKPNPPHNLSVINSEEL	18	3	0.9918	1	0	9N(0.9840)		sp|P40189|IL6RB_HUMAN	P40189	IL6RB_HUMAN	IL6ST	Interleukin-6 receptor subunit beta
sp|P40189|IL6RB_HUMAN	379	1	0	KSHLQNYTVNATKL	14	2, 3	1	2	0	10N(0.9840), 6N(0.9840)		sp|P40189|IL6RB_HUMAN	P40189	IL6RB_HUMAN	IL6ST	Interleukin-6 receptor subunit beta
sp|P40189|IL6RB_HUMAN	379	0	0	SHLQNYTVNATK	12	2, 3	0.9938	2	0	5N(0.9840), 9N(0.9840)		sp|P40189|IL6RB_HUMAN	P40189	IL6RB_HUMAN	IL6ST	Interleukin-6 receptor subunit beta
sp|P40189|IL6RB_HUMAN	379	0	0	WKSHLQNYTVNATK	14	3	0.995	1	0	11N(0.9840), 7N(0.9840)		sp|P40189|IL6RB_HUMAN	P40189	IL6RB_HUMAN	IL6ST	Interleukin-6 receptor subunit beta
sp|P40189|IL6RB_HUMAN	390	1	0	TVNLTNDRY	9	2	0.9945	3	0	3N(0.9840), 6N(0.9840)		sp|P40189|IL6RB_HUMAN	P40189	IL6RB_HUMAN	IL6ST	Interleukin-6 receptor subunit beta
sp|P40189|IL6RB_HUMAN	564	1	0	RTIIGNETAVNVDSSHTEY	19	3	1	1	0	6N(0.9840)		sp|P40189|IL6RB_HUMAN	P40189	IL6RB_HUMAN	IL6ST	Interleukin-6 receptor subunit beta
sp|P40189|IL6RB_HUMAN	564	0	0	YRTIIGNETAVNVDSSHTEY	20	2, 3	1	2	0	7N(0.9840)		sp|P40189|IL6RB_HUMAN	P40189	IL6RB_HUMAN	IL6ST	Interleukin-6 receptor subunit beta
sp|P40199|CEAM6_HUMAN	173	1	1	TCEPEVQNTTY	11	2	0.9892	2	0	2C(57.0215), 8N(0.9840)		sp|P40199|CEAM6_HUMAN	P40199	CEAM6_HUMAN	CEACAM6	Carcinoembryonic antigen-related cell adhesion molecule 6
sp|P40199|CEAM6_HUMAN	197	1	0	LQLSNGNMTLTLLSVK	16	2	0.9578	1	0	5N(0.9840), 7N(0.9840), 8M(15.9949)		sp|P40199|CEAM6_HUMAN	P40199	CEAM6_HUMAN	CEACAM6	Carcinoembryonic antigen-related cell adhesion molecule 6
sp|P40199|CEAM6_HUMAN	197	0	0	LQLSNGNMTLTLLSVKR	17	3	0.9976	1	0	5N(0.9840), 7N(0.9840), 8M(15.9949)		sp|P40199|CEAM6_HUMAN	P40199	CEAM6_HUMAN	CEACAM6	Carcinoembryonic antigen-related cell adhesion molecule 6
sp|P40199|CEAM6_HUMAN	224	1	0	ECEIQNPASANRSDPVTL	18	2	1	1	0	11N(0.9840), 2C(57.0215)		sp|P40199|CEAM6_HUMAN	P40199	CEAM6_HUMAN	CEACAM6	Carcinoembryonic antigen-related cell adhesion molecule 6
sp|P40199|CEAM6_HUMAN	256	1	0	RPGENLNL	8	2	0.969	1	0	7N(0.9840)		sp|P40199|CEAM6_HUMAN	P40199	CEAM6_HUMAN	CEACAM6	Carcinoembryonic antigen-related cell adhesion molecule 6
sp|P40199|CEAM6_HUMAN	256	0	0	RPGENLNLSCH	11	2, 3	0.9953	3	0	10C(57.0215), 5N(0.9840), 7N(0.9840)		sp|P40199|CEAM6_HUMAN	P40199	CEAM6_HUMAN	CEACAM6	Carcinoembryonic antigen-related cell adhesion molecule 6
sp|P40199|CEAM6_HUMAN	256	0	0	RPGENLNLSCHAASNPPAQY	20	3	1	1	0	10C(57.0215), 5N(0.9840)		sp|P40199|CEAM6_HUMAN	P40199	CEAM6_HUMAN	CEACAM6	Carcinoembryonic antigen-related cell adhesion molecule 6
sp|P40199|CEAM6_HUMAN	309	1	0	SATGLNRTTVTM	12	2	1	1	0	6N(0.9840)		sp|P40199|CEAM6_HUMAN	P40199	CEAM6_HUMAN	CEACAM6	Carcinoembryonic antigen-related cell adhesion molecule 6
sp|P41440|S19A1_HUMAN	58	1	1	LLGPDKNFTREQVTNEITPVLSY	23	3	0.9934	1	0	7N(0.9840)		sp|P41440|S19A1_HUMAN	P41440	S19A1_HUMAN	SLC19A1	Reduced folate transporter
sp|P42892|ECE1_HUMAN	187	1	1	ACMNETRIEELR	12	3	0.9948	1	0	2C(57.0215), 4N(0.9840)		sp|P42892|ECE1_HUMAN	P42892	ECE1_HUMAN	ECE1	Endothelin-converting enzyme 1
sp|P42892|ECE1_HUMAN	210	1	0	LGGWNITGPWAK	12	2	1	1	0	5N(0.9840)		sp|P42892|ECE1_HUMAN	P42892	ECE1_HUMAN	ECE1	Endothelin-converting enzyme 1
sp|P42892|ECE1_HUMAN	270	1	0	NSNSNVIQVDQSGLGLPSRDYYLNKTENEK	30	4	0.9979	1	0	24N(0.9840), 3N(0.9840), 5N(0.9840)		sp|P42892|ECE1_HUMAN	P42892	ECE1_HUMAN	ECE1	Endothelin-converting enzyme 1
sp|P42892|ECE1_HUMAN	651	1	0	KRQTECMVEQYSNY	14	2, 3	0.9968	2	0	13N(0.9840), 6C(57.0215)		sp|P42892|ECE1_HUMAN	P42892	ECE1_HUMAN	ECE1	Endothelin-converting enzyme 1
sp|P43007|SATT_HUMAN	201	1	1	KVVTQNSSSGNVTHEKIPIGTEIEGMNIL	29	3	0.9985	1	0	11N(0.9840), 26M(15.9949), 6N(0.9840)		sp|P43007|SATT_HUMAN	P43007	SATT_HUMAN	SLC1A4	Neutral amino acid transporter A
sp|P43007|SATT_HUMAN	201	0	0	TYATDYKVVTQNSSSGNVTHEK	22	4	1	1	0	12N(0.9840), 17N(0.9840)		sp|P43007|SATT_HUMAN	P43007	SATT_HUMAN	SLC1A4	Neutral amino acid transporter A
sp|P43121|MUC18_HUMAN	56	1	1	CGLSQSQGNLSHVDWFSVHK	20	4	0.9405	1	0	1C(57.0215), 9N(0.9840)		sp|P43121|MUC18_HUMAN	P43121	MUC18_HUMAN	MCAM	Cell surface glycoprotein MUC18
sp|P43121|MUC18_HUMAN	56	0	0	KCGLSQSQGNLSHVDWF	17	2	0.9712	1	0	10N(0.9840), 2C(57.0215)		sp|P43121|MUC18_HUMAN	P43121	MUC18_HUMAN	MCAM	Cell surface glycoprotein MUC18
sp|P43121|MUC18_HUMAN	56	0	0	SQSQGNLSHVDW	12	2	0.9939	1	0	6N(0.9840)		sp|P43121|MUC18_HUMAN	P43121	MUC18_HUMAN	MCAM	Cell surface glycoprotein MUC18
sp|P43121|MUC18_HUMAN	418	1	0	RCVASVPSIPGLNRTQL	17	3	0.9578	1	0	13N(0.9840), 2C(57.0215)		sp|P43121|MUC18_HUMAN	P43121	MUC18_HUMAN	MCAM	Cell surface glycoprotein MUC18
sp|P46531|NOTC1_HUMAN	41	1	1	GGKCEAANGTEACVCGGAF	19	2	0.994	1	0	13C(57.0215), 15C(57.0215), 4C(57.0215), 8N(0.9840)		sp|P46531|NOTC1_HUMAN	P46531	NOTC1_HUMAN	NOTCH1	Neurogenic locus notch homolog protein 1
sp|P46531|NOTC1_HUMAN	982	1	0	SGIHCENNTPDCTESSCF	18	2	1	1	0	12C(57.0215), 17C(57.0215), 5C(57.0215), 7N(0.9840)		sp|P46531|NOTC1_HUMAN	P46531	NOTC1_HUMAN	NOTCH1	Neurogenic locus notch homolog protein 1
sp|P46531|NOTC1_HUMAN	1179	1	0	HGVNCSEEIDECL	13	2	1	1	0	12C(57.0215), 4N(0.9840), 5C(57.0215)		sp|P46531|NOTC1_HUMAN	P46531	NOTC1_HUMAN	NOTCH1	Neurogenic locus notch homolog protein 1
sp|P46531|NOTC1_HUMAN	1587	1	0	MPPEQLRNSSF	11	2	0.9741	2	0	1M(15.9949), 8N(0.9840)		sp|P46531|NOTC1_HUMAN	P46531	NOTC1_HUMAN	NOTCH1	Neurogenic locus notch homolog protein 1
sp|P48067|SC6A9_HUMAN	256	1	1	SHLLNHSLQ	9	2	1	1	0	5N(0.9840)		sp|P48067|SC6A9_HUMAN	P48067	SC6A9_HUMAN	SLC6A9	Sodium- and chloride-dependent glycine transporter 1
sp|P48307|TFPI2_HUMAN	170	1	1	DEGLCSANVTR	11	2	1	1	0	5C(57.0215), 8N(0.9840)		sp|P48307|TFPI2_HUMAN	P48307	TFPI2_HUMAN	TFPI2	Tissue factor pathway inhibitor 2
sp|P48307|TFPI2_HUMAN	170	0	0	SPKDEGLCSANVTRY	15	2, 3	1	2	0	11N(0.9840), 8C(57.0215)		sp|P48307|TFPI2_HUMAN	P48307	TFPI2_HUMAN	TFPI2	Tissue factor pathway inhibitor 2
sp|P48509|CD151_HUMAN	159	1	1	CCGSNNSQDWRDSEW	15	2	1	2	0	1C(57.0215), 2C(57.0215), 5N(0.9840)		sp|P48509|CD151_HUMAN	P48509	CD151_HUMAN	CD151	CD151 antigen
sp|P48509|CD151_HUMAN	159	0	0	HCCGSNNSQDW	11	2	1	5	0	2C(57.0215), 3C(57.0215), 6N(0.9840)		sp|P48509|CD151_HUMAN	P48509	CD151_HUMAN	CD151	CD151 antigen
sp|P48509|CD151_HUMAN	159	0	0	HCCGSNNSQDWRDSEW	16	2, 3	1	5	0	2C(57.0215), 3C(57.0215), 6N(0.9840)		sp|P48509|CD151_HUMAN	P48509	CD151_HUMAN	CD151	CD151 antigen
sp|P48509|CD151_HUMAN	159	0	0	RYHQPGHEAVTSAVDQLQQEFHCCGSNNSQDWR	33	4	0.8911	1	0	23C(57.0215), 24C(57.0215), 27N(0.9840)		sp|P48509|CD151_HUMAN	P48509	CD151_HUMAN	CD151	CD151 antigen
sp|P48551|INAR2_HUMAN	58	1	1	SWELKNHSIVPTHY	14	3	1	1	0	6N(0.9840)		sp|P48551|INAR2_HUMAN	P48551	INAR2_HUMAN	IFNAR2	Interferon alpha/beta receptor 2
sp|P48960|AGRE5_HUMAN	33	1	1	WCPQNSSCVNATACR	15	2	0.9698	2	0	10N(0.9840), 14C(57.0215), 2C(57.0215), 5N(0.9840), 8C(57.0215)		sp|P48960|AGRE5_HUMAN	P48960	AGRE5_HUMAN	ADGRE5	Adhesion G protein-coupled receptor E5
sp|P48960|AGRE5_HUMAN	108	1	0	KNESENTCQDVDECQQNPRL	20	3	0.9957	1	0	14C(57.0215), 2N(0.9840), 8C(57.0215)		sp|P48960|AGRE5_HUMAN	P48960	AGRE5_HUMAN	ADGRE5	Adhesion G protein-coupled receptor E5	ADGRE2	sp|Q9UHX3|AGRE2_HUMAN
sp|P48960|AGRE5_HUMAN	108	0	0	KNESENTCQDVDECQQNPRLC	21	3	1	2	0	14C(57.0215), 21C(57.0215), 2N(0.9840), 8C(57.0215)		sp|P48960|AGRE5_HUMAN	P48960	AGRE5_HUMAN	ADGRE5	Adhesion G protein-coupled receptor E5	ADGRE2	sp|Q9UHX3|AGRE2_HUMAN
sp|P48960|AGRE5_HUMAN	371	1	0	GDKNVTMGQSSAR	13	3	0.9809	1	0	4N(0.9840)		sp|P48960|AGRE5_HUMAN	P48960	AGRE5_HUMAN	ADGRE5	Adhesion G protein-coupled receptor E5
sp|P48960|AGRE5_HUMAN	371	0	0	IQERGDKNVTMGQSSARM	18	3	1	3	0	11M(15.9949), 18M(15.9949), 8N(0.9840)		sp|P48960|AGRE5_HUMAN	P48960	AGRE5_HUMAN	ADGRE5	Adhesion G protein-coupled receptor E5
sp|P48960|AGRE5_HUMAN	371	0	0	MIQERGDKNVTMGQSSARM	19	3, 4	1	2	0	1M(15.9949), 9N(0.9840)		sp|P48960|AGRE5_HUMAN	P48960	AGRE5_HUMAN	ADGRE5	Adhesion G protein-coupled receptor E5
sp|P48960|AGRE5_HUMAN	371	0	0	TLMIQERGDKNVTMGQSSARM	21	3	1	1	0	11N(0.9840), 3M(15.9949)		sp|P48960|AGRE5_HUMAN	P48960	AGRE5_HUMAN	ADGRE5	Adhesion G protein-coupled receptor E5
sp|P48960|AGRE5_HUMAN	413	1	0	LANASLNLH	9	2	0.9967	1	0	3N(0.9840)		sp|P48960|AGRE5_HUMAN	P48960	AGRE5_HUMAN	ADGRE5	Adhesion G protein-coupled receptor E5
sp|P48960|AGRE5_HUMAN	453	1	0	LSAVNSIFLSHNNTK	15	3	0.7016	2	0	12N(0.9840), 5N(0.9840)		sp|P48960|AGRE5_HUMAN	P48960	AGRE5_HUMAN	ADGRE5	Adhesion G protein-coupled receptor E5
sp|P48960|AGRE5_HUMAN	453	0	0	LSHNNTKELNSPILF	15	2, 3	1	2	0	4N(0.9840)		sp|P48960|AGRE5_HUMAN	P48960	AGRE5_HUMAN	ADGRE5	Adhesion G protein-coupled receptor E5
sp|P48960|AGRE5_HUMAN	453	0	0	RLSAVNSIFLSHNNTK	16	3	0.9989	3	0	13N(0.9840), 6N(0.9840)		sp|P48960|AGRE5_HUMAN	P48960	AGRE5_HUMAN	ADGRE5	Adhesion G protein-coupled receptor E5
sp|P48960|AGRE5_HUMAN	520	1	0	GSKNGSTTCQCSHL	14	3	1	3	0	11C(57.0215), 4N(0.9840), 9C(57.0215)		sp|P48960|AGRE5_HUMAN	P48960	AGRE5_HUMAN	ADGRE5	Adhesion G protein-coupled receptor E5
sp|P49281|NRAM2_HUMAN	336	1	1	FGKTNEQVVEVCTNTSSPH	19	3	1	1	0	12C(57.0215), 14N(0.9840)		sp|P49281|NRAM2_HUMAN	P49281	NRAM2_HUMAN	SLC11A2	Natural resistance-associated macrophage protein 2
sp|P49281|NRAM2_HUMAN	336	0	0	GKTNEQVVEVCTNTSSPH	18	3	1	1	0	11C(57.0215), 13N(0.9840)		sp|P49281|NRAM2_HUMAN	P49281	NRAM2_HUMAN	SLC11A2	Natural resistance-associated macrophage protein 2
sp|P49281|NRAM2_HUMAN	349	1	0	DNSTLAVDIYK	11	2	0.996	1	0	2N(0.9840)		sp|P49281|NRAM2_HUMAN	P49281	NRAM2_HUMAN	SLC11A2	Natural resistance-associated macrophage protein 2
sp|P50443|S26A2_HUMAN	199	1	1	AGYDNAHSAPSLGMVSNGSTLLNHTSDR	28	4	1	2	0	14M(15.9949), 17N(0.9840), 23N(0.9840)		sp|P50443|S26A2_HUMAN	P50443	S26A2_HUMAN	SLC26A2	Sulfate transporter
sp|P50443|S26A2_HUMAN	199	0	0	DNAHSAPSLGMVSNGSTLL	19	2	0.9106	1	0	14N(0.9840)		sp|P50443|S26A2_HUMAN	P50443	S26A2_HUMAN	SLC26A2	Sulfate transporter
sp|P50443|S26A2_HUMAN	199	0	0	DNAHSAPSLGMVSNGSTLLNHTSDRICDKSCY	32	4	1	2	0	11M(15.9949), 14N(0.9840), 20N(0.9840), 27C(57.0215), 31C(57.0215)		sp|P50443|S26A2_HUMAN	P50443	S26A2_HUMAN	SLC26A2	Sulfate transporter
sp|P50443|S26A2_HUMAN	357	1	0	GKLHENYNSSIAGHIPTGF	19	3	0.9909	1	0	6N(0.9840)		sp|P50443|S26A2_HUMAN	P50443	S26A2_HUMAN	SLC26A2	Sulfate transporter
sp|P50443|S26A2_HUMAN	357	0	0	NSSIAGHIPTGF	12	2	0.9988	1	0	1N(0.9840)		sp|P50443|S26A2_HUMAN	P50443	S26A2_HUMAN	SLC26A2	Sulfate transporter
sp|P50895|BCAM_HUMAN	377	1	1	NSSAVVNCSVH	11	2	0.9995	1	0	1N(0.9840), 7N(0.9840), 8C(57.0215)		sp|P50895|BCAM_HUMAN	P50895	BCAM_HUMAN	BCAM	Basal cell adhesion molecule
sp|P50895|BCAM_HUMAN	377	0	0	SLPLNSSAVVNCSVH	15	2	1	1	0	11N(0.9840), 12C(57.0215), 5N(0.9840)		sp|P50895|BCAM_HUMAN	P50895	BCAM_HUMAN	BCAM	Basal cell adhesion molecule
sp|P50895|BCAM_HUMAN	377	0	0	VLSLPLNSSAVVNCSVHGLPTPALR	25	3	0.9844	1	0	13N(0.9840), 14C(57.0215), 7N(0.9840)		sp|P50895|BCAM_HUMAN	P50895	BCAM_HUMAN	BCAM	Basal cell adhesion molecule
sp|P50895|BCAM_HUMAN	439	1	0	TQNFTLLVQGSPELK	15	2	0.9981	2	0	3N(0.9840)		sp|P50895|BCAM_HUMAN	P50895	BCAM_HUMAN	BCAM	Basal cell adhesion molecule
sp|P50895|BCAM_HUMAN	439	0	0	VCEASLPTVPVLSRTQNF	18	2	0.9494	1	0	17N(0.9840), 2C(57.0215)		sp|P50895|BCAM_HUMAN	P50895	BCAM_HUMAN	BCAM	Basal cell adhesion molecule
sp|P51805|PLXA3_HUMAN	1009	1	1	AIDRANISSPGLIY	14	2	0.7028	1	0	6N(0.9840)		sp|P51805|PLXA3_HUMAN	P51805	PLXA3_HUMAN	PLXNA3	Plexin-A3
sp|P52569|CTR2_HUMAN	227	1	1	ISEEFLKNISASAR	14	3	1	2	0	8N(0.9840)		sp|P52569|CTR2_HUMAN	P52569	CTR2_HUMAN	SLC7A2	Cationic amino acid transporter 2
sp|P52803|EFNA5_HUMAN	37	1	1	YAVYWNSSNPR	11	2	1	2	0	6N(0.9840)		sp|P52803|EFNA5_HUMAN	P52803	EFNA5_HUMAN	EFNA5	Ephrin-A5
sp|P52803|EFNA5_HUMAN	162	1	0	VRPTNSCMKTIGVHDRVF	18	4	1	1	0	5N(0.9840), 7C(57.0215), 8M(15.9949)		sp|P52803|EFNA5_HUMAN	P52803	EFNA5_HUMAN	EFNA5	Ephrin-A5
sp|P53794|SC5A3_HUMAN	232	1	1	TYNLSNTNSCNVSPKKEAL	19	2, 3	1	3	0	10C(57.0215), 3N(0.9840), 6N(0.9840), 8N(0.9840)		sp|P53794|SC5A3_HUMAN	P53794	SC5A3_HUMAN	SLC5A3	Sodium/myo-inositol cotransporter
sp|P54289|CA2D1_HUMAN	136	1	1	DDLDPEKNDSEPGSQR	16	3	0.7487	1	0	8N(0.9840)		sp|P54289|CA2D1_HUMAN	P54289	CA2D1_HUMAN	CACNA2D1	Voltage-dependent calcium channel subunit alpha-2/delta-1
sp|P54289|CA2D1_HUMAN	136	0	0	NAKDDLDPEKNDSEPGSQRIKPVFIEDANF	30	3, 4	1	2	0	11N(0.9840)		sp|P54289|CA2D1_HUMAN	P54289	CA2D1_HUMAN	CACNA2D1	Voltage-dependent calcium channel subunit alpha-2/delta-1
sp|P54289|CA2D1_HUMAN	136	0	0	YNAKDDLDPEKNDSEPGSQ	19	3	1	1	0	12N(0.9840)		sp|P54289|CA2D1_HUMAN	P54289	CA2D1_HUMAN	CACNA2D1	Voltage-dependent calcium channel subunit alpha-2/delta-1
sp|P54289|CA2D1_HUMAN	324	1	0	KDAVNNITAKGITDY	15	2, 3	1	2	0	6N(0.9840)		sp|P54289|CA2D1_HUMAN	P54289	CA2D1_HUMAN	CACNA2D1	Voltage-dependent calcium channel subunit alpha-2/delta-1
sp|P54289|CA2D1_HUMAN	604	1	0	VKSQDERYIDKGNRTY	16	3, 4	1	2	0	13N(0.9840)		sp|P54289|CA2D1_HUMAN	P54289	CA2D1_HUMAN	CACNA2D1	Voltage-dependent calcium channel subunit alpha-2/delta-1
sp|P54289|CA2D1_HUMAN	675	1	0	CNDLKISDNNTEF	13	2	1	1	0	1C(57.0215), 9N(0.9840)		sp|P54289|CA2D1_HUMAN	P54289	CA2D1_HUMAN	CACNA2D1	Voltage-dependent calcium channel subunit alpha-2/delta-1
sp|P54289|CA2D1_HUMAN	781	1	0	SLDNDNYVFTAPYFNK	16	2	0.9601	1	0	15N(0.9840)		sp|P54289|CA2D1_HUMAN	P54289	CA2D1_HUMAN	CACNA2D1	Voltage-dependent calcium channel subunit alpha-2/delta-1
sp|P54289|CA2D1_HUMAN	824	1	0	IENFTKT	7	2	0.8263	1	0	3N(0.9840)		sp|P54289|CA2D1_HUMAN	P54289	CA2D1_HUMAN	CACNA2D1	Voltage-dependent calcium channel subunit alpha-2/delta-1
sp|P54289|CA2D1_HUMAN	888	1	0	HLVNISVYAFNK	12	2	1	1	0	11N(0.9840), 4N(0.9840)		sp|P54289|CA2D1_HUMAN	P54289	CA2D1_HUMAN	CACNA2D1	Voltage-dependent calcium channel subunit alpha-2/delta-1
sp|P54289|CA2D1_HUMAN	888	0	0	RHLVNISVY	9	2	0.9849	1	0	5N(0.9840)		sp|P54289|CA2D1_HUMAN	P54289	CA2D1_HUMAN	CACNA2D1	Voltage-dependent calcium channel subunit alpha-2/delta-1
sp|P54289|CA2D1_HUMAN	985	1	0	FFDNDSKSF	9	1	1	1	0	4N(0.9840)		sp|P54289|CA2D1_HUMAN	P54289	CA2D1_HUMAN	CACNA2D1	Voltage-dependent calcium channel subunit alpha-2/delta-1
sp|P54289|CA2D1_HUMAN	998	1	0	DCGNCSRIF	9	2	0.9999	1	0	2C(57.0215), 4N(0.9840), 5C(57.0215)		sp|P54289|CA2D1_HUMAN	P54289	CA2D1_HUMAN	CACNA2D1	Voltage-dependent calcium channel subunit alpha-2/delta-1	CACNA2D2	sp|Q9NY47|CA2D2_HUMAN
sp|P54289|CA2D1_HUMAN	998	0	0	SFSGVLDCGNCSR	13	2	0.9999	1	0	10N(0.9840), 11C(57.0215), 8C(57.0215)		sp|P54289|CA2D1_HUMAN	P54289	CA2D1_HUMAN	CACNA2D1	Voltage-dependent calcium channel subunit alpha-2/delta-1
sp|P54289|CA2D1_HUMAN	998	0	0	SGVLDCGNCSRIF	13	2	1	1	0	6C(57.0215), 8N(0.9840), 9C(57.0215)		sp|P54289|CA2D1_HUMAN	P54289	CA2D1_HUMAN	CACNA2D1	Voltage-dependent calcium channel subunit alpha-2/delta-1
sp|P54709|AT1B3_HUMAN	124	1	1	FLKPYTLEEQKNLTVCPDGALFEQK	25	3, 4	1	5	0	12N(0.9840), 16C(57.0215)		sp|P54709|AT1B3_HUMAN	P54709	AT1B3_HUMAN	ATP1B3	Sodium/potassium-transporting ATPase subunit beta-3
sp|P54709|AT1B3_HUMAN	124	0	0	TLEEQKNLTVCPDGALF	17	2	0.9976	1	0	11C(57.0215), 7N(0.9840)		sp|P54709|AT1B3_HUMAN	P54709	AT1B3_HUMAN	ATP1B3	Sodium/potassium-transporting ATPase subunit beta-3
sp|P54709|AT1B3_HUMAN	124	0	0	TLEEQKNLTVCPDGALFEQK	20	3	0.9906	1	0	11C(57.0215), 7N(0.9840)		sp|P54709|AT1B3_HUMAN	P54709	AT1B3_HUMAN	ATP1B3	Sodium/potassium-transporting ATPase subunit beta-3
sp|P54709|AT1B3_HUMAN	240	1	0	APNNTGKEVTVEC	13	2	1	2	0	13C(57.0215), 3N(0.9840)		sp|P54709|AT1B3_HUMAN	P54709	AT1B3_HUMAN	ATP1B3	Sodium/potassium-transporting ATPase subunit beta-3
sp|P54709|AT1B3_HUMAN	240	0	0	APNNTGKEVTVECKIDGSANL	21	2, 3	1	2	0	13C(57.0215), 3N(0.9840)		sp|P54709|AT1B3_HUMAN	P54709	AT1B3_HUMAN	ATP1B3	Sodium/potassium-transporting ATPase subunit beta-3
sp|P54760|EPHB4_HUMAN	203	1	1	CAQLTVNLTR	10	2	0.988	1	0	1C(57.0215), 7N(0.9840)		sp|P54760|EPHB4_HUMAN	P54760	EPHB4_HUMAN	EPHB4	Ephrin type-B receptor 4
sp|P54760|EPHB4_HUMAN	203	0	0	CAQLTVNLTRFPETVPR	17	3	1	2	0	1C(57.0215), 7N(0.9840)		sp|P54760|EPHB4_HUMAN	P54760	EPHB4_HUMAN	EPHB4	Ephrin type-B receptor 4
sp|P54760|EPHB4_HUMAN	203	0	0	TVNLTRFPETVPREL	15	3	0.998	1	0	3N(0.9840)		sp|P54760|EPHB4_HUMAN	P54760	EPHB4_HUMAN	EPHB4	Ephrin type-B receptor 4
sp|P54760|EPHB4_HUMAN	335	1	0	LNGSSLHLEWSAPLESGGR	19	2, 3	1	2	0	2N(0.9840)		sp|P54760|EPHB4_HUMAN	P54760	EPHB4_HUMAN	EPHB4	Ephrin type-B receptor 4
sp|P54760|EPHB4_HUMAN	426	1	0	ATGPVPFEPVNVTTDREVPPAVSDIRVTR	29	4	0.9957	1	0	11N(0.9840)		sp|P54760|EPHB4_HUMAN	P54760	EPHB4_HUMAN	EPHB4	Ephrin type-B receptor 4
sp|P54760|EPHB4_HUMAN	426	0	0	EPVNVTTDREVPPAVSDIRVT	21	3	0.9911	1	0	4N(0.9840)		sp|P54760|EPHB4_HUMAN	P54760	EPHB4_HUMAN	EPHB4	Ephrin type-B receptor 4
sp|P54849|EMP1_HUMAN	43	1	1	KNCTNISCSDSL	12	2	1	3	0	2N(0.9840), 3C(57.0215), 5N(0.9840), 8C(57.0215)		sp|P54849|EMP1_HUMAN	P54849	EMP1_HUMAN	EMP1	Epithelial membrane protein 1
sp|P54849|EMP1_HUMAN	43	0	0	KNCTNISCSDSLSY	14	2	0.9925	2	0	2N(0.9840), 3C(57.0215), 5N(0.9840), 8C(57.0215)		sp|P54849|EMP1_HUMAN	P54849	EMP1_HUMAN	EMP1	Epithelial membrane protein 1
sp|P54849|EMP1_HUMAN	43	0	0	NCTNISCSDSLSYASEDALK	20	2	1	4	0	1N(0.9840), 2C(57.0215), 4N(0.9840), 7C(57.0215)		sp|P54849|EMP1_HUMAN	P54849	EMP1_HUMAN	EMP1	Epithelial membrane protein 1
sp|P54849|EMP1_HUMAN	43	0	0	WKNCTNISCSDSL	13	2	0.9788	1	0	3N(0.9840), 4C(57.0215), 6N(0.9840), 9C(57.0215)		sp|P54849|EMP1_HUMAN	P54849	EMP1_HUMAN	EMP1	Epithelial membrane protein 1
sp|P54851|EMP2_HUMAN	44	1	1	RICTNNTNCTVINDSFQEY	19	2, 3	1	12	0	13N(0.9840), 3C(57.0215), 5N(0.9840), 6N(0.9840), 8N(0.9840), 9C(57.0215)		sp|P54851|EMP2_HUMAN	P54851	EMP2_HUMAN	EMP2	Epithelial membrane protein 2
sp|P54852|EMP3_HUMAN	47	1	1	DCTWNNDTKTW	11	2	0.9999	1	0	2C(57.0215), 6N(0.9840)		sp|P54852|EMP3_HUMAN	P54852	EMP3_HUMAN	EMP3	Epithelial membrane protein 3
sp|P54852|EMP3_HUMAN	47	0	0	ESLNLWYDCTWNNDTK	16	2	1	3	0	12N(0.9840), 13N(0.9840), 9C(57.0215)		sp|P54852|EMP3_HUMAN	P54852	EMP3_HUMAN	EMP3	Epithelial membrane protein 3
sp|P54852|EMP3_HUMAN	47	0	0	LWYDCTWNNDTKTW	14	2	0.9899	1	0	5C(57.0215), 8N(0.9840), 9N(0.9840)		sp|P54852|EMP3_HUMAN	P54852	EMP3_HUMAN	EMP3	Epithelial membrane protein 3
sp|P54852|EMP3_HUMAN	47	0	0	NNDTKTW	7	1, 2	1	5	0	1N(0.9840), 2N(0.9840)		sp|P54852|EMP3_HUMAN	P54852	EMP3_HUMAN	EMP3	Epithelial membrane protein 3
sp|P54852|EMP3_HUMAN	47	0	0	TWNNDTKTW	9	2	0.9952	1	0	4N(0.9840)		sp|P54852|EMP3_HUMAN	P54852	EMP3_HUMAN	EMP3	Epithelial membrane protein 3
sp|P54852|EMP3_HUMAN	47	0	0	WYDCTWNNDTKTW	13	2	1	2	0	4C(57.0215), 7N(0.9840), 8N(0.9840)		sp|P54852|EMP3_HUMAN	P54852	EMP3_HUMAN	EMP3	Epithelial membrane protein 3
sp|P54852|EMP3_HUMAN	47	0	0	YDCTWNNDTK	10	2	0.9904	1	0	3C(57.0215), 7N(0.9840)		sp|P54852|EMP3_HUMAN	P54852	EMP3_HUMAN	EMP3	Epithelial membrane protein 3
sp|P54852|EMP3_HUMAN	47	0	0	YDCTWNNDTKTW	12	2	1	5	0	3C(57.0215), 6N(0.9840), 7N(0.9840)		sp|P54852|EMP3_HUMAN	P54852	EMP3_HUMAN	EMP3	Epithelial membrane protein 3
sp|P55011|S12A2_HUMAN	553	1	1	CVVRDATGNVNDTIVTELTNCTSAAC	26	3	1	1	0	11N(0.9840), 1C(57.0215), 20N(0.9840), 21C(57.0215), 26C(57.0215)		sp|P55011|S12A2_HUMAN	P55011	S12A2_HUMAN	SLC12A2	Solute carrier family 12 member 2
sp|P55011|S12A2_HUMAN	553	0	0	SCVVRDATGNVNDTIVTELTNCTSAAC	27	3	1	1	0	12N(0.9840), 21N(0.9840), 22C(57.0215), 27C(57.0215), 2C(57.0215)		sp|P55011|S12A2_HUMAN	P55011	S12A2_HUMAN	SLC12A2	Solute carrier family 12 member 2
sp|P55011|S12A2_HUMAN	553	0	0	VNDTIVTELTNCTSAACK	18	2	0.9997	1	0	11N(0.9840), 12C(57.0215), 17C(57.0215), 2N(0.9840)		sp|P55011|S12A2_HUMAN	P55011	S12A2_HUMAN	SLC12A2	Solute carrier family 12 member 2
sp|P55011|S12A2_HUMAN	553	0	0	VVRDATGNVNDTIVTEL	17	2	0.9809	1	0	10N(0.9840)		sp|P55011|S12A2_HUMAN	P55011	S12A2_HUMAN	SLC12A2	Solute carrier family 12 member 2
sp|P55011|S12A2_HUMAN	553	0	0	VVRDATGNVNDTIVTELTNCTSAAC	25	3	0.9962	1	0	10N(0.9840), 19N(0.9840), 20C(57.0215), 25C(57.0215)		sp|P55011|S12A2_HUMAN	P55011	S12A2_HUMAN	SLC12A2	Solute carrier family 12 member 2
sp|P55283|CADH4_HUMAN	283	1	1	VIDMNDNRPEFINQVYNGSVDEGSKPGTY	29	3	1	1	0	17N(0.9840), 4M(15.9949)		sp|P55283|CADH4_HUMAN	P55283	CADH4_HUMAN	CDH4	Cadherin-4
sp|P55283|CADH4_HUMAN	283	0	0	VYNGSVDEGSKPGTY	15	2	0.9136	1	0	3N(0.9840)		sp|P55283|CADH4_HUMAN	P55283	CADH4_HUMAN	CDH4	Cadherin-4
sp|P55283|CADH4_HUMAN	412	1	0	AGEVPENRVETVVANL	16	2	1	1	0	15N(0.9840)		sp|P55283|CADH4_HUMAN	P55283	CADH4_HUMAN	CDH4	Cadherin-4
sp|P55283|CADH4_HUMAN	557	1	0	LHINATNGQITT	12	2	0.9941	1	0	4N(0.9840), 7N(0.9840)		sp|P55283|CADH4_HUMAN	P55283	CADH4_HUMAN	CDH4	Cadherin-4
sp|P55283|CADH4_HUMAN	632	1	0	AINITAADADVDPNIGPY	18	2	0.9879	1	0	3N(0.9840)		sp|P55283|CADH4_HUMAN	P55283	CADH4_HUMAN	CDH4	Cadherin-4
sp|P55285|CADH6_HUMAN	437	1	1	IFNIDSGNGSIFTSK	15	2	0.9232	1	0	8N(0.9840)		sp|P55285|CADH6_HUMAN	P55285	CADH6_HUMAN	CDH6	Cadherin-6
sp|P55899|FCGRN_HUMAN	125	1	1	GCELGPDNTSVPTAKF	16	2	1	1	0	2C(57.0215), 8N(0.9840)		sp|P55899|FCGRN_HUMAN	P55899	FCGRN_HUMAN	FCGRT	IgG receptor FcRn large subunit p51
sp|P56159|GFRA1_HUMAN	59	1	1	ETNFSLASGLEAK	13	2	0.8999	1	0	3N(0.9840)		sp|P56159|GFRA1_HUMAN	P56159	GFRA1_HUMAN	GFRA1	GDNF family receptor alpha-1
sp|P56159|GFRA1_HUMAN	59	0	0	RQCVAGKETNF	11	2, 3	0.9995	2	0	10N(0.9840), 3C(57.0215)		sp|P56159|GFRA1_HUMAN	P56159	GFRA1_HUMAN	GFRA1	GDNF family receptor alpha-1
sp|P56159|GFRA1_HUMAN	406	1	0	KSNVSGNTHL	10	2	0.9975	1	0	3N(0.9840)		sp|P56159|GFRA1_HUMAN	P56159	GFRA1_HUMAN	GFRA1	GDNF family receptor alpha-1
sp|P56199|ITA1_HUMAN	74	1	1	VGQPKNRTGDVY	12	2	0.9998	1	0	6N(0.9840)		sp|P56199|ITA1_HUMAN	P56199	ITA1_HUMAN	ITGA1	Integrin alpha-1
sp|P56199|ITA1_HUMAN	217	1	0	DIGPKQTQVGIVQYGENVTHEF	22	3	0.9991	1	0	17N(0.9840)		sp|P56199|ITA1_HUMAN	P56199	ITA1_HUMAN	ITGA1	Integrin alpha-1
sp|P56199|ITA1_HUMAN	317	1	0	NRGNLSTEKF	10	2, 3	0.9577	2	0	4N(0.9840)		sp|P56199|ITA1_HUMAN	P56199	ITA1_HUMAN	ITGA1	Integrin alpha-1
sp|P56199|ITA1_HUMAN	460	1	0	YNHTGQVIIYR	11	3	0.9909	1	0	2N(0.9840)		sp|P56199|ITA1_HUMAN	P56199	ITA1_HUMAN	ITGA1	Integrin alpha-1
sp|P56199|ITA1_HUMAN	532	1	0	VYVYALNQTR	10	2	0.9972	1	0	7N(0.9840)		sp|P56199|ITA1_HUMAN	P56199	ITA1_HUMAN	ITGA1	Integrin alpha-1
sp|P56199|ITA1_HUMAN	748	1	0	KVQRNITVR	9	3	0.9918	1	0	5N(0.9840)		sp|P56199|ITA1_HUMAN	P56199	ITA1_HUMAN	ITGA1	Integrin alpha-1
sp|P56199|ITA1_HUMAN	840	1	0	SQNDKFNVSLTVK	13	3	0.9058	1	0	7N(0.9840)		sp|P56199|ITA1_HUMAN	P56199	ITA1_HUMAN	ITGA1	Integrin alpha-1
sp|P56199|ITA1_HUMAN	883	1	0	SGIEAIQKDSCESNHNITCKVGYPF	25	3	1	1	0	11C(57.0215), 16N(0.9840), 19C(57.0215)		sp|P56199|ITA1_HUMAN	P56199	ITA1_HUMAN	ITGA1	Integrin alpha-1
sp|P56199|ITA1_HUMAN	1113	1	0	SENASLVLSSSNQKR	15	3	0.9985	1	0	3N(0.9840)		sp|P56199|ITA1_HUMAN	P56199	ITA1_HUMAN	ITGA1	Integrin alpha-1
sp|P56749|CLD12_HUMAN	47	1	1	NRNEKNLTVY	10	2, 3	0.9788	2	0	6N(0.9840)		sp|P56749|CLD12_HUMAN	P56749	CLD12_HUMAN	CLDN12	Claudin-12
sp|P62955|CCG7_HUMAN	45	1	1	MEEGTVLPQNQTTEVKM	17	2	1	1	0	10N(0.9840)		sp|P62955|CCG7_HUMAN	P62955	CCG7_HUMAN	CACNG7	Voltage-dependent calcium channel gamma-7 subunit
sp|P78310|CXAR_HUMAN	106	1	1	SGDASINVTNLQLSDIGTYQCK	22	2	1	2	0	21C(57.0215), 7N(0.9840)		sp|P78310|CXAR_HUMAN	P78310	CXAR_HUMAN	CXADR	Coxsackievirus and adenovirus receptor
sp|P78310|CXAR_HUMAN	106	0	0	TSNDLKSGDASINVTNL	17	2	1	1	0	13N(0.9840)		sp|P78310|CXAR_HUMAN	P78310	CXAR_HUMAN	CXADR	Coxsackievirus and adenovirus receptor
sp|P78310|CXAR_HUMAN	201	1	0	LAEMTSSVISVKNASSEY	18	2	1	2	0	13N(0.9840), 4M(15.9949)		sp|P78310|CXAR_HUMAN	P78310	CXAR_HUMAN	CXADR	Coxsackievirus and adenovirus receptor
sp|P78310|CXAR_HUMAN	201	0	0	TSSVISVKNASSEY	14	2	0.9981	1	0	9N(0.9840)		sp|P78310|CXAR_HUMAN	P78310	CXAR_HUMAN	CXADR	Coxsackievirus and adenovirus receptor
sp|P78324|SHPS1_HUMAN	110	1	1	SIRIGNITPADAGTYY	16	2	0.993	1	0	6N(0.9840)		sp|P78324|SHPS1_HUMAN	P78324	SHPS1_HUMAN	SIRPA	Tyrosine-protein phosphatase non-receptor type substrate 1
sp|P78324|SHPS1_HUMAN	245	1	0	GTANLSETIR	10	2	0.9871	1	0	4N(0.9840)		sp|P78324|SHPS1_HUMAN	P78324	SHPS1_HUMAN	SIRPA	Tyrosine-protein phosphatase non-receptor type substrate 1	SIRPB1	sp|Q5TFQ8|SIRBL_HUMAN
sp|P78324|SHPS1_HUMAN	245	0	0	GTANLSETIRVPPTLEVTQQPVR	23	3	1	1	0	4N(0.9840)		sp|P78324|SHPS1_HUMAN	P78324	SHPS1_HUMAN	SIRPA	Tyrosine-protein phosphatase non-receptor type substrate 1	SIRPB1	sp|Q5TFQ8|SIRBL_HUMAN
sp|P78324|SHPS1_HUMAN	245	0	0	QGDPLRGTANLSET	14	2	0.9896	1	0	10N(0.9840)		sp|P78324|SHPS1_HUMAN	P78324	SHPS1_HUMAN	SIRPA	Tyrosine-protein phosphatase non-receptor type substrate 1	SIRPB1	sp|Q5TFQ8|SIRBL_HUMAN
sp|P78324|SHPS1_HUMAN	270	1	0	AENQVNVTCQVR	12	2	1	1	0	6N(0.9840), 9C(57.0215)		sp|P78324|SHPS1_HUMAN	P78324	SHPS1_HUMAN	SIRPA	Tyrosine-protein phosphatase non-receptor type substrate 1	SIRPB1	sp|Q5TFQ8|SIRBL_HUMAN
sp|P78324|SHPS1_HUMAN	270	0	0	RAENQVNVTCQ	11	2	0.9968	1	0	10C(57.0215), 7N(0.9840)		sp|P78324|SHPS1_HUMAN	P78324	SHPS1_HUMAN	SIRPA	Tyrosine-protein phosphatase non-receptor type substrate 1	SIRPB1	sp|Q5TFQ8|SIRBL_HUMAN
sp|P78324|SHPS1_HUMAN	270	0	0	RAENQVNVTCQVR	13	2	0.9829	1	0	10C(57.0215), 7N(0.9840)		sp|P78324|SHPS1_HUMAN	P78324	SHPS1_HUMAN	SIRPA	Tyrosine-protein phosphatase non-receptor type substrate 1	SIRPB1	sp|Q5TFQ8|SIRBL_HUMAN
sp|P78324|SHPS1_HUMAN	292	1	0	LENGNVSRTETASTVTENKDGTY	23	3	1	3	0	3N(0.9840), 5N(0.9840)		sp|P78324|SHPS1_HUMAN	P78324	SHPS1_HUMAN	SIRPA	Tyrosine-protein phosphatase non-receptor type substrate 1
sp|P78324|SHPS1_HUMAN	292	0	0	LQLTWLENGNVSR	13	2	1	1	0	10N(0.9840)		sp|P78324|SHPS1_HUMAN	P78324	SHPS1_HUMAN	SIRPA	Tyrosine-protein phosphatase non-receptor type substrate 1	SIRPB1	sp|O00241|SIRB1_HUMAN, sp|Q5TFQ8|SIRBL_HUMAN
sp|P78324|SHPS1_HUMAN	292	0	0	TWLENGNVSRTETASTVTENKDGTY	25	3	1	3	0	5N(0.9840), 7N(0.9840)		sp|P78324|SHPS1_HUMAN	P78324	SHPS1_HUMAN	SIRPA	Tyrosine-protein phosphatase non-receptor type substrate 1
sp|P78324|SHPS1_HUMAN	319	1	0	LLVNVSAHRDDVKL	14	2, 3	1	2	0	4N(0.9840)		sp|P78324|SHPS1_HUMAN	P78324	SHPS1_HUMAN	SIRPA	Tyrosine-protein phosphatase non-receptor type substrate 1	SIRPB1	sp|Q5TFQ8|SIRBL_HUMAN
sp|P78357|CNTP1_HUMAN	120	1	1	GHNSTFFGNVNESAVVR	17	3	1	1	0	3N(0.9840)		sp|P78357|CNTP1_HUMAN	P78357	CNTP1_HUMAN	CNTNAP1	Contactin-associated protein 1
sp|P78357|CNTP1_HUMAN	120	0	0	YQRGHNSTFF	10	3	0.9907	1	0	6N(0.9840)		sp|P78357|CNTP1_HUMAN	P78357	CNTP1_HUMAN	CNTNAP1	Contactin-associated protein 1
sp|P78357|CNTP1_HUMAN	128	1	0	GNVNESAVVRH	11	2	1	1	0	4N(0.9840)		sp|P78357|CNTP1_HUMAN	P78357	CNTP1_HUMAN	CNTNAP1	Contactin-associated protein 1
sp|P78357|CNTP1_HUMAN	276	1	0	DVNFTLDGYVQR	12	2	0.9549	1	0	3N(0.9840)		sp|P78357|CNTP1_HUMAN	P78357	CNTP1_HUMAN	CNTNAP1	Contactin-associated protein 1
sp|P78357|CNTP1_HUMAN	420	1	0	TLSEGQVNVSIAQ	13	2	0.952	1	0	8N(0.9840)		sp|P78357|CNTP1_HUMAN	P78357	CNTP1_HUMAN	CNTNAP1	Contactin-associated protein 1
sp|P78357|CNTP1_HUMAN	518	1	0	VDGQLVNLTLVEGRR	15	3	0.9031	1	0	7N(0.9840)		sp|P78357|CNTP1_HUMAN	P78357	CNTP1_HUMAN	CNTNAP1	Contactin-associated protein 1
sp|P78357|CNTP1_HUMAN	664	1	0	ANASQHCEQWIEF	13	2	0.7626	1	0	2N(0.9840), 7C(57.0215)		sp|P78357|CNTP1_HUMAN	P78357	CNTP1_HUMAN	CNTNAP1	Contactin-associated protein 1
sp|P78357|CNTP1_HUMAN	763	1	0	VVIGDTNRSTSEAQF	15	2	1	1	0	7N(0.9840)		sp|P78357|CNTP1_HUMAN	P78357	CNTP1_HUMAN	CNTNAP1	Contactin-associated protein 1
sp|P78357|CNTP1_HUMAN	763	0	0	VVIGDTNRSTSEAQFF	16	2	0.9242	1	0	7N(0.9840)		sp|P78357|CNTP1_HUMAN	P78357	CNTP1_HUMAN	CNTNAP1	Contactin-associated protein 1
sp|P78357|CNTP1_HUMAN	948	1	0	NLEGRANASEGTSPNCTGH	19	3	1	1	0	15N(0.9840), 16C(57.0215), 7N(0.9840)		sp|P78357|CNTP1_HUMAN	P78357	CNTP1_HUMAN	CNTNAP1	Contactin-associated protein 1
sp|P78357|CNTP1_HUMAN	1078	1	0	RGPVYNVTGEEVSF	14	2	1	1	0	6N(0.9840)		sp|P78357|CNTP1_HUMAN	P78357	CNTP1_HUMAN	CNTNAP1	Contactin-associated protein 1
sp|P78357|CNTP1_HUMAN	1147	1	0	YQLGTSPYVYQLTTRPVTDGQPHSINITR	29	4	0.9527	1	0	26N(0.9840)		sp|P78357|CNTP1_HUMAN	P78357	CNTP1_HUMAN	CNTNAP1	Contactin-associated protein 1
sp|P78504|JAG1_HUMAN	143	1	1	DSSNDTVQPDSIIEKASH	18	3	1	1	0	4N(0.9840)		sp|P78504|JAG1_HUMAN	P78504	JAG1_HUMAN	JAG1	Protein jagged-1
sp|P78504|JAG1_HUMAN	143	0	0	DSSNDTVQPDSIIEKASHSGM	21	3	1	1	0	21M(15.9949), 4N(0.9840)		sp|P78504|JAG1_HUMAN	P78504	JAG1_HUMAN	JAG1	Protein jagged-1
sp|P78504|JAG1_HUMAN	143	0	0	DSSNDTVQPDSIIEKASHSGMINPSRQW	28	3, 4	1	2	0	21M(15.9949), 4N(0.9840)		sp|P78504|JAG1_HUMAN	P78504	JAG1_HUMAN	JAG1	Protein jagged-1
sp|P78504|JAG1_HUMAN	217	1	0	ACDQNGNKTCMEGW	14	2	1	2	0	10C(57.0215), 2C(57.0215), 5N(0.9840), 7N(0.9840)		sp|P78504|JAG1_HUMAN	P78504	JAG1_HUMAN	JAG1	Protein jagged-1
sp|P78504|JAG1_HUMAN	217	0	0	DDFFGHYACDQNGNKTCMEGWMGPECNR	28	4	0.9916	2	0	12N(0.9840), 14N(0.9840), 17C(57.0215), 18M(15.9949), 22M(15.9949), 26C(57.0215), 9C(57.0215)		sp|P78504|JAG1_HUMAN	P78504	JAG1_HUMAN	JAG1	Protein jagged-1
sp|P78504|JAG1_HUMAN	559	1	0	CKCPEDYEGKNCSHL	15	3, 4	0.9934	2	0	11N(0.9840), 12C(57.0215), 1C(57.0215), 3C(57.0215)		sp|P78504|JAG1_HUMAN	P78504	JAG1_HUMAN	JAG1	Protein jagged-1
sp|P78504|JAG1_HUMAN	559	0	0	FCKCPEDYEGKNCSHL	16	3, 4	1	2	0	12N(0.9840), 13C(57.0215), 2C(57.0215), 4C(57.0215)		sp|P78504|JAG1_HUMAN	P78504	JAG1_HUMAN	JAG1	Protein jagged-1
sp|P78504|JAG1_HUMAN	585	1	0	TTPCEVIDSCTVAMASNDTPEGVR	24	3	0.9879	1	0	10C(57.0215), 14M(15.9949), 17N(0.9840), 4C(57.0215)		sp|P78504|JAG1_HUMAN	P78504	JAG1_HUMAN	JAG1	Protein jagged-1
sp|P78504|JAG1_HUMAN	991	1	0	ILKNVSAEY	9	1	0.9908	1	0	4N(0.9840)		sp|P78504|JAG1_HUMAN	P78504	JAG1_HUMAN	JAG1	Protein jagged-1
sp|P78504|JAG1_HUMAN	991	0	0	NILKNVSAEY	10	1	1	1	0	5N(0.9840)		sp|P78504|JAG1_HUMAN	P78504	JAG1_HUMAN	JAG1	Protein jagged-1
sp|P78504|JAG1_HUMAN	1045	1	0	DGNSSLIAAVAEVR	14	2	1	2	0	3N(0.9840)		sp|P78504|JAG1_HUMAN	P78504	JAG1_HUMAN	JAG1	Protein jagged-1
sp|P78504|JAG1_HUMAN	1045	0	0	RDGNSSLIAAVAEVR	15	3	1	4	0	4N(0.9840)		sp|P78504|JAG1_HUMAN	P78504	JAG1_HUMAN	JAG1	Protein jagged-1
sp|P78504|JAG1_HUMAN	1045	0	0	VSKRDGNSSLIAAVA	15	2	0.986	1	0	7N(0.9840)		sp|P78504|JAG1_HUMAN	P78504	JAG1_HUMAN	JAG1	Protein jagged-1
sp|P78536|ADA17_HUMAN	264	1	1	RNTSWDNAGF	10	2	0.9983	1	0	2N(0.9840)		sp|P78536|ADA17_HUMAN	P78536	ADA17_HUMAN	ADAM17	Disintegrin and metalloproteinase domain-containing protein 17
sp|P78536|ADA17_HUMAN	539	1	0	ETAQKKCQEAINATCKGVSY	20	3, 4	0.9888	2	0	12N(0.9840), 15C(57.0215), 7C(57.0215)		sp|P78536|ADA17_HUMAN	P78536	ADA17_HUMAN	ADAM17	Disintegrin and metalloproteinase domain-containing protein 17
sp|P78552|I13R1_HUMAN	151	1	1	NTSPDTNYTLYYWHR	15	3	0.9932	1	0	7N(0.9840)		sp|P78552|I13R1_HUMAN	P78552	I13R1_HUMAN	IL13RA1	Interleukin-13 receptor subunit alpha-1
sp|P78552|I13R1_HUMAN	293	1	0	VQEAKCENPEFERNVENTSCF	21	3	1	1	0	17N(0.9840), 20C(57.0215), 6C(57.0215)		sp|P78552|I13R1_HUMAN	P78552	I13R1_HUMAN	IL13RA1	Interleukin-13 receptor subunit alpha-1
sp|P78552|I13R1_HUMAN	293	0	0	YVQEAKCENPEFERNVENTSCF	22	3	1	1	0	18N(0.9840), 21C(57.0215), 7C(57.0215)		sp|P78552|I13R1_HUMAN	P78552	I13R1_HUMAN	IL13RA1	Interleukin-13 receptor subunit alpha-1
sp|P98088|MUC5A_HUMAN	415	1	1	STDCTNCTCSGGRW	14	2	0.9899	1	0	4C(57.0215), 6N(0.9840), 7C(57.0215), 9C(57.0215)		sp|P98088|MUC5A_HUMAN	P98088	MUC5A_HUMAN	MUC5AC	Mucin-5AC
sp|P98088|MUC5A_HUMAN	4942	1	0	TFLDNCTY	8	1	0.9976	1	0	5N(0.9840), 6C(57.0215)		sp|P98088|MUC5A_HUMAN	P98088	MUC5A_HUMAN	MUC5AC	Mucin-5AC
sp|P98160|PGBM_HUMAN	3279	1	1	ICNATSPAGHAEATIIL	17	2	0.9355	1	0	2C(57.0215), 3N(0.9840)		sp|P98160|PGBM_HUMAN	P98160	PGBM_HUMAN	HSPG2	Basement membrane-specific heparan sulfate proteoglycan core protein
sp|P98160|PGBM_HUMAN	3780	1	0	RSLTQGSLIVGDLAPVNGTSQGKF	24	3	0.8985	1	0	17N(0.9840)		sp|P98160|PGBM_HUMAN	P98160	PGBM_HUMAN	HSPG2	Basement membrane-specific heparan sulfate proteoglycan core protein
sp|P98160|PGBM_HUMAN	3780	0	0	TQGSLIVGDLAPVNGTSQGKF	21	2	1	1	0	14N(0.9840)		sp|P98160|PGBM_HUMAN	P98160	PGBM_HUMAN	HSPG2	Basement membrane-specific heparan sulfate proteoglycan core protein
sp|P98160|PGBM_HUMAN	3836	1	0	RIQGEEIVFHDLNLTAH	17	3	1	1	0	13N(0.9840)		sp|P98160|PGBM_HUMAN	P98160	PGBM_HUMAN	HSPG2	Basement membrane-specific heparan sulfate proteoglycan core protein
sp|P98172|EFNB1_HUMAN	139	1	1	HHDYYITSTSNGSLEGLENR	20	3	1	2	0	11N(0.9840)		sp|P98172|EFNB1_HUMAN	P98172	EFNB1_HUMAN	EFNB1	Ephrin-B1
sp|P98172|EFNB1_HUMAN	139	0	0	ITSTSNGSLEGLENREGGVC	20	2	1	1	0	20C(57.0215), 6N(0.9840)		sp|P98172|EFNB1_HUMAN	P98172	EFNB1_HUMAN	EFNB1	Ephrin-B1
sp|P98172|EFNB1_HUMAN	139	0	0	ITSTSNGSLEGLENREGGVCR	21	3	1	1	0	20C(57.0215), 6N(0.9840)		sp|P98172|EFNB1_HUMAN	P98172	EFNB1_HUMAN	EFNB1	Ephrin-B1
sp|P98172|EFNB1_HUMAN	139	0	0	KHHDYYITSTSNGSLEGLENR	21	3	1	1	0	12N(0.9840)		sp|P98172|EFNB1_HUMAN	P98172	EFNB1_HUMAN	EFNB1	Ephrin-B1
sp|Q01453|PMP22_HUMAN	41	1	1	GHATDLWQNCSTSSSGNVHH	20	3	0.9933	1	0	10C(57.0215), 9N(0.9840)		sp|Q01453|PMP22_HUMAN	Q01453	PMP22_HUMAN	PMP22	Peripheral myelin protein 22
sp|Q01453|PMP22_HUMAN	41	0	0	GHATDLWQNCSTSSSGNVHHCF	22	3	1	1	0	10C(57.0215), 21C(57.0215), 9N(0.9840)		sp|Q01453|PMP22_HUMAN	Q01453	PMP22_HUMAN	PMP22	Peripheral myelin protein 22
sp|Q01453|PMP22_HUMAN	41	0	0	IVGNGHATDLWQNC	14	2	0.9955	1	0	13N(0.9840), 14C(57.0215)		sp|Q01453|PMP22_HUMAN	Q01453	PMP22_HUMAN	PMP22	Peripheral myelin protein 22
sp|Q01453|PMP22_HUMAN	41	0	0	IVGNGHATDLWQNCSTS	17	2	1	3	0	13N(0.9840), 14C(57.0215), 4N(0.9840)		sp|Q01453|PMP22_HUMAN	Q01453	PMP22_HUMAN	PMP22	Peripheral myelin protein 22
sp|Q01453|PMP22_HUMAN	41	0	0	IVGNGHATDLWQNCSTSSSGN	21	2	1	2	0	13N(0.9840), 14C(57.0215), 4N(0.9840)		sp|Q01453|PMP22_HUMAN	Q01453	PMP22_HUMAN	PMP22	Peripheral myelin protein 22
sp|Q01453|PMP22_HUMAN	41	0	0	IVGNGHATDLWQNCSTSSSGNVH	23	3	1	3	0	13N(0.9840), 14C(57.0215), 4N(0.9840)		sp|Q01453|PMP22_HUMAN	Q01453	PMP22_HUMAN	PMP22	Peripheral myelin protein 22
sp|Q01453|PMP22_HUMAN	41	0	0	IVGNGHATDLWQNCSTSSSGNVHH	24	3, 4	1	6	0	13N(0.9840), 14C(57.0215), 4N(0.9840)		sp|Q01453|PMP22_HUMAN	Q01453	PMP22_HUMAN	PMP22	Peripheral myelin protein 22
sp|Q01453|PMP22_HUMAN	41	0	0	IVGNGHATDLWQNCSTSSSGNVHHCF	26	3, 4	1	6	0	13N(0.9840), 14C(57.0215), 21N(0.9840), 25C(57.0215), 4N(0.9840)		sp|Q01453|PMP22_HUMAN	Q01453	PMP22_HUMAN	PMP22	Peripheral myelin protein 22
sp|Q01453|PMP22_HUMAN	41	0	0	LWQNCSTSSSGNVHHCF	17	3	1	1	0	16C(57.0215), 4N(0.9840), 5C(57.0215)		sp|Q01453|PMP22_HUMAN	Q01453	PMP22_HUMAN	PMP22	Peripheral myelin protein 22
sp|Q01453|PMP22_HUMAN	41	0	0	QNCSTSSSGNVHHCF	15	2, 3	1	2	0	14C(57.0215), 2N(0.9840), 3C(57.0215)		sp|Q01453|PMP22_HUMAN	Q01453	PMP22_HUMAN	PMP22	Peripheral myelin protein 22
sp|Q01453|PMP22_HUMAN	41	0	0	WQNCSTSSSGNVHHCF	16	3	1	1	0	15C(57.0215), 3N(0.9840), 4C(57.0215)		sp|Q01453|PMP22_HUMAN	Q01453	PMP22_HUMAN	PMP22	Peripheral myelin protein 22
sp|Q01973|ROR1_HUMAN	66	1	1	TLDEPMNNITTSLGQTAELH	20	2	1	1	0	8N(0.9840)		sp|Q01973|ROR1_HUMAN	Q01973	ROR1_HUMAN	ROR1	Inactive tyrosine-protein kinase transmembrane receptor ROR1
sp|Q01973|ROR1_HUMAN	315	1	0	CYNSTGVDYR	10	2	0.9764	1	0	1C(57.0215), 3N(0.9840)		sp|Q01973|ROR1_HUMAN	Q01973	ROR1_HUMAN	ROR1	Inactive tyrosine-protein kinase transmembrane receptor ROR1
sp|Q01973|ROR1_HUMAN	315	0	0	KCYNSTGVDY	10	2	0.673	1	0	2C(57.0215), 4N(0.9840)		sp|Q01973|ROR1_HUMAN	Q01973	ROR1_HUMAN	ROR1	Inactive tyrosine-protein kinase transmembrane receptor ROR1
sp|Q03405|UPAR_HUMAN	74	1	1	SEKTNRTLSY	10	2	0.9726	1	0	5N(0.9840)		sp|Q03405|UPAR_HUMAN	Q03405	UPAR_HUMAN	PLAUR	Urokinase plasminogen activator surface receptor
sp|Q03405|UPAR_HUMAN	184	1	0	GCGYLPGCPGSNGFHNNDTFHFLK	24	4	1	2	0	12N(0.9840), 16N(0.9840), 17N(0.9840), 2C(57.0215), 8C(57.0215)		sp|Q03405|UPAR_HUMAN	Q03405	UPAR_HUMAN	PLAUR	Urokinase plasminogen activator surface receptor
sp|Q03405|UPAR_HUMAN	184	0	0	GCPGSNGFHNNDTF	14	2	0.9865	1	0	10N(0.9840), 2C(57.0215), 6N(0.9840)		sp|Q03405|UPAR_HUMAN	Q03405	UPAR_HUMAN	PLAUR	Urokinase plasminogen activator surface receptor
sp|Q03405|UPAR_HUMAN	184	0	0	LPGCPGSNGFHNNDTF	16	2	1	1	0	12N(0.9840), 4C(57.0215), 8N(0.9840)		sp|Q03405|UPAR_HUMAN	Q03405	UPAR_HUMAN	PLAUR	Urokinase plasminogen activator surface receptor
sp|Q03405|UPAR_HUMAN	184	0	0	RGCGYLPGCPGSNGFHNNDTF	21	2, 3	1	2	0	13N(0.9840), 17N(0.9840), 3C(57.0215), 9C(57.0215)		sp|Q03405|UPAR_HUMAN	Q03405	UPAR_HUMAN	PLAUR	Urokinase plasminogen activator surface receptor
sp|Q03405|UPAR_HUMAN	194	1	0	KCCNTTKCNEGPILELENLPQNGRQCY	27	3, 4	1	2	0	22N(0.9840), 26C(57.0215), 2C(57.0215), 3C(57.0215), 4N(0.9840), 8C(57.0215), 9N(0.9840)		sp|Q03405|UPAR_HUMAN	Q03405	UPAR_HUMAN	PLAUR	Urokinase plasminogen activator surface receptor
sp|Q03405|UPAR_HUMAN	222	1	0	GNSTHGCSSEETFLIDCR	18	3	1	2	0	17C(57.0215), 2N(0.9840), 7C(57.0215)		sp|Q03405|UPAR_HUMAN	Q03405	UPAR_HUMAN	PLAUR	Urokinase plasminogen activator surface receptor
sp|Q03405|UPAR_HUMAN	222	0	0	SCKGNSTHGCSSEETF	16	2, 3	0.9869	3	0	10C(57.0215), 2C(57.0215), 5N(0.9840)		sp|Q03405|UPAR_HUMAN	Q03405	UPAR_HUMAN	PLAUR	Urokinase plasminogen activator surface receptor
sp|Q03405|UPAR_HUMAN	242	1	0	NQCLVATGTHEPKNQSY	17	3	0.997	1	0	14N(0.9840), 3C(57.0215)		sp|Q03405|UPAR_HUMAN	Q03405	UPAR_HUMAN	PLAUR	Urokinase plasminogen activator surface receptor
sp|Q04900|MUC24_HUMAN	72	1	1	NVSVVNTTCF	10	1	0.9961	1	0	1N(0.9840), 6N(0.9840), 9C(57.0215)		sp|Q04900|MUC24_HUMAN	Q04900	MUC24_HUMAN	CD164	Sialomucin core protein 24
sp|Q04900|MUC24_HUMAN	94	1	0	CSHNSTVSDCQVGNTTDF	18	2	1	1	0	10C(57.0215), 14N(0.9840), 1C(57.0215), 4N(0.9840)		sp|Q04900|MUC24_HUMAN	Q04900	MUC24_HUMAN	CD164	Sialomucin core protein 24
sp|Q04912|RON_HUMAN	458	1	1	LDNVTVAHMGTMDGR	15	3	0.9967	1	0	3N(0.9840)		sp|Q04912|RON_HUMAN	Q04912	RON_HUMAN	MST1R	Macrophage-stimulating protein receptor
sp|Q04912|RON_HUMAN	458	0	0	VTRLDNVTVAHM	12	2	1	1	0	6N(0.9840)		sp|Q04912|RON_HUMAN	Q04912	RON_HUMAN	MST1R	Macrophage-stimulating protein receptor
sp|Q04912|RON_HUMAN	720	1	0	AVLVNGTECLLAR	13	2	0.9932	1	0	5N(0.9840), 9C(57.0215)		sp|Q04912|RON_HUMAN	Q04912	RON_HUMAN	MST1R	Macrophage-stimulating protein receptor
sp|Q04912|RON_HUMAN	720	0	0	SVGTSRAVLVNGTECLL	17	2	1	1	0	11N(0.9840), 15C(57.0215)		sp|Q04912|RON_HUMAN	Q04912	RON_HUMAN	MST1R	Macrophage-stimulating protein receptor
sp|Q04912|RON_HUMAN	841	1	0	DPQGWVAGNLSAR	13	2	0.9815	1	0	9N(0.9840)		sp|Q04912|RON_HUMAN	Q04912	RON_HUMAN	MST1R	Macrophage-stimulating protein receptor
sp|Q06418|TYRO3_HUMAN	293	1	1	DLVPATNYSLR	11	2	0.953	1	0	7N(0.9840)		sp|Q06418|TYRO3_HUMAN	Q06418	TYRO3_HUMAN	TYRO3	Tyrosine-protein kinase receptor TYRO3
sp|Q06418|TYRO3_HUMAN	293	0	0	LRDLVPATNY	10	2	0.9889	1	0	9N(0.9840)		sp|Q06418|TYRO3_HUMAN	Q06418	TYRO3_HUMAN	TYRO3	Tyrosine-protein kinase receptor TYRO3
sp|Q06418|TYRO3_HUMAN	380	1	0	ANLTGWDPQKDLIVR	15	3	0.9962	1	0	2N(0.9840)		sp|Q06418|TYRO3_HUMAN	Q06418	TYRO3_HUMAN	TYRO3	Tyrosine-protein kinase receptor TYRO3
sp|Q07954|LRP1_HUMAN	446	1	1	FNSTEYQVVTR	11	2	1	1	0	2N(0.9840)		sp|Q07954|LRP1_HUMAN	Q07954	LRP1_HUMAN	LRP1	Prolow-density lipoprotein receptor-related protein 1
sp|Q07954|LRP1_HUMAN	446	0	0	VNRFNSTEYQVVTR	14	3	0.9942	1	0	2N(0.9840)		sp|Q07954|LRP1_HUMAN	Q07954	LRP1_HUMAN	LRP1	Prolow-density lipoprotein receptor-related protein 1
sp|Q07954|LRP1_HUMAN	3089	1	0	MHLNGSNVQVLHR	13	3	0.9937	2	0	4N(0.9840)		sp|Q07954|LRP1_HUMAN	Q07954	LRP1_HUMAN	LRP1	Prolow-density lipoprotein receptor-related protein 1
sp|Q07954|LRP1_HUMAN	3788	1	0	LTSCATNASICGDEAR	16	2	1	1	0	11C(57.0215), 4C(57.0215), 7N(0.9840)		sp|Q07954|LRP1_HUMAN	Q07954	LRP1_HUMAN	LRP1	Prolow-density lipoprotein receptor-related protein 1
sp|Q07954|LRP1_HUMAN	4364	1	0	KQSGDVTCNCTDGRVAPSCL	20	3	1	1	0	10C(57.0215), 19C(57.0215), 8C(57.0215), 9N(0.9840)		sp|Q07954|LRP1_HUMAN	Q07954	LRP1_HUMAN	LRP1	Prolow-density lipoprotein receptor-related protein 1
sp|Q08174|PCDH1_HUMAN	305	1	1	ANDSDQGANAEIEYTFHQAPEVVR	24	3	1	1	0	2N(0.9840), 9N(0.9840)		sp|Q08174|PCDH1_HUMAN	Q08174	PCDH1_HUMAN	PCDH1	Protocadherin-1
sp|Q08174|PCDH1_HUMAN	813	1	0	VNETLANRTLL	11	2	0.9973	1	0	2N(0.9840), 7N(0.9840)		sp|Q08174|PCDH1_HUMAN	Q08174	PCDH1_HUMAN	PCDH1	Protocadherin-1
sp|Q08334|I10R2_HUMAN	49	1	1	ESPAFAKGNLTF	12	2	0.8919	1	0	9N(0.9840)		sp|Q08334|I10R2_HUMAN	Q08334	I10R2_HUMAN	IL10RB	Interleukin-10 receptor subunit beta
sp|Q08334|I10R2_HUMAN	161	1	0	WKNGTDEKF	9	2	0.9579	1	0	3N(0.9840)		sp|Q08334|I10R2_HUMAN	Q08334	I10R2_HUMAN	IL10RB	Interleukin-10 receptor subunit beta
sp|Q08431|MFGM_HUMAN	325	1	1	KVAYSNDSANW	11	2	1	1	0	6N(0.9840)		sp|Q08431|MFGM_HUMAN	Q08431	MFGM_HUMAN	MFGE8	Lactadherin
sp|Q08722|CD47_HUMAN	23	1	1	NKTKSVEF	8	2	0.9889	1	0	1N(0.9840)		sp|Q08722|CD47_HUMAN	Q08722	CD47_HUMAN	CD47	Leukocyte surface antigen CD47
sp|Q08722|CD47_HUMAN	34	1	0	TFCNDTVVIPC	11	2	0.9725	1	0	11C(57.0215), 3C(57.0215), 4N(0.9840)		sp|Q08722|CD47_HUMAN	Q08722	CD47_HUMAN	CD47	Leukocyte surface antigen CD47
sp|Q08722|CD47_HUMAN	50	1	0	FVTNMEAQNTTEVY	14	2	0.9929	1	0	5M(15.9949), 9N(0.9840)		sp|Q08722|CD47_HUMAN	Q08722	CD47_HUMAN	CD47	Leukocyte surface antigen CD47
sp|Q08722|CD47_HUMAN	73	1	0	DGALNKSTVPTDF	13	2	1	1	0	5N(0.9840)		sp|Q08722|CD47_HUMAN	Q08722	CD47_HUMAN	CD47	Leukocyte surface antigen CD47
sp|Q08722|CD47_HUMAN	73	0	0	DIYTFDGALNK	11	2	1	1	0	10N(0.9840)		sp|Q08722|CD47_HUMAN	Q08722	CD47_HUMAN	CD47	Leukocyte surface antigen CD47
sp|Q08722|CD47_HUMAN	73	0	0	GRDIYTFDGALNK	13	3	1	1	0	12N(0.9840)		sp|Q08722|CD47_HUMAN	Q08722	CD47_HUMAN	CD47	Leukocyte surface antigen CD47
sp|Q08722|CD47_HUMAN	73	0	0	TFDGALNKSTVPTDF	15	2	0.9966	3	0	7N(0.9840)		sp|Q08722|CD47_HUMAN	Q08722	CD47_HUMAN	CD47	Leukocyte surface antigen CD47
sp|Q08722|CD47_HUMAN	111	1	0	DKSDAVSHTGNYTCEVTEL	19	2, 3	1	2	0	11N(0.9840), 14C(57.0215)		sp|Q08722|CD47_HUMAN	Q08722	CD47_HUMAN	CD47	Leukocyte surface antigen CD47
sp|Q08722|CD47_HUMAN	111	0	0	KMDKSDAVSHTGNY	14	3	1	1	0	13N(0.9840)		sp|Q08722|CD47_HUMAN	Q08722	CD47_HUMAN	CD47	Leukocyte surface antigen CD47
sp|Q08722|CD47_HUMAN	111	0	0	KMDKSDAVSHTGNYTCEVTEL	21	2	1	1	0	13N(0.9840), 16C(57.0215)		sp|Q08722|CD47_HUMAN	Q08722	CD47_HUMAN	CD47	Leukocyte surface antigen CD47
sp|Q08722|CD47_HUMAN	111	0	0	MDKSDAVSHTGNYTCEVTELTR	22	3, 4	1	2	0	12N(0.9840), 15C(57.0215), 1M(15.9949)		sp|Q08722|CD47_HUMAN	Q08722	CD47_HUMAN	CD47	Leukocyte surface antigen CD47
sp|Q08722|CD47_HUMAN	111	0	0	SDAVSHTGNYTCEVTELTR	19	2, 3	1	3	0	12C(57.0215), 9N(0.9840)		sp|Q08722|CD47_HUMAN	Q08722	CD47_HUMAN	CD47	Leukocyte surface antigen CD47
sp|Q10588|BST1_HUMAN	66	1	1	NKNCTAIWEAFK	12	2, 3	0.9987	2	0	1N(0.9840), 3N(0.9840), 4C(57.0215)		sp|Q10588|BST1_HUMAN	Q10588	BST1_HUMAN	BST1	ADP-ribosyl cyclase/cyclic ADP-ribose hydrolase 2
sp|Q10588|BST1_HUMAN	66	0	0	SPEQRNKNCTAIW	13	2, 3	0.9949	3	0	6N(0.9840), 8N(0.9840), 9C(57.0215)		sp|Q10588|BST1_HUMAN	Q10588	BST1_HUMAN	BST1	ADP-ribosyl cyclase/cyclic ADP-ribose hydrolase 2
sp|Q10588|BST1_HUMAN	148	1	0	CRQKNDSGLDY	11	2	1	1	0	1C(57.0215), 5N(0.9840)		sp|Q10588|BST1_HUMAN	Q10588	BST1_HUMAN	BST1	ADP-ribosyl cyclase/cyclic ADP-ribose hydrolase 2
sp|Q10588|BST1_HUMAN	192	1	0	DSSGVIHVMLNGSEPTGAYPIK	22	2, 3	1	2	0	11N(0.9840)		sp|Q10588|BST1_HUMAN	Q10588	BST1_HUMAN	BST1	ADP-ribosyl cyclase/cyclic ADP-ribose hydrolase 2
sp|Q10588|BST1_HUMAN	192	0	0	VMLNGSEPTGAYPIKGF	17	2	1	2	0	2M(15.9949), 4N(0.9840)		sp|Q10588|BST1_HUMAN	Q10588	BST1_HUMAN	BST1	ADP-ribosyl cyclase/cyclic ADP-ribose hydrolase 2
sp|Q12860|CNTN1_HUMAN	208	1	1	GNYSCFVSSPSITK	14	2	1	1	0	2N(0.9840), 5C(57.0215)		sp|Q12860|CNTN1_HUMAN	Q12860	CNTN1_HUMAN	CNTN1	Contactin-1
sp|Q12860|CNTN1_HUMAN	208	0	0	IANVEASDKGNY	12	2	1	2	0	11N(0.9840)		sp|Q12860|CNTN1_HUMAN	Q12860	CNTN1_HUMAN	CNTN1	Contactin-1
sp|Q12860|CNTN1_HUMAN	208	0	0	IANVEASDKGNYSCF	15	2	1	1	0	11N(0.9840), 14C(57.0215)		sp|Q12860|CNTN1_HUMAN	Q12860	CNTN1_HUMAN	CNTN1	Contactin-1
sp|Q12860|CNTN1_HUMAN	258	1	0	ALMGQNVTLECF	12	2	0.992	1	0	11C(57.0215), 3M(15.9949), 6N(0.9840)		sp|Q12860|CNTN1_HUMAN	Q12860	CNTN1_HUMAN	CNTN1	Contactin-1
sp|Q12860|CNTN1_HUMAN	258	0	0	GQNVTLECF	9	1	1	1	0	3N(0.9840), 8C(57.0215)		sp|Q12860|CNTN1_HUMAN	Q12860	CNTN1_HUMAN	CNTN1	Contactin-1
sp|Q12860|CNTN1_HUMAN	258	0	0	MGQNVTLECF	10	2	0.9403	1	0	1M(15.9949), 4N(0.9840), 9C(57.0215)		sp|Q12860|CNTN1_HUMAN	Q12860	CNTN1_HUMAN	CNTN1	Contactin-1
sp|Q12860|CNTN1_HUMAN	457	1	0	GTEWLVNSSR	10	2	1	1	0	7N(0.9840)		sp|Q12860|CNTN1_HUMAN	Q12860	CNTN1_HUMAN	CNTN1	Contactin-1
sp|Q12860|CNTN1_HUMAN	473	1	0	IWEDGSLEINNITRNDGGIY	20	2	1	4	0	10N(0.9840), 11N(0.9840), 15N(0.9840)		sp|Q12860|CNTN1_HUMAN	Q12860	CNTN1_HUMAN	CNTN1	Contactin-1
sp|Q12860|CNTN1_HUMAN	494	1	0	AENNRGKANSTGTL	14	2	0.9933	4	0	3N(0.9840), 9N(0.9840)		sp|Q12860|CNTN1_HUMAN	Q12860	CNTN1_HUMAN	CNTN1	Contactin-1
sp|Q12860|CNTN1_HUMAN	494	0	0	ANSTGTLVITDPTR	14	2	1	2	0	2N(0.9840)		sp|Q12860|CNTN1_HUMAN	Q12860	CNTN1_HUMAN	CNTN1	Contactin-1
sp|Q12860|CNTN1_HUMAN	494	0	0	GKANSTGTLVITDPTR	16	2, 3	1	4	0	4N(0.9840)		sp|Q12860|CNTN1_HUMAN	Q12860	CNTN1_HUMAN	CNTN1	Contactin-1
sp|Q12860|CNTN1_HUMAN	521	1	0	APINADITVGENATM	15	2	0.9879	2	0	12N(0.9840), 15M(15.9949)		sp|Q12860|CNTN1_HUMAN	Q12860	CNTN1_HUMAN	CNTN1	Contactin-1
sp|Q12860|CNTN1_HUMAN	521	0	0	APINADITVGENATMQ	16	2	1	2	0	12N(0.9840), 15M(15.9949)		sp|Q12860|CNTN1_HUMAN	Q12860	CNTN1_HUMAN	CNTN1	Contactin-1
sp|Q12860|CNTN1_HUMAN	591	1	0	TAQTIVDNSSASADL	15	2	0.9924	1	0	8N(0.9840)		sp|Q12860|CNTN1_HUMAN	Q12860	CNTN1_HUMAN	CNTN1	Contactin-1
sp|Q12860|CNTN1_HUMAN	591	0	0	TCTAQTIVDNSSASADL	17	2	0.9592	1	0	10N(0.9840), 2C(57.0215)		sp|Q12860|CNTN1_HUMAN	Q12860	CNTN1_HUMAN	CNTN1	Contactin-1
sp|Q12860|CNTN1_HUMAN	591	0	0	TCTAQTIVDNSSASADLVVRGPPGPPGGL	29	3	0.9921	1	0	10N(0.9840), 2C(57.0215)		sp|Q12860|CNTN1_HUMAN	Q12860	CNTN1_HUMAN	CNTN1	Contactin-1
sp|Q12860|CNTN1_HUMAN	591	0	0	TIVDNSSASADL	12	1	1	1	0	5N(0.9840)		sp|Q12860|CNTN1_HUMAN	Q12860	CNTN1_HUMAN	CNTN1	Contactin-1
sp|Q12860|CNTN1_HUMAN	591	0	0	YTCTAQTIVDNSSASADLVVR	21	2, 3	1	3	0	11N(0.9840), 3C(57.0215)		sp|Q12860|CNTN1_HUMAN	Q12860	CNTN1_HUMAN	CNTN1	Contactin-1
sp|Q12860|CNTN1_HUMAN	933	1	0	DHVVALSNESTVT	13	2	1	1	0	8N(0.9840)		sp|Q12860|CNTN1_HUMAN	Q12860	CNTN1_HUMAN	CNTN1	Contactin-1
sp|Q12860|CNTN1_HUMAN	933	0	0	DHVVALSNESTVTGY	15	2	1	10	0	8N(0.9840)		sp|Q12860|CNTN1_HUMAN	Q12860	CNTN1_HUMAN	CNTN1	Contactin-1
sp|Q12864|CAD17_HUMAN	149	1	1	LYVNATDLDDPATPNGQLY	19	2	1	3	0	15N(0.9840), 4N(0.9840)		sp|Q12864|CAD17_HUMAN	Q12864	CAD17_HUMAN	CDH17	Cadherin-17
sp|Q12864|CAD17_HUMAN	184	1	0	QINNKTGAISL	11	1	1	1	0	4N(0.9840)		sp|Q12864|CAD17_HUMAN	Q12864	CAD17_HUMAN	CDH17	Cadherin-17
sp|Q12864|CAD17_HUMAN	184	0	0	YFQINNKTGAISL	13	2	0.7357	1	0	5N(0.9840)		sp|Q12864|CAD17_HUMAN	Q12864	CAD17_HUMAN	CDH17	Cadherin-17
sp|Q12864|CAD17_HUMAN	250	1	0	APKPVEMVENSTDPHPIK	18	3, 4	0.9907	4	0	10N(0.9840), 7M(15.9949)		sp|Q12864|CAD17_HUMAN	Q12864	CAD17_HUMAN	CDH17	Cadherin-17
sp|Q12864|CAD17_HUMAN	250	0	0	KAPKPVEMVENSTDPHPI	18	2, 3	1	5	0	11N(0.9840), 8M(15.9949)		sp|Q12864|CAD17_HUMAN	Q12864	CAD17_HUMAN	CDH17	Cadherin-17
sp|Q12864|CAD17_HUMAN	250	0	0	KAPKPVEMVENSTDPHPIKITQ	22	4	0.6773	1	0	11N(0.9840), 8M(15.9949)		sp|Q12864|CAD17_HUMAN	Q12864	CAD17_HUMAN	CDH17	Cadherin-17
sp|Q12864|CAD17_HUMAN	250	0	0	KAPKPVEMVENSTDPHPIKITQVRW	25	4, 5	1	3	0	11N(0.9840), 8M(15.9949)		sp|Q12864|CAD17_HUMAN	Q12864	CAD17_HUMAN	CDH17	Cadherin-17
sp|Q12864|CAD17_HUMAN	250	0	0	KPVEMVENSTDPHPIK	16	3	0.9705	2	0	8N(0.9840)		sp|Q12864|CAD17_HUMAN	Q12864	CAD17_HUMAN	CDH17	Cadherin-17
sp|Q12864|CAD17_HUMAN	250	0	0	PVEMVENSTDPHPIK	15	3	0.9978	1	0	7N(0.9840)		sp|Q12864|CAD17_HUMAN	Q12864	CAD17_HUMAN	CDH17	Cadherin-17
sp|Q12864|CAD17_HUMAN	419	1	0	KQDTPQYNLTIEVSDKDFK	19	3	0.9988	1	0	8N(0.9840)		sp|Q12864|CAD17_HUMAN	Q12864	CAD17_HUMAN	CDH17	Cadherin-17
sp|Q12864|CAD17_HUMAN	419	0	0	QDTPQYNLTIEVSDKDFK	18	3	1	1	0	7N(0.9840)		sp|Q12864|CAD17_HUMAN	Q12864	CAD17_HUMAN	CDH17	Cadherin-17
sp|Q12864|CAD17_HUMAN	587	1	0	KVGNVTAKDPEGLDISY	17	2, 3	1	3	0	4N(0.9840)		sp|Q12864|CAD17_HUMAN	Q12864	CAD17_HUMAN	CDH17	Cadherin-17
sp|Q12864|CAD17_HUMAN	587	0	0	VGNVTAKDPEGLDISYSLR	19	2, 3	1	3	0	3N(0.9840)		sp|Q12864|CAD17_HUMAN	Q12864	CAD17_HUMAN	CDH17	Cadherin-17
sp|Q12864|CAD17_HUMAN	722	1	0	EVSKINGTHARL	12	2, 3	0.9959	3	0	6N(0.9840)		sp|Q12864|CAD17_HUMAN	Q12864	CAD17_HUMAN	CDH17	Cadherin-17
sp|Q12864|CAD17_HUMAN	722	0	0	KINGTHARL	9	2	0.9571	1	0	3N(0.9840)		sp|Q12864|CAD17_HUMAN	Q12864	CAD17_HUMAN	CDH17	Cadherin-17
sp|Q12864|CAD17_HUMAN	722	0	0	SLGSGSLQNDWEVSKINGTHARL	23	3, 4	1	2	0	17N(0.9840)		sp|Q12864|CAD17_HUMAN	Q12864	CAD17_HUMAN	CDH17	Cadherin-17
sp|Q12866|MERTK_HUMAN	234	1	1	VQNSSRVNEQPEKSPSVL	18	3	1	1	0	3N(0.9840)		sp|Q12866|MERTK_HUMAN	Q12866	MERTK_HUMAN	MERTK	Tyrosine-protein kinase Mer
sp|Q12891|HYAL2_HUMAN	103	1	1	SVHGGVPQNVSLWAHR	16	3	1	2	0	9N(0.9840)		sp|Q12891|HYAL2_HUMAN	Q12891	HYAL2_HUMAN	HYAL2	Hyaluronidase-2
sp|Q12891|HYAL2_HUMAN	103	0	0	SVHGGVPQNVSLWAHRK	17	3	0.9936	1	0	9N(0.9840)		sp|Q12891|HYAL2_HUMAN	Q12891	HYAL2_HUMAN	HYAL2	Hyaluronidase-2
sp|Q12913|PTPRJ_HUMAN	142	1	1	TWKSNDTAASEY	12	2	0.9993	1	0	5N(0.9840)		sp|Q12913|PTPRJ_HUMAN	Q12913	PTPRJ_HUMAN	PTPRJ	Receptor-type tyrosine-protein phosphatase eta
sp|Q12913|PTPRJ_HUMAN	192	1	0	SITPGIGNETWGDPRVI	17	2	0.9702	1	0	8N(0.9840)		sp|Q12913|PTPRJ_HUMAN	Q12913	PTPRJ_HUMAN	PTPRJ	Receptor-type tyrosine-protein phosphatase eta
sp|Q12913|PTPRJ_HUMAN	231	1	0	AALSWSNGNGTASCR	15	2	0.995	1	0	14C(57.0215), 7N(0.9840), 9N(0.9840)		sp|Q12913|PTPRJ_HUMAN	Q12913	PTPRJ_HUMAN	PTPRJ	Receptor-type tyrosine-protein phosphatase eta
sp|Q12913|PTPRJ_HUMAN	231	0	0	SNGNGTASCRVL	12	2	0.954	1	0	2N(0.9840), 4N(0.9840), 9C(57.0215)		sp|Q12913|PTPRJ_HUMAN	Q12913	PTPRJ_HUMAN	PTPRJ	Receptor-type tyrosine-protein phosphatase eta
sp|Q12913|PTPRJ_HUMAN	258	1	0	QVNISGLKPGVQY	13	2	0.9646	1	0	3N(0.9840)		sp|Q12913|PTPRJ_HUMAN	Q12913	PTPRJ_HUMAN	PTPRJ	Receptor-type tyrosine-protein phosphatase eta
sp|Q12913|PTPRJ_HUMAN	258	0	0	TQDSRLQVNISGLKPGVQY	19	3	0.9277	1	0	9N(0.9840)		sp|Q12913|PTPRJ_HUMAN	Q12913	PTPRJ_HUMAN	PTPRJ	Receptor-type tyrosine-protein phosphatase eta
sp|Q12913|PTPRJ_HUMAN	391	1	0	VSDNESSSNYTYK	13	2	1	1	0	4N(0.9840), 9N(0.9840)		sp|Q12913|PTPRJ_HUMAN	Q12913	PTPRJ_HUMAN	PTPRJ	Receptor-type tyrosine-protein phosphatase eta
sp|Q12913|PTPRJ_HUMAN	413	1	0	IHVAGETDSSNLNVSEPR	18	2, 3	1	2	0	11N(0.9840), 13N(0.9840)		sp|Q12913|PTPRJ_HUMAN	Q12913	PTPRJ_HUMAN	PTPRJ	Receptor-type tyrosine-protein phosphatase eta
sp|Q12913|PTPRJ_HUMAN	413	0	0	KIHVAGETDSSNLNVSEPR	19	3	1	1	0	14N(0.9840)		sp|Q12913|PTPRJ_HUMAN	Q12913	PTPRJ_HUMAN	PTPRJ	Receptor-type tyrosine-protein phosphatase eta
sp|Q12913|PTPRJ_HUMAN	536	1	0	VCNRTVPSAVF	11	2	0.9431	1	0	2C(57.0215), 3N(0.9840)		sp|Q12913|PTPRJ_HUMAN	Q12913	PTPRJ_HUMAN	PTPRJ	Receptor-type tyrosine-protein phosphatase eta
sp|Q12913|PTPRJ_HUMAN	582	1	0	HLVIESKHGSNHTSTY	16	3, 4	0.9991	2	0	11N(0.9840)		sp|Q12913|PTPRJ_HUMAN	Q12913	PTPRJ_HUMAN	PTPRJ	Receptor-type tyrosine-protein phosphatase eta
sp|Q12913|PTPRJ_HUMAN	628	1	0	TRPSNVSNIDVSTNTTAATL	20	2	1	1	0	14N(0.9840), 5N(0.9840)		sp|Q12913|PTPRJ_HUMAN	Q12913	PTPRJ_HUMAN	PTPRJ	Receptor-type tyrosine-protein phosphatase eta
sp|Q12913|PTPRJ_HUMAN	761	1	0	ELEVSSGAWNNATHL	15	2	1	1	0	11N(0.9840)		sp|Q12913|PTPRJ_HUMAN	Q12913	PTPRJ_HUMAN	PTPRJ	Receptor-type tyrosine-protein phosphatase eta
sp|Q12913|PTPRJ_HUMAN	761	0	0	NNATHLESCSSENGTEY	17	2	1	1	0	13N(0.9840), 1N(0.9840), 9C(57.0215)		sp|Q12913|PTPRJ_HUMAN	Q12913	PTPRJ_HUMAN	PTPRJ	Receptor-type tyrosine-protein phosphatase eta
sp|Q12913|PTPRJ_HUMAN	807	1	0	AAPTRNTCTTGITDPPPPDGSPNITSVSH	29	3	1	1	0	23N(0.9840), 8C(57.0215)		sp|Q12913|PTPRJ_HUMAN	Q12913	PTPRJ_HUMAN	PTPRJ	Receptor-type tyrosine-protein phosphatase eta
sp|Q12913|PTPRJ_HUMAN	910	1	0	KYEIDVGNESTTL	13	2	1	1	0	8N(0.9840)		sp|Q12913|PTPRJ_HUMAN	Q12913	PTPRJ_HUMAN	PTPRJ	Receptor-type tyrosine-protein phosphatase eta
sp|Q12913|PTPRJ_HUMAN	937	1	0	ACVAGFTNITFHPQNK	16	3	0.9982	1	0	2C(57.0215), 8N(0.9840)		sp|Q12913|PTPRJ_HUMAN	Q12913	PTPRJ_HUMAN	PTPRJ	Receptor-type tyrosine-protein phosphatase eta
sp|Q12913|PTPRJ_HUMAN	937	0	0	TNITFHPQNKGLIDGAESY	19	2, 3	1	2	0	2N(0.9840)		sp|Q12913|PTPRJ_HUMAN	Q12913	PTPRJ_HUMAN	PTPRJ	Receptor-type tyrosine-protein phosphatase eta
sp|Q12999|TSN31_HUMAN	117	1	1	VMSNKTRDELERSF	14	3	0.9965	1	0	2M(15.9949), 4N(0.9840)		sp|Q12999|TSN31_HUMAN	Q12999	TSN31_HUMAN	TSPAN31	Tetraspanin-31
sp|Q13018|PLA2R_HUMAN	780	1	1	KANKTLLPL	9	2	0.9379	1	0	3N(0.9840)		sp|Q13018|PLA2R_HUMAN	Q13018	PLA2R_HUMAN	PLA2R1	Secretory phospholipase A2 receptor
sp|Q13219|PAPP1_HUMAN	825	1	1	AVSGKNISLGPQNVF	15	2	0.9972	1	0	6N(0.9840)		sp|Q13219|PAPP1_HUMAN	Q13219	PAPP1_HUMAN	PAPPA	Pappalysin-1
sp|Q13219|PAPP1_HUMAN	1519	1	0	DHNSESIILPMNVTVRDIPH	20	4	1	1	0	11M(15.9949), 12N(0.9840)		sp|Q13219|PAPP1_HUMAN	Q13219	PAPP1_HUMAN	PAPPA	Pappalysin-1
sp|Q13308|PTK7_HUMAN	116	1	1	QCVARDDVTGEEARSANASF	20	3	1	1	0	17N(0.9840), 2C(57.0215)		sp|Q13308|PTK7_HUMAN	Q13308	PTK7_HUMAN	PTK7	Inactive tyrosine-protein kinase 7
sp|Q13308|PTK7_HUMAN	175	1	0	DGTPLSDGQSNHTVSSK	17	3	0.8594	2	0	11N(0.9840)		sp|Q13308|PTK7_HUMAN	Q13308	PTK7_HUMAN	PTK7	Inactive tyrosine-protein kinase 7
sp|Q13308|PTK7_HUMAN	175	0	0	RDGTPLSDGQSNHTVSSKERNL	22	4	0.9876	1	0	12N(0.9840)		sp|Q13308|PTK7_HUMAN	Q13308	PTK7_HUMAN	PTK7	Inactive tyrosine-protein kinase 7
sp|Q13308|PTK7_HUMAN	268	1	0	LFEDETPITNRSRPPHL	17	4	1	1	0	10N(0.9840)		sp|Q13308|PTK7_HUMAN	Q13308	PTK7_HUMAN	PTK7	Inactive tyrosine-protein kinase 7
sp|Q13308|PTK7_HUMAN	268	0	0	LFEDETPITNRSRPPHLR	18	4	0.9981	1	0	10N(0.9840)		sp|Q13308|PTK7_HUMAN	Q13308	PTK7_HUMAN	PTK7	Inactive tyrosine-protein kinase 7
sp|Q13308|PTK7_HUMAN	405	1	0	RQDVNITVATVPSWLK	16	3	0.9759	1	0	5N(0.9840)		sp|Q13308|PTK7_HUMAN	Q13308	PTK7_HUMAN	PTK7	Inactive tyrosine-protein kinase 7
sp|Q13308|PTK7_HUMAN	567	1	0	DDAGNYTCIASNGPQGQIR	19	2	0.9658	1	0	12N(0.9840), 5N(0.9840), 8C(57.0215)		sp|Q13308|PTK7_HUMAN	Q13308	PTK7_HUMAN	PTK7	Inactive tyrosine-protein kinase 7
sp|Q13308|PTK7_HUMAN	646	1	0	IFQNGSLVIHDVAPEDSGRY	20	2	1	1	0	4N(0.9840)		sp|Q13308|PTK7_HUMAN	Q13308	PTK7_HUMAN	PTK7	Inactive tyrosine-protein kinase 7
sp|Q13308|PTK7_HUMAN	646	0	0	MHIFQNGSLVIHDVAPEDSGR	21	3	0.9965	2	0	1M(15.9949), 6N(0.9840)		sp|Q13308|PTK7_HUMAN	Q13308	PTK7_HUMAN	PTK7	Inactive tyrosine-protein kinase 7
sp|Q13332|PTPRS_HUMAN	308	1	1	VLELTDVKDSANY	13	2	1	1	0	12N(0.9840)		sp|Q13332|PTPRS_HUMAN	Q13332	PTPRS_HUMAN	PTPRS	Receptor-type tyrosine-protein phosphatase S
sp|Q13332|PTPRS_HUMAN	733	1	0	KVEAEALNATAIR	13	2, 3	1	2	0	8N(0.9840)		sp|Q13332|PTPRS_HUMAN	Q13332	PTPRS_HUMAN	PTPRS	Receptor-type tyrosine-protein phosphatase S
sp|Q13332|PTPRS_HUMAN	940	1	0	GHPQILEAAGNASAGTVLLR	20	3	1	2	0	11N(0.9840)		sp|Q13332|PTPRS_HUMAN	Q13332	PTPRS_HUMAN	PTPRS	Receptor-type tyrosine-protein phosphatase S
sp|Q13421|MSLN_HUMAN	388	1	1	KWNVTSLETLK	11	2	0.9248	1	0	3N(0.9840)		sp|Q13421|MSLN_HUMAN	Q13421	MSLN_HUMAN	MSLN	Mesothelin
sp|Q13421|MSLN_HUMAN	523	1	0	SQQNVSMDLATF	12	2	0.903	1	0	4N(0.9840)		sp|Q13421|MSLN_HUMAN	Q13421	MSLN_HUMAN	MSLN	Mesothelin
sp|Q13433|S39A6_HUMAN	67	1	1	RYGENNSLSVEGF	13	2	1	2	0	5N(0.9840), 6N(0.9840)		sp|Q13433|S39A6_HUMAN	Q13433	S39A6_HUMAN	SLC39A6	Zinc transporter ZIP6
sp|Q13433|S39A6_HUMAN	67	0	0	YGENNSLSVEGFR	13	2	1	1	0	4N(0.9840)		sp|Q13433|S39A6_HUMAN	Q13433	S39A6_HUMAN	SLC39A6	Zinc transporter ZIP6
sp|Q13433|S39A6_HUMAN	67	0	0	YGENNSLSVEGFRK	14	2, 3	1	5	0	4N(0.9840), 5N(0.9840)		sp|Q13433|S39A6_HUMAN	Q13433	S39A6_HUMAN	SLC39A6	Zinc transporter ZIP6
sp|Q13433|S39A6_HUMAN	241	1	0	AGRKTNESVSEPRKGF	16	3, 4	1	2	0	6N(0.9840)		sp|Q13433|S39A6_HUMAN	Q13433	S39A6_HUMAN	SLC39A6	Zinc transporter ZIP6
sp|Q13433|S39A6_HUMAN	241	0	0	LAGRKTNESVSEPRKGF	17	3	0.9976	1	0	7N(0.9840)		sp|Q13433|S39A6_HUMAN	Q13433	S39A6_HUMAN	SLC39A6	Zinc transporter ZIP6
sp|Q13433|S39A6_HUMAN	266	1	0	NTNENPQECFNASK	14	2	1	1	0	11N(0.9840), 9C(57.0215)		sp|Q13433|S39A6_HUMAN	Q13433	S39A6_HUMAN	SLC39A6	Zinc transporter ZIP6
sp|Q13433|S39A6_HUMAN	266	0	0	SRNTNENPQECFNASKL	17	2, 3	1	2	0	11C(57.0215), 13N(0.9840)		sp|Q13433|S39A6_HUMAN	Q13433	S39A6_HUMAN	SLC39A6	Zinc transporter ZIP6
sp|Q13433|S39A6_HUMAN	266	0	0	SRNTNENPQECFNASKLL	18	2, 3	1	3	0	11C(57.0215), 13N(0.9840), 3N(0.9840)		sp|Q13433|S39A6_HUMAN	Q13433	S39A6_HUMAN	SLC39A6	Zinc transporter ZIP6
sp|Q13443|ADAM9_HUMAN	231	1	1	DMMGRNQTAVREEM	14	3	1	3	0	2M(15.9949), 3M(15.9949), 6N(0.9840)		sp|Q13443|ADAM9_HUMAN	Q13443	ADAM9_HUMAN	ADAM9	Disintegrin and metalloproteinase domain-containing protein 9
sp|Q13443|ADAM9_HUMAN	381	1	0	NFSSCSAEDFEK	12	2	0.9776	2	0	1N(0.9840), 5C(57.0215)		sp|Q13443|ADAM9_HUMAN	Q13443	ADAM9_HUMAN	ADAM9	Disintegrin and metalloproteinase domain-containing protein 9
sp|Q13443|ADAM9_HUMAN	487	1	0	CRGKTSECDVPEYCNGSSQF	20	3	0.849	1	0	14C(57.0215), 15N(0.9840), 1C(57.0215), 8C(57.0215)		sp|Q13443|ADAM9_HUMAN	Q13443	ADAM9_HUMAN	ADAM9	Disintegrin and metalloproteinase domain-containing protein 9
sp|Q13443|ADAM9_HUMAN	487	0	0	RGKTSECDVPEYCNGSSQF	19	3	1	1	0	13C(57.0215), 14N(0.9840), 7C(57.0215)		sp|Q13443|ADAM9_HUMAN	Q13443	ADAM9_HUMAN	ADAM9	Disintegrin and metalloproteinase domain-containing protein 9
sp|Q13449|LSAMP_HUMAN	279	1	1	TVTNVTEEHYGNY	13	2	0.9696	1	0	12N(0.9840), 4N(0.9840)		sp|Q13449|LSAMP_HUMAN	Q13449	LSAMP_HUMAN	LSAMP	Limbic system-associated membrane protein
sp|Q13478|IL18R_HUMAN	203	1	1	TFNITIVEDR	10	2	0.9969	1	0	3N(0.9840)		sp|Q13478|IL18R_HUMAN	Q13478	IL18R_HUMAN	IL18R1	Interleukin-18 receptor 1
sp|Q13478|IL18R_HUMAN	297	1	0	NCTVASTGGTDTKSF	15	2	1	1	0	1N(0.9840), 2C(57.0215)		sp|Q13478|IL18R_HUMAN	Q13478	IL18R_HUMAN	IL18R1	Interleukin-18 receptor 1
sp|Q13641|TPBG_HUMAN	81	1	1	CVNRNLTEVPTDLPAY	16	2	1	1	0	1C(57.0215), 3N(0.9840)		sp|Q13641|TPBG_HUMAN	Q13641	TPBG_HUMAN	TPBG	Trophoblast glycoprotein
sp|Q13641|TPBG_HUMAN	81	0	0	CVNRNLTEVPTDLPAYVR	18	3	0.8702	1	0	1C(57.0215), 3N(0.9840)		sp|Q13641|TPBG_HUMAN	Q13641	TPBG_HUMAN	TPBG	Trophoblast glycoprotein
sp|Q13641|TPBG_HUMAN	81	0	0	KCVNRNLTEVPTDLPAY	17	3	0.9853	1	0	2C(57.0215), 4N(0.9840)		sp|Q13641|TPBG_HUMAN	Q13641	TPBG_HUMAN	TPBG	Trophoblast glycoprotein
sp|Q13641|TPBG_HUMAN	81	0	0	VNRNLTEVPTDLPAY	15	2	0.7958	1	0	2N(0.9840)		sp|Q13641|TPBG_HUMAN	Q13641	TPBG_HUMAN	TPBG	Trophoblast glycoprotein
sp|Q13641|TPBG_HUMAN	124	1	0	AALNLSGSRLDEVRAGAF	18	3	0.9955	1	0	4N(0.9840)		sp|Q13641|TPBG_HUMAN	Q13641	TPBG_HUMAN	TPBG	Trophoblast glycoprotein
sp|Q13641|TPBG_HUMAN	124	0	0	RPPLAELAALNLSGSR	16	3	0.9634	1	0	11N(0.9840)		sp|Q13641|TPBG_HUMAN	Q13641	TPBG_HUMAN	TPBG	Trophoblast glycoprotein
sp|Q13641|TPBG_HUMAN	166	1	0	SGSNASVSAPSPLVEL	16	2	0.9917	1	0	4N(0.9840)		sp|Q13641|TPBG_HUMAN	Q13641	TPBG_HUMAN	TPBG	Trophoblast glycoprotein
sp|Q13641|TPBG_HUMAN	192	1	0	HIVPPEDERQNRSF	14	3	0.9909	1	0	11N(0.9840)		sp|Q13641|TPBG_HUMAN	Q13641	TPBG_HUMAN	TPBG	Trophoblast glycoprotein
sp|Q13641|TPBG_HUMAN	192	0	0	HIVPPEDERQNRSFEGM	17	3	0.9499	1	0	11N(0.9840)		sp|Q13641|TPBG_HUMAN	Q13641	TPBG_HUMAN	TPBG	Trophoblast glycoprotein
sp|Q13641|TPBG_HUMAN	256	1	0	NLTHLESLHLEDNALK	16	2, 3	1	2	0	1N(0.9840)		sp|Q13641|TPBG_HUMAN	Q13641	TPBG_HUMAN	TPBG	Trophoblast glycoprotein
sp|Q13641|TPBG_HUMAN	275	1	0	KVLHNGTLAEL	11	3	0.9851	1	0	5N(0.9840)		sp|Q13641|TPBG_HUMAN	Q13641	TPBG_HUMAN	TPBG	Trophoblast glycoprotein
sp|Q13641|TPBG_HUMAN	275	0	0	KVLHNGTLAELQGLPH	16	4	1	1	0	5N(0.9840)		sp|Q13641|TPBG_HUMAN	Q13641	TPBG_HUMAN	TPBG	Trophoblast glycoprotein
sp|Q13641|TPBG_HUMAN	275	0	0	VLHNGTLAELQGLPHIR	17	2, 3, 4	1	3	0	4N(0.9840)		sp|Q13641|TPBG_HUMAN	Q13641	TPBG_HUMAN	TPBG	Trophoblast glycoprotein
sp|Q13740|CD166_HUMAN	91	1	1	DDVPEYKDRLNLSENY	16	2	1	1	0	15N(0.9840)		sp|Q13740|CD166_HUMAN	Q13740	CD166_HUMAN	ALCAM	CD166 antigen
sp|Q13740|CD166_HUMAN	91	0	0	KDRLNLSENY	10	2	0.9732	1	0	9N(0.9840)		sp|Q13740|CD166_HUMAN	Q13740	CD166_HUMAN	ALCAM	CD166 antigen
sp|Q13740|CD166_HUMAN	91	0	0	KKSVQYDDVPEYKDRLNLSENY	22	3	1	2	0	21N(0.9840)		sp|Q13740|CD166_HUMAN	Q13740	CD166_HUMAN	ALCAM	CD166 antigen
sp|Q13740|CD166_HUMAN	91	0	0	KSVQYDDVPEYKDRLNLSENY	21	3	0.9819	1	0	20N(0.9840)		sp|Q13740|CD166_HUMAN	Q13740	CD166_HUMAN	ALCAM	CD166 antigen
sp|Q13740|CD166_HUMAN	91	0	0	LNLSENYTLSISNAR	15	2	0.999	1	0	6N(0.9840)		sp|Q13740|CD166_HUMAN	Q13740	CD166_HUMAN	ALCAM	CD166 antigen
sp|Q13740|CD166_HUMAN	91	0	0	RSSTKKSVQYDDVPEYKDRLNLSENY	26	3, 4, 5	1	3	0	25N(0.9840)		sp|Q13740|CD166_HUMAN	Q13740	CD166_HUMAN	ALCAM	CD166 antigen
sp|Q13740|CD166_HUMAN	91	0	0	SSTKKSVQYDDVPEYKDRLNLSENY	25	3	1	1	0	24N(0.9840)		sp|Q13740|CD166_HUMAN	Q13740	CD166_HUMAN	ALCAM	CD166 antigen
sp|Q13740|CD166_HUMAN	91	0	0	SVQYDDVPEYKDRLNLSENY	20	3	1	1	0	19N(0.9840)		sp|Q13740|CD166_HUMAN	Q13740	CD166_HUMAN	ALCAM	CD166 antigen
sp|Q13740|CD166_HUMAN	91	0	0	TKKSVQYDDVPEYKDRLNLSENY	23	3	1	1	0	22N(0.9840)		sp|Q13740|CD166_HUMAN	Q13740	CD166_HUMAN	ALCAM	CD166 antigen
sp|Q13740|CD166_HUMAN	167	1	0	KKLGDCISEDSYPDGNITW	19	2, 3	1	3	0	16N(0.9840), 6C(57.0215)		sp|Q13740|CD166_HUMAN	Q13740	CD166_HUMAN	ALCAM	CD166 antigen
sp|Q13740|CD166_HUMAN	167	0	0	KKLGDCISEDSYPDGNITWY	20	2, 3	1	4	0	16N(0.9840), 6C(57.0215)		sp|Q13740|CD166_HUMAN	Q13740	CD166_HUMAN	ALCAM	CD166 antigen
sp|Q13740|CD166_HUMAN	167	0	0	KLGDCISEDSYPDGNITW	18	2	0.9997	1	0	15N(0.9840), 5C(57.0215)		sp|Q13740|CD166_HUMAN	Q13740	CD166_HUMAN	ALCAM	CD166 antigen
sp|Q13740|CD166_HUMAN	167	0	0	KLGDCISEDSYPDGNITWY	19	2	0.9879	1	0	15N(0.9840), 5C(57.0215)		sp|Q13740|CD166_HUMAN	Q13740	CD166_HUMAN	ALCAM	CD166 antigen
sp|Q13740|CD166_HUMAN	167	0	0	KLGDCISEDSYPDGNITWYR	20	2, 3	0.9963	4	0	15N(0.9840), 5C(57.0215)		sp|Q13740|CD166_HUMAN	Q13740	CD166_HUMAN	ALCAM	CD166 antigen
sp|Q13740|CD166_HUMAN	167	0	0	KLGDCISEDSYPDGNITWYRNGK	23	4	0.9898	1	0	15N(0.9840), 21N(0.9840), 5C(57.0215)		sp|Q13740|CD166_HUMAN	Q13740	CD166_HUMAN	ALCAM	CD166 antigen
sp|Q13740|CD166_HUMAN	167	0	0	LGDCISEDSYPDGNITWYR	19	2	1	5	0	14N(0.9840), 4C(57.0215)		sp|Q13740|CD166_HUMAN	Q13740	CD166_HUMAN	ALCAM	CD166 antigen
sp|Q13740|CD166_HUMAN	167	0	0	LGDCISEDSYPDGNITWYRNGK	22	3	1	1	0	14N(0.9840), 20N(0.9840), 4C(57.0215)		sp|Q13740|CD166_HUMAN	Q13740	CD166_HUMAN	ALCAM	CD166 antigen
sp|Q13740|CD166_HUMAN	265	1	0	AIKEGDNITLK	11	2, 3	0.9975	2	0	7N(0.9840)		sp|Q13740|CD166_HUMAN	Q13740	CD166_HUMAN	ALCAM	CD166 antigen
sp|Q13740|CD166_HUMAN	265	0	0	IKEGDNITLK	10	2	0.9827	1	0	6N(0.9840)		sp|Q13740|CD166_HUMAN	Q13740	CD166_HUMAN	ALCAM	CD166 antigen
sp|Q13740|CD166_HUMAN	265	0	0	IQVLPPKNAIKEGDNITLK	19	3, 4	1	2	0	15N(0.9840)		sp|Q13740|CD166_HUMAN	Q13740	CD166_HUMAN	ALCAM	CD166 antigen
sp|Q13740|CD166_HUMAN	265	0	0	NAIKEGDNITLK	12	2, 3	1	7	0	1N(0.9840), 8N(0.9840)		sp|Q13740|CD166_HUMAN	Q13740	CD166_HUMAN	ALCAM	CD166 antigen
sp|Q13740|CD166_HUMAN	265	0	0	PPKNAIKEGDNITLK	15	3	1	1	0	11N(0.9840)		sp|Q13740|CD166_HUMAN	Q13740	CD166_HUMAN	ALCAM	CD166 antigen
sp|Q13740|CD166_HUMAN	265	0	0	VLPPKNAIKEGDNITLK	17	2, 3, 4	1	14	0	13N(0.9840), 6N(0.9840)		sp|Q13740|CD166_HUMAN	Q13740	CD166_HUMAN	ALCAM	CD166 antigen
sp|Q13740|CD166_HUMAN	306	1	0	SSNTYTLTDVRRNATGDYK	19	3	0.9923	1	0	13N(0.9840)		sp|Q13740|CD166_HUMAN	Q13740	CD166_HUMAN	ALCAM	CD166 antigen
sp|Q13740|CD166_HUMAN	361	1	0	NATVVWMK	8	2	1	4	0	1N(0.9840), 7M(15.9949)		sp|Q13740|CD166_HUMAN	Q13740	CD166_HUMAN	ALCAM	CD166 antigen
sp|Q13740|CD166_HUMAN	361	0	0	NATVVWMKDNIR	12	2, 3	1	3	0	1N(0.9840), 7M(15.9949)		sp|Q13740|CD166_HUMAN	Q13740	CD166_HUMAN	ALCAM	CD166 antigen
sp|Q13740|CD166_HUMAN	361	0	0	SCTISASRNATVVW	14	2	1	1	0	2C(57.0215), 9N(0.9840)		sp|Q13740|CD166_HUMAN	Q13740	CD166_HUMAN	ALCAM	CD166 antigen
sp|Q13740|CD166_HUMAN	361	0	0	TISASRNATVVW	12	2	0.9949	2	0	7N(0.9840)		sp|Q13740|CD166_HUMAN	Q13740	CD166_HUMAN	ALCAM	CD166 antigen
sp|Q13740|CD166_HUMAN	480	1	0	IIISPEENVTLTCTAENQLER	21	3	1	4	0	13C(57.0215), 17N(0.9840), 8N(0.9840)		sp|Q13740|CD166_HUMAN	Q13740	CD166_HUMAN	ALCAM	CD166 antigen
sp|Q13740|CD166_HUMAN	480	0	0	KIIISPEENVTLTCTAENQLER	22	3	0.9839	1	0	14C(57.0215), 9N(0.9840)		sp|Q13740|CD166_HUMAN	Q13740	CD166_HUMAN	ALCAM	CD166 antigen
sp|Q13740|CD166_HUMAN	480	0	0	SKIIISPEENVTL	13	2	0.9998	5	0	10N(0.9840)		sp|Q13740|CD166_HUMAN	Q13740	CD166_HUMAN	ALCAM	CD166 antigen
sp|Q13740|CD166_HUMAN	480	0	0	SKIIISPEENVTLT	14	2	0.9998	2	0	10N(0.9840)		sp|Q13740|CD166_HUMAN	Q13740	CD166_HUMAN	ALCAM	CD166 antigen
sp|Q13740|CD166_HUMAN	480	0	0	SKIIISPEENVTLTCTAEN	19	2	1	1	0	10N(0.9840), 15C(57.0215)		sp|Q13740|CD166_HUMAN	Q13740	CD166_HUMAN	ALCAM	CD166 antigen
sp|Q13740|CD166_HUMAN	480	0	0	SKIIISPEENVTLTCTAENQLERTVN	26	3	0.9705	1	0	10N(0.9840), 15C(57.0215), 19N(0.9840)		sp|Q13740|CD166_HUMAN	Q13740	CD166_HUMAN	ALCAM	CD166 antigen
sp|Q13740|CD166_HUMAN	480	0	0	YSKIIISPEENVTL	14	2	1	2	0	11N(0.9840)		sp|Q13740|CD166_HUMAN	Q13740	CD166_HUMAN	ALCAM	CD166 antigen
sp|Q13740|CD166_HUMAN	480	0	0	YSKIIISPEENVTLT	15	2	0.9898	1	0	11N(0.9840)		sp|Q13740|CD166_HUMAN	Q13740	CD166_HUMAN	ALCAM	CD166 antigen
sp|Q13740|CD166_HUMAN	499	1	0	RTVNSLNVSAISIPEHDEADEISDENR	27	4	1	2	0	4N(0.9840), 7N(0.9840)		sp|Q13740|CD166_HUMAN	Q13740	CD166_HUMAN	ALCAM	CD166 antigen
sp|Q13740|CD166_HUMAN	499	0	0	SLNVSAISIPEHDEADEISDEN	22	2	1	1	0	3N(0.9840)		sp|Q13740|CD166_HUMAN	Q13740	CD166_HUMAN	ALCAM	CD166 antigen
sp|Q13740|CD166_HUMAN	499	0	0	SLNVSAISIPEHDEADEISDENR	23	3	1	2	0	3N(0.9840)		sp|Q13740|CD166_HUMAN	Q13740	CD166_HUMAN	ALCAM	CD166 antigen
sp|Q13740|CD166_HUMAN	499	0	0	SLNVSAISIPEHDEADEISDENREKVNDQAKL	32	3, 4, 5	1	4	0	22N(0.9840), 27N(0.9840), 3N(0.9840)		sp|Q13740|CD166_HUMAN	Q13740	CD166_HUMAN	ALCAM	CD166 antigen
sp|Q13740|CD166_HUMAN	499	0	0	TVNSLNVSAISIPEHDEADEISDENR	26	3	1	6	0	3N(0.9840), 6N(0.9840)		sp|Q13740|CD166_HUMAN	Q13740	CD166_HUMAN	ALCAM	CD166 antigen
sp|Q13740|CD166_HUMAN	499	0	0	TVNSLNVSAISIPEHDEADEISDENREK	28	3, 4	1	8	0	3N(0.9840), 6N(0.9840)		sp|Q13740|CD166_HUMAN	Q13740	CD166_HUMAN	ALCAM	CD166 antigen
sp|Q13740|CD166_HUMAN	499	0	0	TVNSLNVSAISIPEHDEADEISDENREKVNDQAK	34	4	1	1	0	30N(0.9840), 6N(0.9840)		sp|Q13740|CD166_HUMAN	Q13740	CD166_HUMAN	ALCAM	CD166 antigen
sp|Q13873|BMPR2_HUMAN	55	1	1	GIGESRISHENGTIL	15	2, 3	1	2	0	11N(0.9840)		sp|Q13873|BMPR2_HUMAN	Q13873	BMPR2_HUMAN	BMPR2	Bone morphogenetic protein receptor type-2
sp|Q13873|BMPR2_HUMAN	110	1	0	SHIGDPQECHYEECVVTTTPPSIQNGTY	28	3	1	1	0	14C(57.0215), 25N(0.9840), 9C(57.0215)		sp|Q13873|BMPR2_HUMAN	Q13873	BMPR2_HUMAN	BMPR2	Bone morphogenetic protein receptor type-2
sp|Q14112|NID2_HUMAN	703	1	1	IHQNITYQVCR	11	3	0.9966	1	0	10C(57.0215), 4N(0.9840)		sp|Q14112|NID2_HUMAN	Q14112	NID2_HUMAN	NID2	Nidogen-2
sp|Q14114|LRP8_HUMAN	538	1	1	SRNLSEPRAIAVDPLRGF	18	3, 4	0.9827	2	0	3N(0.9840)		sp|Q14114|LRP8_HUMAN	Q14114	LRP8_HUMAN	LRP8	Low-density lipoprotein receptor-related protein 8
sp|Q14118|DAG1_HUMAN	641	1	1	AFGDRNCSTI	10	2	0.9877	1	0	6N(0.9840), 7C(57.0215)		sp|Q14118|DAG1_HUMAN	Q14118	DAG1_HUMAN	DAG1	Dystroglycan
sp|Q14118|DAG1_HUMAN	641	0	0	AFGDRNCSTITLQ	13	2	0.9883	1	0	6N(0.9840), 7C(57.0215)		sp|Q14118|DAG1_HUMAN	Q14118	DAG1_HUMAN	DAG1	Dystroglycan
sp|Q14118|DAG1_HUMAN	641	0	0	AFGDRNCSTITLQNITRG	18	3	1	1	0	14N(0.9840), 6N(0.9840), 7C(57.0215)		sp|Q14118|DAG1_HUMAN	Q14118	DAG1_HUMAN	DAG1	Dystroglycan
sp|Q14118|DAG1_HUMAN	641	0	0	NCSTITLQNITR	12	2	0.9157	1	0	1N(0.9840), 2C(57.0215), 9N(0.9840)		sp|Q14118|DAG1_HUMAN	Q14118	DAG1_HUMAN	DAG1	Dystroglycan
sp|Q14118|DAG1_HUMAN	661	1	0	TNNTLPLEPCPKEQ	14	2	0.9969	1	0	10C(57.0215), 3N(0.9840)		sp|Q14118|DAG1_HUMAN	Q14118	DAG1_HUMAN	DAG1	Dystroglycan
sp|Q14118|DAG1_HUMAN	661	0	0	TNNTLPLEPCPKEQIAGL	18	2	0.9951	2	0	10C(57.0215), 3N(0.9840)		sp|Q14118|DAG1_HUMAN	Q14118	DAG1_HUMAN	DAG1	Dystroglycan
sp|Q14126|DSG2_HUMAN	112	1	1	DTGELNVTSILDR	13	2	1	1	0	6N(0.9840)		sp|Q14126|DSG2_HUMAN	Q14126	DSG2_HUMAN	DSG2	Desmoglein-2
sp|Q14126|DSG2_HUMAN	112	0	0	NKDTGELNVTSILDREETPF	20	2, 3	1	3	0	1N(0.9840), 8N(0.9840)		sp|Q14126|DSG2_HUMAN	Q14126	DSG2_HUMAN	DSG2	Desmoglein-2
sp|Q14126|DSG2_HUMAN	182	1	0	INATDADEPNTLNSK	15	2	1	4	0	10N(0.9840), 13N(0.9840), 2N(0.9840)		sp|Q14126|DSG2_HUMAN	Q14126	DSG2_HUMAN	DSG2	Desmoglein-2
sp|Q14126|DSG2_HUMAN	182	0	0	KINATDADEPNTL	13	2	1	4	0	11N(0.9840), 3N(0.9840)		sp|Q14126|DSG2_HUMAN	Q14126	DSG2_HUMAN	DSG2	Desmoglein-2
sp|Q14126|DSG2_HUMAN	182	0	0	KINATDADEPNTLN	14	2	0.9955	1	0	3N(0.9840)		sp|Q14126|DSG2_HUMAN	Q14126	DSG2_HUMAN	DSG2	Desmoglein-2
sp|Q14126|DSG2_HUMAN	182	0	0	KINATDADEPNTLNSKISY	19	3	0.9933	1	0	14N(0.9840), 3N(0.9840)		sp|Q14126|DSG2_HUMAN	Q14126	DSG2_HUMAN	DSG2	Desmoglein-2
sp|Q14126|DSG2_HUMAN	182	0	0	TLVMKINATDADEPNTL	17	2	1	1	0	4M(15.9949), 7N(0.9840)		sp|Q14126|DSG2_HUMAN	Q14126	DSG2_HUMAN	DSG2	Desmoglein-2
sp|Q14126|DSG2_HUMAN	182	0	0	VMKINATDADEPNTL	15	2	0.9915	1	0	5N(0.9840)		sp|Q14126|DSG2_HUMAN	Q14126	DSG2_HUMAN	DSG2	Desmoglein-2
sp|Q14126|DSG2_HUMAN	182	0	0	VMKINATDADEPNTLN	16	2	0.9999	1	0	5N(0.9840)		sp|Q14126|DSG2_HUMAN	Q14126	DSG2_HUMAN	DSG2	Desmoglein-2
sp|Q14126|DSG2_HUMAN	462	1	0	YVQNGTYTVK	10	2	0.97	1	0	4N(0.9840)		sp|Q14126|DSG2_HUMAN	Q14126	DSG2_HUMAN	DSG2	Desmoglein-2
sp|Q14126|DSG2_HUMAN	514	1	0	ICHDAEYVNVTAEDLDGHPNSGPF	24	3	1	1	0	2C(57.0215), 9N(0.9840)		sp|Q14126|DSG2_HUMAN	Q14126	DSG2_HUMAN	DSG2	Desmoglein-2
sp|Q14126|DSG2_HUMAN	514	0	0	LIEPVQTICHDAEYVNVTAEDLDGHPN	27	3	0.9876	1	0	16N(0.9840), 9C(57.0215)		sp|Q14126|DSG2_HUMAN	Q14126	DSG2_HUMAN	DSG2	Desmoglein-2
sp|Q14332|FZD2_HUMAN	53	1	1	CTDIAYNQTIMPN	13	2	0.9956	1	0	1C(57.0215), 7N(0.9840)		sp|Q14332|FZD2_HUMAN	Q14332	FZD2_HUMAN	FZD2	Frizzled-2	FZD1	sp|Q9UP38|FZD1_HUMAN
sp|Q14517|FAT1_HUMAN	660	1	1	YINITVAASH	10	2	0.9981	1	0	3N(0.9840)		sp|Q14517|FAT1_HUMAN	Q14517	FAT1_HUMAN	FAT1	Protocadherin Fat 1
sp|Q14517|FAT1_HUMAN	998	1	0	KQVYNLTVR	9	2	0.9554	1	0	5N(0.9840)		sp|Q14517|FAT1_HUMAN	Q14517	FAT1_HUMAN	FAT1	Protocadherin Fat 1
sp|Q14517|FAT1_HUMAN	1902	1	0	KGVKVITVNATDADSSAF	18	2, 3	1	2	0	9N(0.9840)		sp|Q14517|FAT1_HUMAN	Q14517	FAT1_HUMAN	FAT1	Protocadherin Fat 1
sp|Q14517|FAT1_HUMAN	1940	1	0	KTGALTVQNTTQL	13	2	1	1	0	9N(0.9840)		sp|Q14517|FAT1_HUMAN	Q14517	FAT1_HUMAN	FAT1	Protocadherin Fat 1
sp|Q14517|FAT1_HUMAN	1940	0	0	TGALTVQNTTQLR	13	2	0.9782	1	0	8N(0.9840)		sp|Q14517|FAT1_HUMAN	Q14517	FAT1_HUMAN	FAT1	Protocadherin Fat 1
sp|Q14517|FAT1_HUMAN	2325	1	0	QMFGNHSKSHDHF	13	3	0.9895	1	0	2M(15.9949), 5N(0.9840)		sp|Q14517|FAT1_HUMAN	Q14517	FAT1_HUMAN	FAT1	Protocadherin Fat 1
sp|Q14517|FAT1_HUMAN	3613	1	0	LLNVSVTDGKF	11	2	1	1	0	3N(0.9840)		sp|Q14517|FAT1_HUMAN	Q14517	FAT1_HUMAN	FAT1	Protocadherin Fat 1
sp|Q14542|S29A2_HUMAN	48	1	1	AGAGNSTARIL	11	2	0.9997	1	0	5N(0.9840)		sp|Q14542|S29A2_HUMAN	Q14542	S29A2_HUMAN	SLC29A2	Equilibrative nucleoside transporter 2
sp|Q14563|SEM3A_HUMAN	125	1	1	KAYNQTHLY	9	2	1	1	0	4N(0.9840)		sp|Q14563|SEM3A_HUMAN	Q14563	SEM3A_HUMAN	SEMA3A	Semaphorin-3A
sp|Q14574|DSC3_HUMAN	629	1	1	SLTKVNDTAARL	12	2, 3	0.9993	2	0	6N(0.9840)		sp|Q14574|DSC3_HUMAN	Q14574	DSC3_HUMAN	DSC3	Desmocollin-3
sp|Q15043|S39AE_HUMAN	77	1	1	DVGVGRGNVTQH	12	2	0.993	1	0	8N(0.9840)		sp|Q15043|S39AE_HUMAN	Q15043	S39AE_HUMAN	SLC39A14	Metal cation symporter ZIP14
sp|Q15043|S39AE_HUMAN	77	0	0	GNVTQHVQGHR	11	2, 3	0.93	2	0	2N(0.9840)		sp|Q15043|S39AE_HUMAN	Q15043	S39AE_HUMAN	SLC39A14	Metal cation symporter ZIP14
sp|Q15043|S39AE_HUMAN	77	0	0	HLDVGVGRGNVTQH	14	3	0.978	1	0	10N(0.9840)		sp|Q15043|S39AE_HUMAN	Q15043	S39AE_HUMAN	SLC39A14	Metal cation symporter ZIP14
sp|Q15043|S39AE_HUMAN	77	0	0	NHLDVGVGRGNVTQH	15	2	1	1	0	11N(0.9840)		sp|Q15043|S39AE_HUMAN	Q15043	S39AE_HUMAN	SLC39A14	Metal cation symporter ZIP14
sp|Q15043|S39AE_HUMAN	77	0	0	NHLDVGVGRGNVTQHVQ	17	3, 4	1	3	0	11N(0.9840)		sp|Q15043|S39AE_HUMAN	Q15043	S39AE_HUMAN	SLC39A14	Metal cation symporter ZIP14
sp|Q15043|S39AE_HUMAN	87	1	0	GHRNLSTCF	9	2	0.9816	1	0	4N(0.9840), 8C(57.0215)		sp|Q15043|S39AE_HUMAN	Q15043	S39AE_HUMAN	SLC39A14	Metal cation symporter ZIP14
sp|Q15043|S39AE_HUMAN	87	0	0	VQGHRNLSTCF	11	2	1	1	0	10C(57.0215), 6N(0.9840)		sp|Q15043|S39AE_HUMAN	Q15043	S39AE_HUMAN	SLC39A14	Metal cation symporter ZIP14
sp|Q15043|S39AE_HUMAN	102	1	0	TAHNFSEQ	8	2	0.8804	2	0	4N(0.9840)		sp|Q15043|S39AE_HUMAN	Q15043	S39AE_HUMAN	SLC39A14	Metal cation symporter ZIP14
sp|Q15043|S39AE_HUMAN	102	0	0	TAHNFSEQSRIGSSELQEF	19	2	1	1	0	4N(0.9840)		sp|Q15043|S39AE_HUMAN	Q15043	S39AE_HUMAN	SLC39A14	Metal cation symporter ZIP14
sp|Q15077|P2RY6_HUMAN	173	1	1	AATGIQRNRTVCY	13	3	0.9934	1	0	12C(57.0215), 8N(0.9840)		sp|Q15077|P2RY6_HUMAN	Q15077	P2RY6_HUMAN	P2RY6	P2Y purinoceptor 6
sp|Q15223|NECT1_HUMAN	286	1	1	HWTTLNGSLPKGVEAQNRTLF	21	3, 4	1	2	0	17N(0.9840), 6N(0.9840)		sp|Q15223|NECT1_HUMAN	Q15223	NECT1_HUMAN	NECTIN1	Nectin-1
sp|Q15262|PTPRK_HUMAN	101	1	1	QLPTMKENDTHCIDF	15	2	1	1	0	12C(57.0215), 8N(0.9840)		sp|Q15262|PTPRK_HUMAN	Q15262	PTPRK_HUMAN	PTPRK	Receptor-type tyrosine-protein phosphatase kappa
sp|Q15262|PTPRK_HUMAN	211	1	0	LGDVEVNAGQNATFQCIATGR	21	2	1	1	0	11N(0.9840), 16C(57.0215)		sp|Q15262|PTPRK_HUMAN	Q15262	PTPRK_HUMAN	PTPRK	Receptor-type tyrosine-protein phosphatase kappa
sp|Q15262|PTPRK_HUMAN	211	0	0	RLGDVEVNAGQNATF	15	2	1	1	0	12N(0.9840)		sp|Q15262|PTPRK_HUMAN	Q15262	PTPRK_HUMAN	PTPRK	Receptor-type tyrosine-protein phosphatase kappa
sp|Q15262|PTPRK_HUMAN	416	1	0	RIAVDWESLGYNITR	15	3	1	2	0	12N(0.9840)		sp|Q15262|PTPRK_HUMAN	Q15262	PTPRK_HUMAN	PTPRK	Receptor-type tyrosine-protein phosphatase kappa
sp|Q15262|PTPRK_HUMAN	436	1	0	FRGHNESKADCL	12	3	0.9911	1	0	11C(57.0215), 5N(0.9840)		sp|Q15262|PTPRK_HUMAN	Q15262	PTPRK_HUMAN	PTPRK	Receptor-type tyrosine-protein phosphatase kappa
sp|Q15262|PTPRK_HUMAN	436	0	0	FRGHNESKADCLDMDPKAPQHVVN	24	4	1	2	0	11C(57.0215), 14M(15.9949), 5N(0.9840)		sp|Q15262|PTPRK_HUMAN	Q15262	PTPRK_HUMAN	PTPRK	Receptor-type tyrosine-protein phosphatase kappa
sp|Q15262|PTPRK_HUMAN	436	0	0	GHNESKADCLDMDPK	15	3	0.9838	1	0	12M(15.9949), 3N(0.9840), 9C(57.0215)		sp|Q15262|PTPRK_HUMAN	Q15262	PTPRK_HUMAN	PTPRK	Receptor-type tyrosine-protein phosphatase kappa
sp|Q15262|PTPRK_HUMAN	436	0	0	RGHNESKADCLDMDPKAPQHVVN	23	4, 5	1	4	0	10C(57.0215), 13M(15.9949), 4N(0.9840)		sp|Q15262|PTPRK_HUMAN	Q15262	PTPRK_HUMAN	PTPRK	Receptor-type tyrosine-protein phosphatase kappa
sp|Q15262|PTPRK_HUMAN	462	1	0	APQHVVNHLPPYTNVSLK	18	3	0.7585	1	0	14N(0.9840)		sp|Q15262|PTPRK_HUMAN	Q15262	PTPRK_HUMAN	PTPRK	Receptor-type tyrosine-protein phosphatase kappa
sp|Q15262|PTPRK_HUMAN	462	0	0	HLPPYTNVSLK	11	2	0.9486	1	0	7N(0.9840)		sp|Q15262|PTPRK_HUMAN	Q15262	PTPRK_HUMAN	PTPRK	Receptor-type tyrosine-protein phosphatase kappa
sp|Q15262|PTPRK_HUMAN	552	1	0	NSTHHVF	7	2	0.6568	1	0	1N(0.9840)		sp|Q15262|PTPRK_HUMAN	Q15262	PTPRK_HUMAN	PTPRK	Receptor-type tyrosine-protein phosphatase kappa
sp|Q15262|PTPRK_HUMAN	690	1	0	TVGDNRTY	8	2	0.9818	1	0	5N(0.9840)		sp|Q15262|PTPRK_HUMAN	Q15262	PTPRK_HUMAN	PTPRK	Receptor-type tyrosine-protein phosphatase kappa
sp|Q15758|AAAT_HUMAN	163	1	1	ALQPGAASAAINASVGAAGSAEN	23	2	1	2	0	12N(0.9840)		sp|Q15758|AAAT_HUMAN	Q15758	AAAT_HUMAN	SLC1A5	Neutral amino acid transporter B(0)
sp|Q15758|AAAT_HUMAN	163	0	0	ALQPGAASAAINASVGAAGSAENAPSKEVL	30	3	0.9929	1	0	12N(0.9840)		sp|Q15758|AAAT_HUMAN	Q15758	AAAT_HUMAN	SLC1A5	Neutral amino acid transporter B(0)
sp|Q15758|AAAT_HUMAN	212	1	0	EERNITGTRVK	11	3	0.9878	1	0	4N(0.9840)		sp|Q15758|AAAT_HUMAN	Q15758	AAAT_HUMAN	SLC1A5	Neutral amino acid transporter B(0)
sp|Q15758|AAAT_HUMAN	212	0	0	EERNITGTRVKVPVGQEVEGM	21	3	0.985	1	0	21M(15.9949), 4N(0.9840)		sp|Q15758|AAAT_HUMAN	Q15758	AAAT_HUMAN	SLC1A5	Neutral amino acid transporter B(0)
sp|Q15758|AAAT_HUMAN	212	0	0	EERNITGTRVKVPVGQEVEGMN	22	3, 4	1	2	0	21M(15.9949), 4N(0.9840)		sp|Q15758|AAAT_HUMAN	Q15758	AAAT_HUMAN	SLC1A5	Neutral amino acid transporter B(0)
sp|Q15758|AAAT_HUMAN	212	0	0	EERNITGTRVKVPVGQEVEGMNIL	24	3, 4	1	2	0	21M(15.9949), 4N(0.9840)		sp|Q15758|AAAT_HUMAN	Q15758	AAAT_HUMAN	SLC1A5	Neutral amino acid transporter B(0)
sp|Q15758|AAAT_HUMAN	212	0	0	SYSTTYEERNITGTR	15	3	0.9942	1	0	10N(0.9840)		sp|Q15758|AAAT_HUMAN	Q15758	AAAT_HUMAN	SLC1A5	Neutral amino acid transporter B(0)
sp|Q16288|NTRK3_HUMAN	79	1	1	NITSIHIENWR	11	2	1	1	0	1N(0.9840)		sp|Q16288|NTRK3_HUMAN	Q16288	NTRK3_HUMAN	NTRK3	NT-3 growth factor receptor
sp|Q16288|NTRK3_HUMAN	163	1	0	ELQLEQNFFNCSCDIR	16	2	1	1	0	10N(0.9840), 11C(57.0215), 13C(57.0215)		sp|Q16288|NTRK3_HUMAN	Q16288	NTRK3_HUMAN	NTRK3	NT-3 growth factor receptor
sp|Q16288|NTRK3_HUMAN	163	0	0	NCSCDIRWM	9	2	0.9932	1	0	1N(0.9840), 2C(57.0215), 4C(57.0215)		sp|Q16288|NTRK3_HUMAN	Q16288	NTRK3_HUMAN	NTRK3	NT-3 growth factor receptor
sp|Q16288|NTRK3_HUMAN	203	1	0	MNISQCDLPEISVSHVNLTVR	21	3	0.9974	1	0	17N(0.9840), 1M(15.9949), 2N(0.9840), 6C(57.0215)		sp|Q16288|NTRK3_HUMAN	Q16288	NTRK3_HUMAN	NTRK3	NT-3 growth factor receptor
sp|Q16288|NTRK3_HUMAN	203	0	0	RMNISQCDLPEISVSHVNL	19	2, 3	1	3	0	18N(0.9840), 2M(15.9949), 3N(0.9840), 7C(57.0215)		sp|Q16288|NTRK3_HUMAN	Q16288	NTRK3_HUMAN	NTRK3	NT-3 growth factor receptor
sp|Q16288|NTRK3_HUMAN	272	1	0	TLVNVTSEDNGF	12	2	0.997	2	0	10N(0.9840), 4N(0.9840)		sp|Q16288|NTRK3_HUMAN	Q16288	NTRK3_HUMAN	NTRK3	NT-3 growth factor receptor
sp|Q16288|NTRK3_HUMAN	388	1	0	GTANQTINGHF	11	2	1	2	0	4N(0.9840), 8N(0.9840)		sp|Q16288|NTRK3_HUMAN	Q16288	NTRK3_HUMAN	NTRK3	NT-3 growth factor receptor
sp|Q16288|NTRK3_HUMAN	388	0	0	IAKNPLGTANQTINGHF	17	2, 3	1	3	0	10N(0.9840), 14N(0.9840)		sp|Q16288|NTRK3_HUMAN	Q16288	NTRK3_HUMAN	NTRK3	NT-3 growth factor receptor
sp|Q16288|NTRK3_HUMAN	388	0	0	NPLGTANQTINGHFLK	16	3	1	2	0	11N(0.9840), 7N(0.9840)		sp|Q16288|NTRK3_HUMAN	Q16288	NTRK3_HUMAN	NTRK3	NT-3 growth factor receptor
sp|Q16288|NTRK3_HUMAN	388	0	0	TLIAKNPLGTANQTINGHF	19	2, 3	1	3	0	12N(0.9840), 16N(0.9840)		sp|Q16288|NTRK3_HUMAN	Q16288	NTRK3_HUMAN	NTRK3	NT-3 growth factor receptor
sp|Q16563|SYPL1_HUMAN	71	1	1	GQTEIQVNCPPAVTENK	17	2	1	1	0	16N(0.9840), 9C(57.0215)		sp|Q16563|SYPL1_HUMAN	Q16563	SYPL1_HUMAN	SYPL1	Synaptophysin-like protein 1
sp|Q16563|SYPL1_HUMAN	71	0	0	KGQTEIQVNCPPAVTENKTVTATF	24	3	0.9999	3	0	10C(57.0215), 17N(0.9840), 9N(0.9840)		sp|Q16563|SYPL1_HUMAN	Q16563	SYPL1_HUMAN	SYPL1	Synaptophysin-like protein 1
sp|Q16563|SYPL1_HUMAN	71	0	0	VNCPPAVTENKTVTATF	17	2	1	1	0	10N(0.9840), 3C(57.0215)		sp|Q16563|SYPL1_HUMAN	Q16563	SYPL1_HUMAN	SYPL1	Synaptophysin-like protein 1
sp|Q16563|SYPL1_HUMAN	96	1	0	EASFQPPPGVNICDVNWKDY	20	2	1	1	0	11N(0.9840), 13C(57.0215)		sp|Q16563|SYPL1_HUMAN	Q16563	SYPL1_HUMAN	SYPL1	Synaptophysin-like protein 1
sp|Q16563|SYPL1_HUMAN	96	0	0	RLNEASFQPPPGVNICDVNW	20	2, 3	1	3	0	14N(0.9840), 16C(57.0215)		sp|Q16563|SYPL1_HUMAN	Q16563	SYPL1_HUMAN	SYPL1	Synaptophysin-like protein 1
sp|Q16563|SYPL1_HUMAN	96	0	0	RLNEASFQPPPGVNICDVNWKDY	23	3	1	2	0	14N(0.9840), 16C(57.0215)		sp|Q16563|SYPL1_HUMAN	Q16563	SYPL1_HUMAN	SYPL1	Synaptophysin-like protein 1
sp|Q16585|SGCB_HUMAN	158	1	1	SVENNKTSITSDIGMQ	16	2	0.8983	1	0	4N(0.9840)		sp|Q16585|SGCB_HUMAN	Q16585	SGCB_HUMAN	SGCB	Beta-sarcoglycan
sp|Q16585|SGCB_HUMAN	211	1	0	ITSNATSDLNIK	12	2	1	1	0	4N(0.9840)		sp|Q16585|SGCB_HUMAN	Q16585	SGCB_HUMAN	SGCB	Beta-sarcoglycan
sp|Q24JP5|T132A_HUMAN	71	1	1	VQQVGHYPPANSSLSSR	17	3	0.9833	2	0	11N(0.9840)		sp|Q24JP5|T132A_HUMAN	Q24JP5	T132A_HUMAN	TMEM132A	Transmembrane protein 132A
sp|Q24JP5|T132A_HUMAN	280	1	0	HNFTASLLTLR	11	2, 3	0.9868	2	0	2N(0.9840)		sp|Q24JP5|T132A_HUMAN	Q24JP5	T132A_HUMAN	TMEM132A	Transmembrane protein 132A
sp|Q24JP5|T132A_HUMAN	280	0	0	LRHNFTASLL	10	2	0.9952	1	0	4N(0.9840)		sp|Q24JP5|T132A_HUMAN	Q24JP5	T132A_HUMAN	TMEM132A	Transmembrane protein 132A
sp|Q24JP5|T132A_HUMAN	355	1	0	VVENSTGGGVAVTRPVTW	18	2	1	1	0	4N(0.9840)		sp|Q24JP5|T132A_HUMAN	Q24JP5	T132A_HUMAN	TMEM132A	Transmembrane protein 132A
sp|Q29980|MICB_HUMAN	261	1	1	SHNTQQWGDVLPDGNGTY	18	2	0.9958	1	0	15N(0.9840)		sp|Q29980|MICB_HUMAN	Q29980	MICB_HUMAN	MICB	MHC class I polypeptide-related sequence B
sp|Q29983|MICA_HUMAN	79	1	1	AEDVLGNKTW	10	2	0.986	1	0	7N(0.9840)		sp|Q29983|MICA_HUMAN	Q29983	MICA_HUMAN	MICA	MHC class I polypeptide-related sequence A
sp|Q29983|MICA_HUMAN	79	0	0	AKPQGQWAEDVLGNK	15	3	1	2	0	14N(0.9840)		sp|Q29983|MICA_HUMAN	Q29983	MICA_HUMAN	MICA	MHC class I polypeptide-related sequence A
sp|Q29983|MICA_HUMAN	79	0	0	AKPQGQWAEDVLGNKTW	17	3	0.7146	1	0	14N(0.9840)		sp|Q29983|MICA_HUMAN	Q29983	MICA_HUMAN	MICA	MHC class I polypeptide-related sequence A
sp|Q29983|MICA_HUMAN	79	0	0	AKPQGQWAEDVLGNKTWDR	19	3, 4	1	2	0	14N(0.9840)		sp|Q29983|MICA_HUMAN	Q29983	MICA_HUMAN	MICA	MHC class I polypeptide-related sequence A
sp|Q29983|MICA_HUMAN	79	0	0	RAKPQGQWAEDVLGNKTW	18	3	1	1	0	15N(0.9840)		sp|Q29983|MICA_HUMAN	Q29983	MICA_HUMAN	MICA	MHC class I polypeptide-related sequence A
sp|Q29983|MICA_HUMAN	125	1	0	EIHEDNSTRSSQHF	14	2	0.9895	1	0	6N(0.9840)		sp|Q29983|MICA_HUMAN	Q29983	MICA_HUMAN	MICA	MHC class I polypeptide-related sequence A
sp|Q29983|MICA_HUMAN	125	0	0	SLQEIRVCEIHEDNSTRSSQ	20	3	0.9935	1	0	14N(0.9840), 8C(57.0215)		sp|Q29983|MICA_HUMAN	Q29983	MICA_HUMAN	MICA	MHC class I polypeptide-related sequence A
sp|Q29983|MICA_HUMAN	125	0	0	SLQEIRVCEIHEDNSTRSSQHF	22	3	0.9796	1	0	14N(0.9840), 8C(57.0215)		sp|Q29983|MICA_HUMAN	Q29983	MICA_HUMAN	MICA	MHC class I polypeptide-related sequence A
sp|Q29983|MICA_HUMAN	125	0	0	VCEIHEDNSTR	11	2	1	1	0	2C(57.0215), 8N(0.9840)		sp|Q29983|MICA_HUMAN	Q29983	MICA_HUMAN	MICA	MHC class I polypeptide-related sequence A
sp|Q29983|MICA_HUMAN	125	0	0	VCEIHEDNSTRSSQHF	16	3	0.9666	1	0	2C(57.0215), 8N(0.9840)		sp|Q29983|MICA_HUMAN	Q29983	MICA_HUMAN	MICA	MHC class I polypeptide-related sequence A
sp|Q29983|MICA_HUMAN	220	1	0	SEASEGNITVTCR	13	2	1	2	0	12C(57.0215), 7N(0.9840)		sp|Q29983|MICA_HUMAN	Q29983	MICA_HUMAN	MICA	MHC class I polypeptide-related sequence A
sp|Q29983|MICA_HUMAN	261	1	0	SHDTQQWGDVLPDGNGTY	18	2	1	1	0	15N(0.9840)		sp|Q29983|MICA_HUMAN	Q29983	MICA_HUMAN	MICA	MHC class I polypeptide-related sequence A
sp|Q29983|MICA_HUMAN	289	1	0	MEHSGNHSTHPVPSGKVL	18	3, 4	1	3	0	1M(15.9949), 6N(0.9840)		sp|Q29983|MICA_HUMAN	Q29983	MICA_HUMAN	MICA	MHC class I polypeptide-related sequence A
sp|Q2VWP7|PRTG_HUMAN	630	1	1	SPELHLEPLNCTTISVR	17	3	1	1	0	10N(0.9840), 11C(57.0215)		sp|Q2VWP7|PRTG_HUMAN	Q2VWP7	PRTG_HUMAN	PRTG	Protogenin
sp|Q30201|HFE_HUMAN	110	1	1	TIMENHNHSKESHTL	15	3	0.997	1	0	3M(15.9949), 5N(0.9840)		sp|Q30201|HFE_HUMAN	Q30201	HFE_HUMAN	HFE	Hereditary hemochromatosis protein
sp|Q30201|HFE_HUMAN	234	1	0	ALNYYPQNITMK	12	2	0.9223	1	0	8N(0.9840)		sp|Q30201|HFE_HUMAN	Q30201	HFE_HUMAN	HFE	Hereditary hemochromatosis protein
sp|Q4G0P3|HYDIN_HUMAN	4476	1	1	APFHNITLK	9	1	0.9997	1	0	5N(0.9840)		sp|Q4G0P3|HYDIN_HUMAN	Q4G0P3	HYDIN_HUMAN	HYDIN	Hydrocephalus-inducing protein homolog
sp|Q4KMQ2|ANO6_HUMAN	361	1	1	KLNITCESSK	10	2	0.9186	1	0	3N(0.9840), 6C(57.0215)		sp|Q4KMQ2|ANO6_HUMAN	Q4KMQ2	ANO6_HUMAN	ANO6	Anoctamin-6
sp|Q4KMQ2|ANO6_HUMAN	361	0	0	KLNITCESSKKL	12	2, 3	1	2	0	3N(0.9840), 6C(57.0215)		sp|Q4KMQ2|ANO6_HUMAN	Q4KMQ2	ANO6_HUMAN	ANO6	Anoctamin-6
sp|Q4KMQ2|ANO6_HUMAN	361	0	0	LNITCESSK	9	2	0.8807	1	0	2N(0.9840), 5C(57.0215)		sp|Q4KMQ2|ANO6_HUMAN	Q4KMQ2	ANO6_HUMAN	ANO6	Anoctamin-6
sp|Q4KMQ2|ANO6_HUMAN	361	0	0	WKLNITCESSKKL	13	3	1	1	0	4N(0.9840), 7C(57.0215)		sp|Q4KMQ2|ANO6_HUMAN	Q4KMQ2	ANO6_HUMAN	ANO6	Anoctamin-6
sp|Q4KMQ2|ANO6_HUMAN	493	1	0	SAKLPKNINGTDPIQKY	17	2, 3, 4	1	3	0	7N(0.9840), 9N(0.9840)		sp|Q4KMQ2|ANO6_HUMAN	Q4KMQ2	ANO6_HUMAN	ANO6	Anoctamin-6
sp|Q4KMQ2|ANO6_HUMAN	493	0	0	SAKLPKNINGTDPIQKYL	18	3	0.9975	1	0	7N(0.9840)		sp|Q4KMQ2|ANO6_HUMAN	Q4KMQ2	ANO6_HUMAN	ANO6	Anoctamin-6
sp|Q4KMQ2|ANO6_HUMAN	777	1	0	TMEGYINNTL	10	1, 2	1	2	0	2M(15.9949), 7N(0.9840)		sp|Q4KMQ2|ANO6_HUMAN	Q4KMQ2	ANO6_HUMAN	ANO6	Anoctamin-6
sp|Q4KMQ2|ANO6_HUMAN	777	0	0	TMEGYINNTLSIF	13	2	0.8506	1	0	2M(15.9949), 7N(0.9840)		sp|Q4KMQ2|ANO6_HUMAN	Q4KMQ2	ANO6_HUMAN	ANO6	Anoctamin-6
sp|Q4KMQ2|ANO6_HUMAN	790	1	0	DFKNKSKGNPY	11	2	0.9691	1	0	4N(0.9840)		sp|Q4KMQ2|ANO6_HUMAN	Q4KMQ2	ANO6_HUMAN	ANO6	Anoctamin-6
sp|Q4KMQ2|ANO6_HUMAN	790	0	0	KNKSKGNPYSDLGNHTTC	18	3	0.9902	1	0	14N(0.9840), 18C(57.0215)		sp|Q4KMQ2|ANO6_HUMAN	Q4KMQ2	ANO6_HUMAN	ANO6	Anoctamin-6
sp|Q4KMQ2|ANO6_HUMAN	790	0	0	KVADFKNKSKGNPY	14	2, 3	1	2	0	7N(0.9840)		sp|Q4KMQ2|ANO6_HUMAN	Q4KMQ2	ANO6_HUMAN	ANO6	Anoctamin-6
sp|Q4KMQ2|ANO6_HUMAN	790	0	0	KVADFKNKSKGNPYSDLGNHTTC	23	4	0.9993	1	0	12N(0.9840), 19N(0.9840), 23C(57.0215), 7N(0.9840)		sp|Q4KMQ2|ANO6_HUMAN	Q4KMQ2	ANO6_HUMAN	ANO6	Anoctamin-6
sp|Q4KMQ2|ANO6_HUMAN	802	1	0	GNPYSDLGNHTTCR	14	3	1	1	0	13C(57.0215), 9N(0.9840)		sp|Q4KMQ2|ANO6_HUMAN	Q4KMQ2	ANO6_HUMAN	ANO6	Anoctamin-6
sp|Q4KMQ2|ANO6_HUMAN	802	0	0	SDLGNHTTC	9	2	0.9968	6	0	5N(0.9840), 9C(57.0215)		sp|Q4KMQ2|ANO6_HUMAN	Q4KMQ2	ANO6_HUMAN	ANO6	Anoctamin-6
sp|Q53R12|T4S20_HUMAN	132	1	1	SLKNISDIHPESF	13	2, 3	0.9998	4	0	4N(0.9840)		sp|Q53R12|T4S20_HUMAN	Q53R12	T4S20_HUMAN	TM4SF20	Transmembrane 4 L6 family member 20
sp|Q53R12|T4S20_HUMAN	148	1	0	FFNDSCAPPTGF	12	2	0.9996	2	0	3N(0.9840), 6C(57.0215)		sp|Q53R12|T4S20_HUMAN	Q53R12	T4S20_HUMAN	TM4SF20	Transmembrane 4 L6 family member 20
sp|Q53R12|T4S20_HUMAN	163	1	0	KPTSNDTMASGW	12	2	0.9958	3	0	5N(0.9840), 8M(15.9949)		sp|Q53R12|T4S20_HUMAN	Q53R12	T4S20_HUMAN	TM4SF20	Transmembrane 4 L6 family member 20
sp|Q53R12|T4S20_HUMAN	163	0	0	KPTSNDTMASGWR	13	3	0.993	1	0	5N(0.9840), 8M(15.9949)		sp|Q53R12|T4S20_HUMAN	Q53R12	T4S20_HUMAN	TM4SF20	Transmembrane 4 L6 family member 20
sp|Q53R12|T4S20_HUMAN	163	0	0	NKPTSNDTMASGW	13	2	0.9525	2	0	1N(0.9840), 6N(0.9840), 9M(15.9949)		sp|Q53R12|T4S20_HUMAN	Q53R12	T4S20_HUMAN	TM4SF20	Transmembrane 4 L6 family member 20
sp|Q58EX2|SDK2_HUMAN	577	1	1	TCRVISAGGNDSRSAH	16	3	0.8399	1	0	10N(0.9840), 2C(57.0215)		sp|Q58EX2|SDK2_HUMAN	Q58EX2	SDK2_HUMAN	SDK2	Protein sidekick-2
sp|Q58EX2|SDK2_HUMAN	948	1	0	VTHYLPNVTLEYR	13	3	1	2	0	7N(0.9840)		sp|Q58EX2|SDK2_HUMAN	Q58EX2	SDK2_HUMAN	SDK2	Protein sidekick-2
sp|Q58EX2|SDK2_HUMAN	1205	1	0	TRESVPSSGPTNVSALATTSSSMLVR	26	3	0.9999	1	0	12N(0.9840)		sp|Q58EX2|SDK2_HUMAN	Q58EX2	SDK2_HUMAN	SDK2	Protein sidekick-2
sp|Q58EX2|SDK2_HUMAN	1256	1	0	FWLVEGNSSR	10	2	0.6739	1	0	7N(0.9840)		sp|Q58EX2|SDK2_HUMAN	Q58EX2	SDK2_HUMAN	SDK2	Protein sidekick-2
sp|Q58EX2|SDK2_HUMAN	1256	0	0	LVEGNSSRSAQL	12	2	0.9994	1	0	5N(0.9840)		sp|Q58EX2|SDK2_HUMAN	Q58EX2	SDK2_HUMAN	SDK2	Protein sidekick-2
sp|Q58EX2|SDK2_HUMAN	1670	1	0	EAQRGNLTERVK	12	3	0.9819	1	0	6N(0.9840)		sp|Q58EX2|SDK2_HUMAN	Q58EX2	SDK2_HUMAN	SDK2	Protein sidekick-2
sp|Q58EX2|SDK2_HUMAN	1689	1	0	LAENSVKLKNLTGY	14	3	0.9965	1	0	10N(0.9840)		sp|Q58EX2|SDK2_HUMAN	Q58EX2	SDK2_HUMAN	SDK2	Protein sidekick-2
sp|Q58EX2|SDK2_HUMAN	1689	0	0	SVKLKNLTGY	10	2	0.8834	1	0	6N(0.9840)		sp|Q58EX2|SDK2_HUMAN	Q58EX2	SDK2_HUMAN	SDK2	Protein sidekick-2
sp|Q5BKX6|S45A4_HUMAN	547	1	1	APSNSTAWQAYNAGVK	16	2	1	1	0	4N(0.9840)		sp|Q5BKX6|S45A4_HUMAN	Q5BKX6	S45A4_HUMAN	SLC45A4	Solute carrier family 45 member 4
sp|Q5BKX6|S45A4_HUMAN	547	0	0	MGQVIFEGDPKAPSNSTAW	19	2	0.9292	1	0	15N(0.9840)		sp|Q5BKX6|S45A4_HUMAN	Q5BKX6	S45A4_HUMAN	SLC45A4	Solute carrier family 45 member 4
sp|Q5HYA8|MKS3_HUMAN	141	1	1	ILVERDINGTLL	12	2	0.9918	1	0	8N(0.9840)		sp|Q5HYA8|MKS3_HUMAN	Q5HYA8	MKS3_HUMAN	TMEM67	Meckelin
sp|Q5NUL3|FFAR4_HUMAN	21	1	1	RSLEQANRTRFPF	13	3	0.9923	1	0	7N(0.9840)		sp|Q5NUL3|FFAR4_HUMAN	Q5NUL3	FFAR4_HUMAN	FFAR4	Free fatty acid receptor 4
sp|Q5R3F8|PPR29_HUMAN	80	1	1	FGNLTDLNLTK	11	2	1	1	0	3N(0.9840), 8N(0.9840)		sp|Q5R3F8|PPR29_HUMAN	Q5R3F8	PPR29_HUMAN	ELFN2	Protein phosphatase 1 regulatory subunit 29
sp|Q5R3F8|PPR29_HUMAN	117	1	0	LSNLTEGMLR	10	2	0.9921	1	0	3N(0.9840)		sp|Q5R3F8|PPR29_HUMAN	Q5R3F8	PPR29_HUMAN	ELFN2	Protein phosphatase 1 regulatory subunit 29
sp|Q5R3F8|PPR29_HUMAN	205	1	0	LVVFNNVTKNY	11	2	0.998	1	0	5N(0.9840)		sp|Q5R3F8|PPR29_HUMAN	Q5R3F8	PPR29_HUMAN	ELFN2	Protein phosphatase 1 regulatory subunit 29
sp|Q5T3F8|CSCL2_HUMAN	15	1	1	LLATLGTTALNNSNPK	16	2	1	1	0	11N(0.9840)		sp|Q5T3F8|CSCL2_HUMAN	Q5T3F8	CSCL2_HUMAN	TMEM63B	CSC1-like protein 2
sp|Q5VUB5|F1711_HUMAN	159	1	1	RLPENTSYSDLTAF	14	2	1	1	0	5N(0.9840)		sp|Q5VUB5|F1711_HUMAN	Q5VUB5	F1711_HUMAN	FAM171A1	Protein FAM171A1
sp|Q5VUB5|F1711_HUMAN	190	1	0	LRGLDGNGTGNSTRHDLTPVTAVSVH	26	4	1	1	0	11N(0.9840), 7N(0.9840)		sp|Q5VUB5|F1711_HUMAN	Q5VUB5	F1711_HUMAN	FAM171A1	Protein FAM171A1
sp|Q5ZPR3|CD276_HUMAN	91	1	1	ANRTALFPDLLAQGNASL	18	2	1	1	0	15N(0.9840), 2N(0.9840)		sp|Q5ZPR3|CD276_HUMAN	Q5ZPR3	CD276_HUMAN	CD276	CD276 antigen
sp|Q5ZPR3|CD276_HUMAN	91	0	0	ANRTALFPDLLAQGNASLR	19	3	1	1	0	15N(0.9840), 2N(0.9840)		sp|Q5ZPR3|CD276_HUMAN	Q5ZPR3	CD276_HUMAN	CD276	CD276 antigen
sp|Q5ZPR3|CD276_HUMAN	91	0	0	QLVHSFAEGQDQGSAYANR	19	2, 3	1	2	0	18N(0.9840)		sp|Q5ZPR3|CD276_HUMAN	Q5ZPR3	CD276_HUMAN	CD276	CD276 antigen
sp|Q5ZPR3|CD276_HUMAN	104	1	0	AQGNASLRLQ	10	2	0.9944	1	0	4N(0.9840)		sp|Q5ZPR3|CD276_HUMAN	Q5ZPR3	CD276_HUMAN	CD276	CD276 antigen
sp|Q5ZPR3|CD276_HUMAN	104	0	0	TALFPDLLAQGNASLR	16	2	1	2	0	12N(0.9840)		sp|Q5ZPR3|CD276_HUMAN	Q5ZPR3	CD276_HUMAN	CD276	CD276 antigen
sp|Q5ZPR3|CD276_HUMAN	189	1	0	TGNVTTSQMANEQGLF	16	2	0.9993	2	0	3N(0.9840), 9M(15.9949)		sp|Q5ZPR3|CD276_HUMAN	Q5ZPR3	CD276_HUMAN	CD276	CD276 antigen
sp|Q5ZPR3|CD276_HUMAN	215	1	0	VVLGANGTYSCLVR	14	2	1	5	0	11C(57.0215), 6N(0.9840)		sp|Q5ZPR3|CD276_HUMAN	Q5ZPR3	CD276_HUMAN	CD276	CD276 antigen
sp|Q658P3|STEA3_HUMAN	344	1	1	AVKQVLANKSHLW	13	2, 3	1	2	0	8N(0.9840)		sp|Q658P3|STEA3_HUMAN	Q658P3	STEA3_HUMAN	STEAP3	Metalloreductase STEAP3
sp|Q658P3|STEA3_HUMAN	344	0	0	VLANKSHLW	9	2	1	1	0	4N(0.9840)		sp|Q658P3|STEA3_HUMAN	Q658P3	STEA3_HUMAN	STEAP3	Metalloreductase STEAP3
sp|Q68D85|NR3L1_HUMAN	216	1	1	KLNSSQEDPGTVY	13	2	1	1	0	3N(0.9840)		sp|Q68D85|NR3L1_HUMAN	Q68D85	NR3L1_HUMAN	NCR3LG1	Natural cytotoxicity triggering receptor 3 ligand 1
sp|Q68D85|NR3L1_HUMAN	242	1	0	SNFTLTAAR	9	2	0.9674	1	0	2N(0.9840)		sp|Q68D85|NR3L1_HUMAN	Q68D85	NR3L1_HUMAN	NCR3LG1	Natural cytotoxicity triggering receptor 3 ligand 1
sp|Q6EMK4|VASN_HUMAN	117	1	1	DLTANRLHEITNETF	15	2, 3	1	2	0	12N(0.9840)		sp|Q6EMK4|VASN_HUMAN	Q6EMK4	VASN_HUMAN	VASN	Vasorin
sp|Q6EMK4|VASN_HUMAN	117	0	0	HEITNETF	8	2	0.7344	1	0	5N(0.9840)		sp|Q6EMK4|VASN_HUMAN	Q6EMK4	VASN_HUMAN	VASN	Vasorin
sp|Q6EMK4|VASN_HUMAN	117	0	0	LHEITNETFR	10	3	0.9923	1	0	6N(0.9840)		sp|Q6EMK4|VASN_HUMAN	Q6EMK4	VASN_HUMAN	VASN	Vasorin
sp|Q6EMK4|VASN_HUMAN	117	0	0	RLHEITNETF	10	3	0.9919	1	0	7N(0.9840)		sp|Q6EMK4|VASN_HUMAN	Q6EMK4	VASN_HUMAN	VASN	Vasorin
sp|Q6EMK4|VASN_HUMAN	117	0	0	RLHEITNETFRGL	13	3	1	1	0	7N(0.9840)		sp|Q6EMK4|VASN_HUMAN	Q6EMK4	VASN_HUMAN	VASN	Vasorin
sp|Q6EMK4|VASN_HUMAN	500	1	0	RNLSGPDKRLVTL	13	3	0.9716	1	0	2N(0.9840)		sp|Q6EMK4|VASN_HUMAN	Q6EMK4	VASN_HUMAN	VASN	Vasorin
sp|Q6EMK4|VASN_HUMAN	528	1	0	TVTQLRPNATY	11	2	1	2	0	8N(0.9840)		sp|Q6EMK4|VASN_HUMAN	Q6EMK4	VASN_HUMAN	VASN	Vasorin
sp|Q6NSJ0|MYORG_HUMAN	240	1	1	LSSRAAAIKVNDSVPF	16	2, 3	0.9952	2	0	11N(0.9840)		sp|Q6NSJ0|MYORG_HUMAN	Q6NSJ0	MYORG_HUMAN	MYORG	Myogenesis-regulating glycosidase
sp|Q6NSJ0|MYORG_HUMAN	240	0	0	SSRAAAIKVNDSVPF	15	2, 3	1	2	0	10N(0.9840)		sp|Q6NSJ0|MYORG_HUMAN	Q6NSJ0	MYORG_HUMAN	MYORG	Myogenesis-regulating glycosidase
sp|Q6NSJ0|MYORG_HUMAN	240	0	0	VNDSVPFHLGWNSTER	16	3	0.992	2	0	12N(0.9840), 2N(0.9840)		sp|Q6NSJ0|MYORG_HUMAN	Q6NSJ0	MYORG_HUMAN	MYORG	Myogenesis-regulating glycosidase
sp|Q6NSJ0|MYORG_HUMAN	250	1	0	HLGWNSTERSL	11	2	0.9918	1	0	5N(0.9840)		sp|Q6NSJ0|MYORG_HUMAN	Q6NSJ0	MYORG_HUMAN	MYORG	Myogenesis-regulating glycosidase
sp|Q6NSJ0|MYORG_HUMAN	346	1	0	HFNSSHL	7	2	0.9963	1	0	3N(0.9840)		sp|Q6NSJ0|MYORG_HUMAN	Q6NSJ0	MYORG_HUMAN	MYORG	Myogenesis-regulating glycosidase
sp|Q6NSJ0|MYORG_HUMAN	372	1	0	DFDEVKFPNASDMF	14	2	0.8629	1	0	9N(0.9840)		sp|Q6NSJ0|MYORG_HUMAN	Q6NSJ0	MYORG_HUMAN	MYORG	Myogenesis-regulating glycosidase
sp|Q6P4Q7|CNNM4_HUMAN	55	1	1	RLASCNKSCGTNPDGIIF	18	3	1	1	0	5C(57.0215), 6N(0.9840), 9C(57.0215)		sp|Q6P4Q7|CNNM4_HUMAN	Q6P4Q7	CNNM4_HUMAN	CNNM4	Metal transporter CNNM4
sp|Q6P4Q7|CNNM4_HUMAN	55	0	0	SCNKSCGTNPDGIIF	15	2	0.9475	1	0	2C(57.0215), 3N(0.9840), 6C(57.0215)		sp|Q6P4Q7|CNNM4_HUMAN	Q6P4Q7	CNNM4_HUMAN	CNNM4	Metal transporter CNNM4
sp|Q6P4Q7|CNNM4_HUMAN	122	1	0	DLVVQQLVNVSR	12	2	1	1	0	9N(0.9840)		sp|Q6P4Q7|CNNM4_HUMAN	Q6P4Q7	CNNM4_HUMAN	CNNM4	Metal transporter CNNM4
sp|Q6P4Q7|CNNM4_HUMAN	127	1	0	GNTSGVLVVLTK	12	2	1	1	0	2N(0.9840)		sp|Q6P4Q7|CNNM4_HUMAN	Q6P4Q7	CNNM4_HUMAN	CNNM4	Metal transporter CNNM4
sp|Q6P9F7|LRC8B_HUMAN	78	1	1	KASMNTSSNPGTPLPLPL	18	2	0.986	1	0	4M(15.9949), 5N(0.9840)		sp|Q6P9F7|LRC8B_HUMAN	Q6P9F7	LRC8B_HUMAN	LRRC8B	Volume-regulated anion channel subunit LRRC8B
sp|Q6PCB0|VWA1_HUMAN	386	1	1	VEVPAGRNCTTL	12	2	0.8636	1	0	8N(0.9840), 9C(57.0215)		sp|Q6PCB0|VWA1_HUMAN	Q6PCB0	VWA1_HUMAN	VWA1	von Willebrand factor A domain-containing protein 1
sp|Q6PCB8|EMB_HUMAN	196	1	1	SSNGSVKVPVGVQMN	15	2	0.9886	1	0	14M(15.9949), 3N(0.9840)		sp|Q6PCB8|EMB_HUMAN	Q6PCB8	EMB_HUMAN	EMB	Embigin
sp|Q6PCB8|EMB_HUMAN	196	0	0	SSNGSVKVPVGVQMNKY	17	3	1	1	0	14M(15.9949), 3N(0.9840)		sp|Q6PCB8|EMB_HUMAN	Q6PCB8	EMB_HUMAN	EMB	Embigin
sp|Q6PCB8|EMB_HUMAN	213	1	0	VINGTYANETKL	12	2	1	2	0	3N(0.9840), 8N(0.9840)		sp|Q6PCB8|EMB_HUMAN	Q6PCB8	EMB_HUMAN	EMB	Embigin
sp|Q6PCB8|EMB_HUMAN	213	0	0	YVINGTYANETK	12	2	1	1	0	4N(0.9840), 9N(0.9840)		sp|Q6PCB8|EMB_HUMAN	Q6PCB8	EMB_HUMAN	EMB	Embigin
sp|Q6PCB8|EMB_HUMAN	213	0	0	YVINGTYANETKLK	14	3	0.995	1	0	4N(0.9840), 9N(0.9840)		sp|Q6PCB8|EMB_HUMAN	Q6PCB8	EMB_HUMAN	EMB	Embigin
sp|Q6UXD5|SE6L2_HUMAN	247	1	1	LLANSSMLGEGQVLR	15	2	1	2	0	4N(0.9840), 7M(15.9949)		sp|Q6UXD5|SE6L2_HUMAN	Q6UXD5	SE6L2_HUMAN	SEZ6L2	Seizure 6-like protein 2
sp|Q6UXD5|SE6L2_HUMAN	355	1	0	ASCGGTIHNATL	12	2	0.9956	1	0	3C(57.0215), 9N(0.9840)		sp|Q6UXD5|SE6L2_HUMAN	Q6UXD5	SE6L2_HUMAN	SEZ6L2	Seizure 6-like protein 2
sp|Q6UXD5|SE6L2_HUMAN	373	1	0	GRIVSPEPGGAVGPNLTCRW	20	3	1	1	0	15N(0.9840), 18C(57.0215)		sp|Q6UXD5|SE6L2_HUMAN	Q6UXD5	SE6L2_HUMAN	SEZ6L2	Seizure 6-like protein 2
sp|Q6UXD5|SE6L2_HUMAN	373	0	0	IVSPEPGGAVGPNLTCR	17	2	0.9713	1	0	13N(0.9840), 16C(57.0215)		sp|Q6UXD5|SE6L2_HUMAN	Q6UXD5	SE6L2_HUMAN	SEZ6L2	Seizure 6-like protein 2
sp|Q6UXD5|SE6L2_HUMAN	473	1	0	LAHGNVTTTDPEYRPGAL	18	3	1	1	0	5N(0.9840)		sp|Q6UXD5|SE6L2_HUMAN	Q6UXD5	SE6L2_HUMAN	SEZ6L2	Seizure 6-like protein 2
sp|Q6UXD5|SE6L2_HUMAN	473	0	0	LAHGNVTTTDPEYRPGALATF	21	2, 3	1	2	0	5N(0.9840)		sp|Q6UXD5|SE6L2_HUMAN	Q6UXD5	SE6L2_HUMAN	SEZ6L2	Seizure 6-like protein 2
sp|Q6UXD5|SE6L2_HUMAN	517	1	0	ALEPPGPPNAIECVDPTEPHWNDTEPACKAM	31	3	1	2	0	13C(57.0215), 22N(0.9840), 28C(57.0215), 31M(15.9949), 9N(0.9840)		sp|Q6UXD5|SE6L2_HUMAN	Q6UXD5	SE6L2_HUMAN	SEZ6L2	Seizure 6-like protein 2
sp|Q6YHK3|CD109_HUMAN	68	1	1	KTASNLTVSVL	11	2	0.9976	2	0	5N(0.9840)		sp|Q6YHK3|CD109_HUMAN	Q6YHK3	CD109_HUMAN	CD109	CD109 antigen
sp|Q6YHK3|CD109_HUMAN	118	1	0	TQDEILFSNSTR	12	2	1	2	0	9N(0.9840)		sp|Q6YHK3|CD109_HUMAN	Q6YHK3	CD109_HUMAN	CD109	CD109 antigen
sp|Q6YHK3|CD109_HUMAN	247	1	0	SKHLNGTITAKY	12	2	1	1	0	5N(0.9840)		sp|Q6YHK3|CD109_HUMAN	Q6YHK3	CD109_HUMAN	CD109	CD109 antigen
sp|Q6YHK3|CD109_HUMAN	247	0	0	YCSMNSKHLNGTITAKY	17	4	0.6711	1	0	2C(57.0215), 4M(15.9949), 5N(0.9840)		sp|Q6YHK3|CD109_HUMAN	Q6YHK3	CD109_HUMAN	CD109	CD109 antigen
sp|Q6YHK3|CD109_HUMAN	337	1	0	GISRNVSTN	9	2	0.9504	1	0	5N(0.9840)		sp|Q6YHK3|CD109_HUMAN	Q6YHK3	CD109_HUMAN	CD109	CD109 antigen
sp|Q6YHK3|CD109_HUMAN	337	0	0	TTVTESVTGISRNVSTN	17	2	1	1	0	13N(0.9840)		sp|Q6YHK3|CD109_HUMAN	Q6YHK3	CD109_HUMAN	CD109	CD109 antigen
sp|Q6YHK3|CD109_HUMAN	337	0	0	TTVTESVTGISRNVSTNVF	19	2	1	1	0	13N(0.9840)		sp|Q6YHK3|CD109_HUMAN	Q6YHK3	CD109_HUMAN	CD109	CD109 antigen
sp|Q6YHK3|CD109_HUMAN	365	1	0	DYTTVLKPSLNF	12	2	0.9984	1	0	11N(0.9840)		sp|Q6YHK3|CD109_HUMAN	Q6YHK3	CD109_HUMAN	CD109	CD109 antigen
sp|Q6YHK3|CD109_HUMAN	397	1	0	NYTEYWSGSNSGNQK	15	2	1	1	0	1N(0.9840)		sp|Q6YHK3|CD109_HUMAN	Q6YHK3	CD109_HUMAN	CD109	CD109 antigen
sp|Q6YHK3|CD109_HUMAN	397	0	0	TLEERRNNVVITVTQRNY	18	4	1	1	0	17N(0.9840)		sp|Q6YHK3|CD109_HUMAN	Q6YHK3	CD109_HUMAN	CD109	CD109 antigen
sp|Q6YHK3|CD109_HUMAN	397	0	0	VVITVTQRNY	10	2	0.9965	1	0	9N(0.9840)		sp|Q6YHK3|CD109_HUMAN	Q6YHK3	CD109_HUMAN	CD109	CD109 antigen
sp|Q6YHK3|CD109_HUMAN	419	1	0	INYTVPQSGTFK	12	2	0.9995	1	0	2N(0.9840)		sp|Q6YHK3|CD109_HUMAN	Q6YHK3	CD109_HUMAN	CD109	CD109 antigen
sp|Q6YHK3|CD109_HUMAN	419	0	0	KINYTVPQSGTF	12	2	0.7421	1	0	3N(0.9840)		sp|Q6YHK3|CD109_HUMAN	Q6YHK3	CD109_HUMAN	CD109	CD109 antigen
sp|Q6YHK3|CD109_HUMAN	419	0	0	KMEAVQKINY	10	2	1	2	0	2M(15.9949), 9N(0.9840)		sp|Q6YHK3|CD109_HUMAN	Q6YHK3	CD109_HUMAN	CD109	CD109 antigen
sp|Q6YHK3|CD109_HUMAN	419	0	0	MEAVQKINYTVPQSGTFK	18	2	0.9662	1	0	1M(15.9949), 8N(0.9840)		sp|Q6YHK3|CD109_HUMAN	Q6YHK3	CD109_HUMAN	CD109	CD109 antigen
sp|Q6YHK3|CD109_HUMAN	419	0	0	SGNQKMEAVQKINY	14	3	0.997	1	0	13N(0.9840), 6M(15.9949)		sp|Q6YHK3|CD109_HUMAN	Q6YHK3	CD109_HUMAN	CD109	CD109 antigen
sp|Q6YHK3|CD109_HUMAN	419	0	0	SGSNSGNQKMEAVQKINY	18	3	1	3	0	10M(15.9949), 17N(0.9840), 4N(0.9840)		sp|Q6YHK3|CD109_HUMAN	Q6YHK3	CD109_HUMAN	CD109	CD109 antigen
sp|Q6YHK3|CD109_HUMAN	419	0	0	WSGSNSGNQKMEAVQKINY	19	2, 3	0.9981	2	0	11M(15.9949), 18N(0.9840)		sp|Q6YHK3|CD109_HUMAN	Q6YHK3	CD109_HUMAN	CD109	CD109 antigen
sp|Q6YHK3|CD109_HUMAN	513	1	0	GQLVAVGKQNSTMFSLTPENSWTPK	25	3	0.9952	1	0	10N(0.9840), 13M(15.9949), 20N(0.9840)		sp|Q6YHK3|CD109_HUMAN	Q6YHK3	CD109_HUMAN	CD109	CD109 antigen
sp|Q6YHK3|CD109_HUMAN	513	0	0	MVVSRGQLVAVGKQNSTMF	19	3	1	1	0	15N(0.9840), 18M(15.9949)		sp|Q6YHK3|CD109_HUMAN	Q6YHK3	CD109_HUMAN	CD109	CD109 antigen
sp|Q6YHK3|CD109_HUMAN	513	0	0	QNSTMFSLTPENSWTPK	17	2	0.9999	2	0	12N(0.9840), 2N(0.9840), 5M(15.9949)		sp|Q6YHK3|CD109_HUMAN	Q6YHK3	CD109_HUMAN	CD109	CD109 antigen
sp|Q6YHK3|CD109_HUMAN	513	0	0	VAVGKQNSTMF	11	1	1	1	0	10M(15.9949), 7N(0.9840)		sp|Q6YHK3|CD109_HUMAN	Q6YHK3	CD109_HUMAN	CD109	CD109 antigen
sp|Q6YHK3|CD109_HUMAN	645	1	0	VLTDANLTKDY	11	2	1	1	0	6N(0.9840)		sp|Q6YHK3|CD109_HUMAN	Q6YHK3	CD109_HUMAN	CD109	CD109 antigen
sp|Q6YHK3|CD109_HUMAN	645	0	0	VLTDANLTKDYIDGVY	16	2	1	2	0	6N(0.9840)		sp|Q6YHK3|CD109_HUMAN	Q6YHK3	CD109_HUMAN	CD109	CD109 antigen
sp|Q6YHK3|CD109_HUMAN	645	0	0	VLTDANLTKDYIDGVYDNAEY	21	2, 3	1	2	0	6N(0.9840)		sp|Q6YHK3|CD109_HUMAN	Q6YHK3	CD109_HUMAN	CD109	CD109 antigen
sp|Q6YHK3|CD109_HUMAN	800	1	0	DILMTSNEINATGHQQTL	18	2	1	2	0	10N(0.9840), 4M(15.9949)		sp|Q6YHK3|CD109_HUMAN	Q6YHK3	CD109_HUMAN	CD109	CD109 antigen
sp|Q6YHK3|CD109_HUMAN	800	0	0	MTSNEINATGH	11	2	0.9915	1	0	7N(0.9840)		sp|Q6YHK3|CD109_HUMAN	Q6YHK3	CD109_HUMAN	CD109	CD109 antigen
sp|Q6YHK3|CD109_HUMAN	800	0	0	MTSNEINATGHQQTL	15	2	1	2	0	1M(15.9949), 7N(0.9840)		sp|Q6YHK3|CD109_HUMAN	Q6YHK3	CD109_HUMAN	CD109	CD109 antigen
sp|Q6YHK3|CD109_HUMAN	800	0	0	TSNEINATGHQQTL	14	2	1	1	0	6N(0.9840)		sp|Q6YHK3|CD109_HUMAN	Q6YHK3	CD109_HUMAN	CD109	CD109 antigen
sp|Q6ZMJ2|SCAR5_HUMAN	134	1	1	KVQDALQNQSDSLL	14	2	1	1	0	8N(0.9840)		sp|Q6ZMJ2|SCAR5_HUMAN	Q6ZMJ2	SCAR5_HUMAN	SCARA5	Scavenger receptor class A member 5
sp|Q6ZMJ2|SCAR5_HUMAN	231	1	0	GLNHSLSYDVALHR	14	3	0.9922	1	0	3N(0.9840)		sp|Q6ZMJ2|SCAR5_HUMAN	Q6ZMJ2	SCAR5_HUMAN	SCARA5	Scavenger receptor class A member 5
sp|Q7KYR7|BT2A1_HUMAN	114	1	1	GSVALVIHNITAQENGTYR	19	3	1	1	0	15N(0.9840), 9N(0.9840)		sp|Q7KYR7|BT2A1_HUMAN	Q7KYR7	BT2A1_HUMAN	BTN2A1	Butyrophilin subfamily 2 member A1
sp|Q7KYR7|BT2A1_HUMAN	216	1	0	AVIIRDKSVRNM	12	3	0.9994	1	0	11N(0.9840)		sp|Q7KYR7|BT2A1_HUMAN	Q7KYR7	BT2A1_HUMAN	BTN2A1	Butyrophilin subfamily 2 member A1
sp|Q7KYR7|BT2A1_HUMAN	216	0	0	NMSCSINNTLLGQK	14	2	1	3	0	1N(0.9840), 4C(57.0215), 7N(0.9840)		sp|Q7KYR7|BT2A1_HUMAN	Q7KYR7	BT2A1_HUMAN	BTN2A1	Butyrophilin subfamily 2 member A1
sp|Q7Z6M3|MILR1_HUMAN	182	1	1	YDREPAEFNLTK	12	3	0.7391	1	0	9N(0.9840)		sp|Q7Z6M3|MILR1_HUMAN	Q7Z6M3	MILR1_HUMAN	MILR1	Allergin-1
sp|Q7Z7D3|VTCN1_HUMAN	112	1	1	TAVFADQVIVGNASLR	16	2	1	1	0	12N(0.9840)		sp|Q7Z7D3|VTCN1_HUMAN	Q7Z7D3	VTCN1_HUMAN	VTCN1	V-set domain-containing T-cell activation inhibitor 1
sp|Q86SJ2|AMGO2_HUMAN	58	1	1	GVCPTACICATDIVSCTNKNLSK	23	3	1	1	0	16C(57.0215), 18N(0.9840), 3C(57.0215), 7C(57.0215), 9C(57.0215)		sp|Q86SJ2|AMGO2_HUMAN	Q86SJ2	AMGO2_HUMAN	AMIGO2	Amphoterin-induced protein 2
sp|Q86SJ2|AMGO2_HUMAN	104	1	0	HNNITSISTGSFSTTPNLK	19	2, 3	1	3	0	2N(0.9840), 3N(0.9840)		sp|Q86SJ2|AMGO2_HUMAN	Q86SJ2	AMGO2_HUMAN	AMIGO2	Amphoterin-induced protein 2
sp|Q86SJ2|AMGO2_HUMAN	104	0	0	ILRHNNITSISTGSF	15	2	1	2	0	5N(0.9840), 6N(0.9840)		sp|Q86SJ2|AMGO2_HUMAN	Q86SJ2	AMGO2_HUMAN	AMIGO2	Amphoterin-induced protein 2
sp|Q86SJ2|AMGO2_HUMAN	104	0	0	RHNNITSISTGSF	13	2	1	2	0	3N(0.9840), 4N(0.9840)		sp|Q86SJ2|AMGO2_HUMAN	Q86SJ2	AMGO2_HUMAN	AMIGO2	Amphoterin-induced protein 2
sp|Q86SJ2|AMGO2_HUMAN	345	1	0	VFHNGSLVIESPRFEDAGVY	20	2, 3	1	2	0	4N(0.9840)		sp|Q86SJ2|AMGO2_HUMAN	Q86SJ2	AMGO2_HUMAN	AMIGO2	Amphoterin-induced protein 2
sp|Q86SQ4|AGRG6_HUMAN	143	1	1	GFNASYIR	8	2	0.8002	1	0	3N(0.9840)		sp|Q86SQ4|AGRG6_HUMAN	Q86SQ4	AGRG6_HUMAN	ADGRG6	Adhesion G-protein coupled receptor G6
sp|Q86SQ4|AGRG6_HUMAN	324	1	0	ILSNLSCNVK	10	2	0.9803	1	0	4N(0.9840), 7C(57.0215)		sp|Q86SQ4|AGRG6_HUMAN	Q86SQ4	AGRG6_HUMAN	ADGRG6	Adhesion G-protein coupled receptor G6
sp|Q86SQ4|AGRG6_HUMAN	353	1	0	KAESNLSCGSY	11	2	1	2	0	5N(0.9840), 8C(57.0215)		sp|Q86SQ4|AGRG6_HUMAN	Q86SQ4	AGRG6_HUMAN	ADGRG6	Adhesion G-protein coupled receptor G6
sp|Q86SQ4|AGRG6_HUMAN	485	1	0	LVYNATNNTNLEGK	14	2	0.8726	1	0	4N(0.9840), 7N(0.9840)		sp|Q86SQ4|AGRG6_HUMAN	Q86SQ4	AGRG6_HUMAN	ADGRG6	Adhesion G-protein coupled receptor G6
sp|Q86SQ4|AGRG6_HUMAN	485	0	0	NATNNTNLEGKIIQQ	15	2	0.9394	1	0	1N(0.9840), 4N(0.9840)		sp|Q86SQ4|AGRG6_HUMAN	Q86SQ4	AGRG6_HUMAN	ADGRG6	Adhesion G-protein coupled receptor G6
sp|Q86SQ4|AGRG6_HUMAN	485	0	0	NATNNTNLEGKIIQQKL	17	2	1	1	0	1N(0.9840), 4N(0.9840)		sp|Q86SQ4|AGRG6_HUMAN	Q86SQ4	AGRG6_HUMAN	ADGRG6	Adhesion G-protein coupled receptor G6
sp|Q86SQ4|AGRG6_HUMAN	485	0	0	VYNATNNTNLEGKIIQQ	17	2	1	1	0	3N(0.9840), 6N(0.9840)		sp|Q86SQ4|AGRG6_HUMAN	Q86SQ4	AGRG6_HUMAN	ADGRG6	Adhesion G-protein coupled receptor G6
sp|Q86SQ4|AGRG6_HUMAN	485	0	0	VYNATNNTNLEGKIIQQKL	19	2, 3	1	2	0	3N(0.9840), 6N(0.9840)		sp|Q86SQ4|AGRG6_HUMAN	Q86SQ4	AGRG6_HUMAN	ADGRG6	Adhesion G-protein coupled receptor G6
sp|Q86SQ4|AGRG6_HUMAN	505	1	0	KNNESLDEGLRL	12	2	1	1	0	3N(0.9840)		sp|Q86SQ4|AGRG6_HUMAN	Q86SQ4	AGRG6_HUMAN	ADGRG6	Adhesion G-protein coupled receptor G6
sp|Q86SQ4|AGRG6_HUMAN	505	0	0	KNNESLDEGLRLH	13	2, 3	1	2	0	3N(0.9840)		sp|Q86SQ4|AGRG6_HUMAN	Q86SQ4	AGRG6_HUMAN	ADGRG6	Adhesion G-protein coupled receptor G6
sp|Q86SQ4|AGRG6_HUMAN	505	0	0	LKNNESLDEGLRL	13	2, 3	0.9984	2	0	3N(0.9840), 4N(0.9840)		sp|Q86SQ4|AGRG6_HUMAN	Q86SQ4	AGRG6_HUMAN	ADGRG6	Adhesion G-protein coupled receptor G6
sp|Q86SQ4|AGRG6_HUMAN	505	0	0	LKNNESLDEGLRLH	14	3, 4	1	2	0	4N(0.9840)		sp|Q86SQ4|AGRG6_HUMAN	Q86SQ4	AGRG6_HUMAN	ADGRG6	Adhesion G-protein coupled receptor G6
sp|Q86SQ4|AGRG6_HUMAN	505	0	0	LLKNNESLDEGLR	13	3	0.9886	2	0	4N(0.9840), 5N(0.9840)		sp|Q86SQ4|AGRG6_HUMAN	Q86SQ4	AGRG6_HUMAN	ADGRG6	Adhesion G-protein coupled receptor G6
sp|Q86SQ4|AGRG6_HUMAN	667	1	0	IDLNSTSHVNITTR	14	2, 3	1	2	0	10N(0.9840), 4N(0.9840)		sp|Q86SQ4|AGRG6_HUMAN	Q86SQ4	AGRG6_HUMAN	ADGRG6	Adhesion G-protein coupled receptor G6
sp|Q86SQ4|AGRG6_HUMAN	667	0	0	KIDLNSTSHVNITTR	15	3	0.9975	1	0	11N(0.9840), 5N(0.9840)		sp|Q86SQ4|AGRG6_HUMAN	Q86SQ4	AGRG6_HUMAN	ADGRG6	Adhesion G-protein coupled receptor G6
sp|Q86SQ4|AGRG6_HUMAN	750	1	0	AQFTFFNK	8	2	0.9798	1	0	7N(0.9840)		sp|Q86SQ4|AGRG6_HUMAN	Q86SQ4	AGRG6_HUMAN	ADGRG6	Adhesion G-protein coupled receptor G6
sp|Q86SQ4|AGRG6_HUMAN	811	1	0	DLNKNKSFGGW	11	2	1	1	0	5N(0.9840)		sp|Q86SQ4|AGRG6_HUMAN	Q86SQ4	AGRG6_HUMAN	ADGRG6	Adhesion G-protein coupled receptor G6
sp|Q86SQ4|AGRG6_HUMAN	818	1	0	SFGGWNTSGCVAHR	14	2, 3	1	2	0	10C(57.0215), 6N(0.9840)		sp|Q86SQ4|AGRG6_HUMAN	Q86SQ4	AGRG6_HUMAN	ADGRG6	Adhesion G-protein coupled receptor G6
sp|Q86UN3|R4RL2_HUMAN	93	1	1	SNNLSTIYPGTF	12	2	0.9917	1	0	3N(0.9840)		sp|Q86UN3|R4RL2_HUMAN	Q86UN3	R4RL2_HUMAN	RTN4RL2	Reticulon-4 receptor-like 2
sp|Q86UN3|R4RL2_HUMAN	180	1	0	ADLANLSHL	9	2	0.9871	1	0	5N(0.9840)		sp|Q86UN3|R4RL2_HUMAN	Q86UN3	R4RL2_HUMAN	RTN4RL2	Reticulon-4 receptor-like 2
sp|Q86UN3|R4RL2_HUMAN	325	1	0	ARGNSSSNHLY	11	2	0.9692	1	0	4N(0.9840)		sp|Q86UN3|R4RL2_HUMAN	Q86UN3	R4RL2_HUMAN	RTN4RL2	Reticulon-4 receptor-like 2
sp|Q86UN3|R4RL2_HUMAN	325	0	0	ARGNSSSNHLYGVAEAGAPPADPSTLYR	28	4	1	1	0	4N(0.9840)		sp|Q86UN3|R4RL2_HUMAN	Q86UN3	R4RL2_HUMAN	RTN4RL2	Reticulon-4 receptor-like 2
sp|Q86VR7|VS10L_HUMAN	32	1	1	TNFSSAFSSDSK	12	2	0.9591	1	0	2N(0.9840)		sp|Q86VR7|VS10L_HUMAN	Q86VR7	VS10L_HUMAN	VSIG10L	V-set and immunoglobulin domain-containing protein 10-like
sp|Q86XK7|VSIG1_HUMAN	98	1	1	KDRITGSNDPGNASITISH	19	3	1	1	0	12N(0.9840)		sp|Q86XK7|VSIG1_HUMAN	Q86XK7	VSIG1_HUMAN	VSIG1	V-set and immunoglobulin domain-containing protein 1
sp|Q86XK7|VSIG1_HUMAN	98	0	0	KDRITGSNDPGNASITISHMQPADSGIY	28	3	0.9284	1	0	12N(0.9840)		sp|Q86XK7|VSIG1_HUMAN	Q86XK7	VSIG1_HUMAN	VSIG1	V-set and immunoglobulin domain-containing protein 1
sp|Q86XK7|VSIG1_HUMAN	200	1	0	VIGNLTNFEQGYY	13	2	0.9998	1	0	4N(0.9840)		sp|Q86XK7|VSIG1_HUMAN	Q86XK7	VSIG1_HUMAN	VSIG1	V-set and immunoglobulin domain-containing protein 1
sp|Q86XX4|FRAS1_HUMAN	1504	1	1	IVYNITLPLHPNQGIIEHR	19	4	0.8861	1	0	4N(0.9840)		sp|Q86XX4|FRAS1_HUMAN	Q86XX4	FRAS1_HUMAN	FRAS1	Extracellular matrix protein FRAS1
sp|Q86XX4|FRAS1_HUMAN	1948	1	0	SEIHSINITIER	12	3	0.9946	1	0	7N(0.9840)		sp|Q86XX4|FRAS1_HUMAN	Q86XX4	FRAS1_HUMAN	FRAS1	Extracellular matrix protein FRAS1
sp|Q86XX4|FRAS1_HUMAN	2664	1	0	VIINDTEDEPTLEFDKK	17	3	0.9984	1	0	4N(0.9840)		sp|Q86XX4|FRAS1_HUMAN	Q86XX4	FRAS1_HUMAN	FRAS1	Extracellular matrix protein FRAS1
sp|Q86XX4|FRAS1_HUMAN	2985	1	0	LKGDKVKNCTVY	12	2	0.9931	1	0	8N(0.9840), 9C(57.0215)		sp|Q86XX4|FRAS1_HUMAN	Q86XX4	FRAS1_HUMAN	FRAS1	Extracellular matrix protein FRAS1
sp|Q86XX4|FRAS1_HUMAN	3218	1	0	KERCSEAGINQTSVQF	16	2	0.9941	1	0	10N(0.9840), 4C(57.0215)		sp|Q86XX4|FRAS1_HUMAN	Q86XX4	FRAS1_HUMAN	FRAS1	Extracellular matrix protein FRAS1
sp|Q8IUW5|RELL1_HUMAN	31	1	1	LVAPDNGSSRTL	12	2	0.8245	1	0	6N(0.9840)		sp|Q8IUW5|RELL1_HUMAN	Q8IUW5	RELL1_HUMAN	RELL1	RELT-like protein 1
sp|Q8IWA5|CTL2_HUMAN	187	1	1	GVLMVGNETTYEDGHGSR	18	3	0.9997	1	0	7N(0.9840)		sp|Q8IWA5|CTL2_HUMAN	Q8IWA5	CTL2_HUMAN	SLC44A2	Choline transporter-like protein 2
sp|Q8IWA5|CTL2_HUMAN	187	0	0	GVLMVGNETTYEDGHGSRKNITDLVEGAK	29	4	1	1	0	20N(0.9840), 4M(15.9949), 7N(0.9840)		sp|Q8IWA5|CTL2_HUMAN	Q8IWA5	CTL2_HUMAN	SLC44A2	Choline transporter-like protein 2
sp|Q8IWA5|CTL2_HUMAN	187	0	0	KGVLMVGNETTY	12	2	1	2	0	5M(15.9949), 8N(0.9840)		sp|Q8IWA5|CTL2_HUMAN	Q8IWA5	CTL2_HUMAN	SLC44A2	Choline transporter-like protein 2
sp|Q8IWA5|CTL2_HUMAN	200	1	0	KNITDLVEGAK	11	2	1	1	0	2N(0.9840)		sp|Q8IWA5|CTL2_HUMAN	Q8IWA5	CTL2_HUMAN	SLC44A2	Choline transporter-like protein 2
sp|Q8IWA5|CTL2_HUMAN	417	1	0	TAKTCNPETFPSSNESRQCPN	21	3	1	2	0	14N(0.9840), 19C(57.0215), 5C(57.0215)		sp|Q8IWA5|CTL2_HUMAN	Q8IWA5	CTL2_HUMAN	SLC44A2	Choline transporter-like protein 2
sp|Q8IWA5|CTL2_HUMAN	417	0	0	TCNPETFPSSNESR	14	2	0.9999	2	0	11N(0.9840), 2C(57.0215)		sp|Q8IWA5|CTL2_HUMAN	Q8IWA5	CTL2_HUMAN	SLC44A2	Choline transporter-like protein 2
sp|Q8IWK6|AGRA3_HUMAN	81	1	1	AQVLPPDTLPNRTVTL	16	2	0.9121	1	0	11N(0.9840)		sp|Q8IWK6|AGRA3_HUMAN	Q8IWK6	AGRA3_HUMAN	ADGRA3	Adhesion G protein-coupled receptor A3
sp|Q8IWK6|AGRA3_HUMAN	687	1	0	IDGVNVDTHHIPVNVTLR	18	3	1	1	0	14N(0.9840)		sp|Q8IWK6|AGRA3_HUMAN	Q8IWK6	AGRA3_HUMAN	ADGRA3	Adhesion G protein-coupled receptor A3
sp|Q8IWT6|LRC8A_HUMAN	66	1	1	VTKDSCNDSFRGW	13	2, 3	1	2	0	6C(57.0215), 7N(0.9840)		sp|Q8IWT6|LRC8A_HUMAN	Q8IWT6	LRC8A_HUMAN	LRRC8A	Volume-regulated anion channel subunit LRRC8A
sp|Q8IWT6|LRC8A_HUMAN	83	1	0	AAPGPEPTYPNSTILPTPDTGPTGIKY	27	3	1	1	0	11N(0.9840)		sp|Q8IWT6|LRC8A_HUMAN	Q8IWT6	LRC8A_HUMAN	LRRC8A	Volume-regulated anion channel subunit LRRC8A
sp|Q8IZP9|AGRG2_HUMAN	456	1	1	AVIRVNASSF	10	2	0.9125	1	0	6N(0.9840)		sp|Q8IZP9|AGRG2_HUMAN	Q8IZP9	AGRG2_HUMAN	ADGRG2	Adhesion G-protein coupled receptor G2
sp|Q8IZY2|ABCA7_HUMAN	98	1	1	SNFNDSLVSRL	11	2	0.9672	1	0	4N(0.9840)		sp|Q8IZY2|ABCA7_HUMAN	Q8IZY2	ABCA7_HUMAN	ABCA7	Phospholipid-transporting ATPase ABCA7
sp|Q8N0Z9|VSI10_HUMAN	59	1	1	YRNNSEPVFL	10	2	0.8235	1	0	3N(0.9840)		sp|Q8N0Z9|VSI10_HUMAN	Q8N0Z9	VSI10_HUMAN	VSIG10	V-set and immunoglobulin domain-containing protein 10
sp|Q8N0Z9|VSI10_HUMAN	180	1	0	GHNLTVNFF	9	2	1	1	0	3N(0.9840)		sp|Q8N0Z9|VSI10_HUMAN	Q8N0Z9	VSI10_HUMAN	VSIG10	V-set and immunoglobulin domain-containing protein 10
sp|Q8N441|FGRL1_HUMAN	293	1	1	GAEGRHNSTIDVGGQKF	17	2	1	1	0	7N(0.9840)		sp|Q8N441|FGRL1_HUMAN	Q8N441	FGRL1_HUMAN	FGFRL1	Fibroblast growth factor receptor-like 1
sp|Q8N8Z6|DCBD1_HUMAN	64	1	1	TSKNYPGTYPNHTVC	15	3	0.9995	1	0	11N(0.9840), 15C(57.0215)		sp|Q8N8Z6|DCBD1_HUMAN	Q8N8Z6	DCBD1_HUMAN	DCBLD1	Discoidin, CUB and LCCL domain-containing protein 1
sp|Q8N8Z6|DCBD1_HUMAN	64	0	0	TSKNYPGTYPNHTVCEK	17	3	1	1	0	11N(0.9840), 15C(57.0215)		sp|Q8N8Z6|DCBD1_HUMAN	Q8N8Z6	DCBD1_HUMAN	DCBLD1	Discoidin, CUB and LCCL domain-containing protein 1
sp|Q8N8Z6|DCBD1_HUMAN	64	0	0	TSKNYPGTYPNHTVCEKTITVPKGKRL	27	5	0.8828	1	0	11N(0.9840), 15C(57.0215)		sp|Q8N8Z6|DCBD1_HUMAN	Q8N8Z6	DCBD1_HUMAN	DCBLD1	Discoidin, CUB and LCCL domain-containing protein 1
sp|Q8N8Z6|DCBD1_HUMAN	124	1	0	ELLLNTSEVTVR	12	2	1	2	0	5N(0.9840)		sp|Q8N8Z6|DCBD1_HUMAN	Q8N8Z6	DCBD1_HUMAN	DCBLD1	Discoidin, CUB and LCCL domain-containing protein 1
sp|Q8N8Z6|DCBD1_HUMAN	277	1	0	QSVNESGDQVHW	12	2	1	1	0	4N(0.9840)		sp|Q8N8Z6|DCBD1_HUMAN	Q8N8Z6	DCBD1_HUMAN	DCBLD1	Discoidin, CUB and LCCL domain-containing protein 1
sp|Q8N8Z6|DCBD1_HUMAN	418	1	0	VELIGCQITQGNDSLVWRK	19	3	0.9906	1	0	12N(0.9840), 6C(57.0215)		sp|Q8N8Z6|DCBD1_HUMAN	Q8N8Z6	DCBD1_HUMAN	DCBLD1	Discoidin, CUB and LCCL domain-containing protein 1
sp|Q8NBJ4|GOLM1_HUMAN	109	1	1	AVLVNNITTGER	12	2	1	2	0	5N(0.9840), 6N(0.9840)		sp|Q8NBJ4|GOLM1_HUMAN	Q8NBJ4	GOLM1_HUMAN	GOLM1	Golgi membrane protein 1
sp|Q8NBJ4|GOLM1_HUMAN	109	0	0	VNNITTGERL	10	2	0.9672	1	0	3N(0.9840)		sp|Q8NBJ4|GOLM1_HUMAN	Q8NBJ4	GOLM1_HUMAN	GOLM1	Golgi membrane protein 1
sp|Q8NBW4|S38A9_HUMAN	239	1	1	IHHINDTDTIL	11	2	0.6656	1	0	5N(0.9840)		sp|Q8NBW4|S38A9_HUMAN	Q8NBW4	S38A9_HUMAN	SLC38A9	Sodium-coupled neutral amino acid transporter 9
sp|Q8NC42|RN149_HUMAN	131	1	1	RNASAVVLYNEER	13	3	0.9935	1	0	2N(0.9840)		sp|Q8NC42|RN149_HUMAN	Q8NC42	RN149_HUMAN	RNF149	E3 ubiquitin-protein ligase RNF149
sp|Q8NE01|CNNM3_HUMAN	73	1	1	GPGFANSSW	9	1	0.9998	1	0	6N(0.9840)		sp|Q8NE01|CNNM3_HUMAN	Q8NE01	CNNM3_HUMAN	CNNM3	Metal transporter CNNM3
sp|Q8NE01|CNNM3_HUMAN	73	0	0	RLFGPGFANSSW	12	2	0.9998	1	0	9N(0.9840)		sp|Q8NE01|CNNM3_HUMAN	Q8NE01	CNNM3_HUMAN	CNNM3	Metal transporter CNNM3
sp|Q8NFJ5|RAI3_HUMAN	158	1	1	TMNRTNVNVF	10	1	0.9916	1	0	3N(0.9840)		sp|Q8NFJ5|RAI3_HUMAN	Q8NFJ5	RAI3_HUMAN	GPRC5A	Retinoic acid-induced protein 3
sp|Q8NFP4|MDGA1_HUMAN	826	1	1	LVSPLYNASAK	11	2	0.9124	1	0	7N(0.9840)		sp|Q8NFP4|MDGA1_HUMAN	Q8NFP4	MDGA1_HUMAN	MDGA1	MAM domain-containing glycosylphosphatidylinositol anchor protein 1
sp|Q8NFZ8|CADM4_HUMAN	67	1	1	FFNGTRAL	8	2	0.7195	1	0	3N(0.9840)		sp|Q8NFZ8|CADM4_HUMAN	Q8NFZ8	CADM4_HUMAN	CADM4	Cell adhesion molecule 4
sp|Q8NFZ8|CADM4_HUMAN	67	0	0	QTLFFNGTR	9	2	0.9114	1	0	6N(0.9840)		sp|Q8NFZ8|CADM4_HUMAN	Q8NFZ8	CADM4_HUMAN	CADM4	Cell adhesion molecule 4
sp|Q8NFZ8|CADM4_HUMAN	262	1	0	NRGNESLPERAEAVGETL	18	3	0.9965	2	0	1N(0.9840)		sp|Q8NFZ8|CADM4_HUMAN	Q8NFZ8	CADM4_HUMAN	CADM4	Cell adhesion molecule 4
sp|Q8TB96|TIP_HUMAN	353	1	1	VILKNTSGSNQQAF	14	2	1	1	0	5N(0.9840)		sp|Q8TB96|TIP_HUMAN	Q8TB96	TIP_HUMAN	ITFG1	T-cell immunomodulatory protein
sp|Q8TB96|TIP_HUMAN	371	1	0	LLENVPCNNASCEEARRMF	19	3	0.9984	1	0	12C(57.0215), 18M(15.9949), 7C(57.0215), 8N(0.9840)		sp|Q8TB96|TIP_HUMAN	Q8TB96	TIP_HUMAN	ITFG1	T-cell immunomodulatory protein
sp|Q8TB96|TIP_HUMAN	482	1	0	LKNGSAGQLSQSAHL	15	3	0.9922	1	0	3N(0.9840)		sp|Q8TB96|TIP_HUMAN	Q8TB96	TIP_HUMAN	ITFG1	T-cell immunomodulatory protein
sp|Q8TCT7|SPP2B_HUMAN	97	1	1	GNCTFYEK	8	2	0.9664	1	0	2N(0.9840), 3C(57.0215)		sp|Q8TCT7|SPP2B_HUMAN	Q8TCT7	SPP2B_HUMAN	SPPL2B	Signal peptide peptidase-like 2B
sp|Q8TCT7|SPP2B_HUMAN	97	0	0	VARGNCTFY	9	2	0.985	2	0	5N(0.9840), 6C(57.0215)		sp|Q8TCT7|SPP2B_HUMAN	Q8TCT7	SPP2B_HUMAN	SPPL2B	Signal peptide peptidase-like 2B
sp|Q8TCT8|SPP2A_HUMAN	149	1	1	DFRDMNQTLGDNITVK	16	3	0.991	1	0	12N(0.9840), 6N(0.9840)		sp|Q8TCT8|SPP2A_HUMAN	Q8TCT8	SPP2A_HUMAN	SPPL2A	Signal peptide peptidase-like 2A
sp|Q8TCT8|SPP2A_HUMAN	149	0	0	DMNQTLGDNITVK	13	2	0.9876	1	0	3N(0.9840), 9N(0.9840)		sp|Q8TCT8|SPP2A_HUMAN	Q8TCT8	SPP2A_HUMAN	SPPL2A	Signal peptide peptidase-like 2A
sp|Q8TD43|TRPM4_HUMAN	992	1	1	EHSNCSSEPGFW	12	2	0.9964	1	0	4N(0.9840), 5C(57.0215)		sp|Q8TD43|TRPM4_HUMAN	Q8TD43	TRPM4_HUMAN	TRPM4	Transient receptor potential cation channel subfamily M member 4
sp|Q8TDY8|IGDC4_HUMAN	157	1	1	SLHPESQTVEENGTARF	17	3	1	1	0	12N(0.9840)		sp|Q8TDY8|IGDC4_HUMAN	Q8TDY8	IGDC4_HUMAN	IGDCC4	Immunoglobulin superfamily DCC subclass member 4
sp|Q8WTV0|SCRB1_HUMAN	102	1	1	HKSNITFNNNDTVSFLEYR	19	3, 4	1	7	0	10N(0.9840), 4N(0.9840), 8N(0.9840), 9N(0.9840)		sp|Q8WTV0|SCRB1_HUMAN	Q8WTV0	SCRB1_HUMAN	SCARB1	Scavenger receptor class B member 1
sp|Q8WTV0|SCRB1_HUMAN	102	0	0	RHKSNITF	8	2	0.9971	1	0	5N(0.9840)		sp|Q8WTV0|SCRB1_HUMAN	Q8WTV0	SCRB1_HUMAN	SCARB1	Scavenger receptor class B member 1
sp|Q8WTV0|SCRB1_HUMAN	102	0	0	RHKSNITFNNNDTVSF	16	3	0.9961	1	0	10N(0.9840), 5N(0.9840), 9N(0.9840)		sp|Q8WTV0|SCRB1_HUMAN	Q8WTV0	SCRB1_HUMAN	SCARB1	Scavenger receptor class B member 1
sp|Q8WTV0|SCRB1_HUMAN	102	0	0	RHKSNITFNNNDTVSFL	17	3	0.9999	2	0	10N(0.9840), 11N(0.9840), 5N(0.9840)		sp|Q8WTV0|SCRB1_HUMAN	Q8WTV0	SCRB1_HUMAN	SCARB1	Scavenger receptor class B member 1
sp|Q8WTV0|SCRB1_HUMAN	108	1	0	NNNDTVSFL	9	1	0.7705	1	0	3N(0.9840)		sp|Q8WTV0|SCRB1_HUMAN	Q8WTV0	SCRB1_HUMAN	SCARB1	Scavenger receptor class B member 1
sp|Q8WTV0|SCRB1_HUMAN	212	1	0	AELNNSDSGLF	11	1	0.9987	1	0	4N(0.9840)		sp|Q8WTV0|SCRB1_HUMAN	Q8WTV0	SCRB1_HUMAN	SCARB1	Scavenger receptor class B member 1
sp|Q8WTV0|SCRB1_HUMAN	227	1	0	TGVQNISRIH	10	2	0.831	1	0	5N(0.9840)		sp|Q8WTV0|SCRB1_HUMAN	Q8WTV0	SCRB1_HUMAN	SCARB1	Scavenger receptor class B member 1
sp|Q8WTV0|SCRB1_HUMAN	227	0	0	TGVQNISRIHL	11	2, 3	1	2	0	5N(0.9840)		sp|Q8WTV0|SCRB1_HUMAN	Q8WTV0	SCRB1_HUMAN	SCARB1	Scavenger receptor class B member 1
sp|Q8WTV0|SCRB1_HUMAN	227	0	0	TVFTGVQNISRIH	13	3	0.9993	1	0	8N(0.9840)		sp|Q8WTV0|SCRB1_HUMAN	Q8WTV0	SCRB1_HUMAN	SCARB1	Scavenger receptor class B member 1
sp|Q8WTV0|SCRB1_HUMAN	255	1	0	HSDQCNMINGTSGQ	14	2	0.9872	1	0	5C(57.0215), 9N(0.9840)		sp|Q8WTV0|SCRB1_HUMAN	Q8WTV0	SCRB1_HUMAN	SCARB1	Scavenger receptor class B member 1
sp|Q8WTV0|SCRB1_HUMAN	255	0	0	WHSDQCNMINGTSGQ	15	2	0.9953	1	0	10N(0.9840), 6C(57.0215)		sp|Q8WTV0|SCRB1_HUMAN	Q8WTV0	SCRB1_HUMAN	SCARB1	Scavenger receptor class B member 1
sp|Q8WTV0|SCRB1_HUMAN	310	1	0	FANGSIYPPNEGF	13	2	0.9884	2	0	3N(0.9840)		sp|Q8WTV0|SCRB1_HUMAN	Q8WTV0	SCRB1_HUMAN	SCARB1	Scavenger receptor class B member 1
sp|Q8WTV0|SCRB1_HUMAN	310	0	0	FANGSIYPPNEGFCPCLESGIQNVSTC	27	3	0.967	2	0	10N(0.9840), 14C(57.0215), 16C(57.0215), 23N(0.9840), 27C(57.0215), 3N(0.9840)		sp|Q8WTV0|SCRB1_HUMAN	Q8WTV0	SCRB1_HUMAN	SCARB1	Scavenger receptor class B member 1
sp|Q8WTV0|SCRB1_HUMAN	383	1	0	LDIHPVTGIPMNCSVKL	17	3	0.9904	2	0	11M(15.9949), 12N(0.9840), 13C(57.0215)		sp|Q8WTV0|SCRB1_HUMAN	Q8WTV0	SCRB1_HUMAN	SCARB1	Scavenger receptor class B member 1
sp|Q8WUA8|TSK_HUMAN	74	1	1	RLEMVNESVL	10	2	0.9973	1	0	4M(15.9949), 6N(0.9840)		sp|Q8WUA8|TSK_HUMAN	Q8WUA8	TSK_HUMAN	TSKU	Tsukushin
sp|Q8WVX9|FACR1_HUMAN	304	1	1	YNCTTGSTNPFHW	13	2	0.8413	1	0	2N(0.9840), 3C(57.0215), 9N(0.9840)		sp|Q8WVX9|FACR1_HUMAN	Q8WVX9	FACR1_HUMAN	FAR1	Fatty acyl-CoA reductase 1
sp|Q8WWI5|CTL1_HUMAN	180	1	1	CAPVNISCYAK	11	2	0.9747	1	0	1C(57.0215), 5N(0.9840), 8C(57.0215)		sp|Q8WWI5|CTL1_HUMAN	Q8WWI5	CTL1_HUMAN	SLC44A1	Choline transporter-like protein 1
sp|Q8WWI5|CTL1_HUMAN	180	0	0	FHRCAPVNISCY	12	3	0.9986	1	0	11C(57.0215), 4C(57.0215), 8N(0.9840)		sp|Q8WWI5|CTL1_HUMAN	Q8WWI5	CTL1_HUMAN	SLC44A1	Choline transporter-like protein 1
sp|Q8WWI5|CTL1_HUMAN	180	0	0	HRCAPVNISCY	11	2, 3	0.9958	2	0	10C(57.0215), 3C(57.0215), 7N(0.9840)		sp|Q8WWI5|CTL1_HUMAN	Q8WWI5	CTL1_HUMAN	SLC44A1	Choline transporter-like protein 1
sp|Q8WWY8|LIPH_HUMAN	66	1	1	GNLNVTKKTTF	11	2	1	1	0	4N(0.9840)		sp|Q8WWY8|LIPH_HUMAN	Q8WWY8	LIPH_HUMAN	LIPH	Lipase member H
sp|Q8WWY8|LIPH_HUMAN	357	1	0	LRDKAGNTTESKINHEPTTF	20	3	1	1	0	7N(0.9840)		sp|Q8WWY8|LIPH_HUMAN	Q8WWY8	LIPH_HUMAN	LIPH	Lipase member H
sp|Q92508|PIEZ1_HUMAN	295	1	1	GLKDFVGPTNCSSPH	15	2, 3	1	2	0	10N(0.9840), 11C(57.0215)		sp|Q92508|PIEZ1_HUMAN	Q92508	PIEZ1_HUMAN	PIEZO1	Piezo-type mechanosensitive ion channel component 1
sp|Q92508|PIEZ1_HUMAN	2294	1	0	KRELYNGTADITL	13	2, 3	0.9896	2	0	6N(0.9840)		sp|Q92508|PIEZ1_HUMAN	Q92508	PIEZ1_HUMAN	PIEZO1	Piezo-type mechanosensitive ion channel component 1
sp|Q92536|YLAT2_HUMAN	235	1	1	DMGNLSLALY	10	1	1	1	0	4N(0.9840)		sp|Q92536|YLAT2_HUMAN	Q92536	YLAT2_HUMAN	SLC7A6	Y+L amino acid transporter 2
sp|Q92542|NICA_HUMAN	45	1	1	IPLNKTAPC	9	2	0.9953	2	0	4N(0.9840), 9C(57.0215)		sp|Q92542|NICA_HUMAN	Q92542	NICA_HUMAN	NCSTN	Nicastrin
sp|Q92542|NICA_HUMAN	45	0	0	IPLNKTAPCVR	11	3	0.9895	1	0	4N(0.9840), 9C(57.0215)		sp|Q92542|NICA_HUMAN	Q92542	NICA_HUMAN	NCSTN	Nicastrin
sp|Q92542|NICA_HUMAN	45	0	0	IPLNKTAPCVRLL	13	3	0.9965	1	0	4N(0.9840), 9C(57.0215)		sp|Q92542|NICA_HUMAN	Q92542	NICA_HUMAN	NCSTN	Nicastrin
sp|Q92542|NICA_HUMAN	45	0	0	KIYIPLNK	8	2	0.9533	1	0	7N(0.9840)		sp|Q92542|NICA_HUMAN	Q92542	NICA_HUMAN	NCSTN	Nicastrin
sp|Q92542|NICA_HUMAN	55	1	0	LLNATHQIGCQSSISGDTGVIHVVEK	26	4	0.9384	1	0	10C(57.0215), 3N(0.9840)		sp|Q92542|NICA_HUMAN	Q92542	NICA_HUMAN	NCSTN	Nicastrin
sp|Q92542|NICA_HUMAN	55	0	0	NATHQIGCQSSISGDTGVIH	20	2, 3	1	2	0	1N(0.9840), 8C(57.0215)		sp|Q92542|NICA_HUMAN	Q92542	NICA_HUMAN	NCSTN	Nicastrin
sp|Q92542|NICA_HUMAN	187	1	0	LLEDENETKVIKQ	13	3	1	1	0	6N(0.9840)		sp|Q92542|NICA_HUMAN	Q92542	NICA_HUMAN	NCSTN	Nicastrin
sp|Q92542|NICA_HUMAN	187	0	0	LLEDENETKVIKQCY	15	3	0.9906	1	0	14C(57.0215), 6N(0.9840)		sp|Q92542|NICA_HUMAN	Q92542	NICA_HUMAN	NCSTN	Nicastrin
sp|Q92542|NICA_HUMAN	200	1	0	QDHNLSQNGSAPTFPL	16	2	0.991	1	0	8N(0.9840)		sp|Q92542|NICA_HUMAN	Q92542	NICA_HUMAN	NCSTN	Nicastrin
sp|Q92542|NICA_HUMAN	264	1	0	KPINTTGTLKPDDRVVVAAT	20	3	0.9985	1	0	4N(0.9840)		sp|Q92542|NICA_HUMAN	Q92542	NICA_HUMAN	NCSTN	Nicastrin
sp|Q92542|NICA_HUMAN	387	1	0	TSLELWMHTDPVSQKNESVR	20	3	1	2	0	16N(0.9840), 7M(15.9949)		sp|Q92542|NICA_HUMAN	Q92542	NICA_HUMAN	NCSTN	Nicastrin
sp|Q92542|NICA_HUMAN	417	1	0	RPNQSQPLPPSSLQR	15	3	0.996	3	0	3N(0.9840)		sp|Q92542|NICA_HUMAN	Q92542	NICA_HUMAN	NCSTN	Nicastrin
sp|Q92542|NICA_HUMAN	506	1	0	ALYELAGGTNFSDTVQADPQTVTR	24	3	0.6876	1	0	10N(0.9840)		sp|Q92542|NICA_HUMAN	Q92542	NICA_HUMAN	NCSTN	Nicastrin
sp|Q92542|NICA_HUMAN	506	0	0	ELAGGTNFSDTVQADPQTVT	20	2	1	1	0	7N(0.9840)		sp|Q92542|NICA_HUMAN	Q92542	NICA_HUMAN	NCSTN	Nicastrin
sp|Q92542|NICA_HUMAN	506	0	0	ELAGGTNFSDTVQADPQTVTRL	22	2	1	1	0	7N(0.9840)		sp|Q92542|NICA_HUMAN	Q92542	NICA_HUMAN	NCSTN	Nicastrin
sp|Q92542|NICA_HUMAN	530	1	0	ANNSWFQSILR	11	2	1	1	0	2N(0.9840)		sp|Q92542|NICA_HUMAN	Q92542	NICA_HUMAN	NCSTN	Nicastrin
sp|Q92542|NICA_HUMAN	573	1	0	ALANLTGTVVNLTREQ	16	2	1	1	0	11N(0.9840), 4N(0.9840)		sp|Q92542|NICA_HUMAN	Q92542	NICA_HUMAN	NCSTN	Nicastrin
sp|Q92542|NICA_HUMAN	612	1	0	HSNETDRLPR	10	3	0.9912	1	0	3N(0.9840)		sp|Q92542|NICA_HUMAN	Q92542	NICA_HUMAN	NCSTN	Nicastrin
sp|Q92542|NICA_HUMAN	612	0	0	VQGPLHSNETDRLPR	15	4	1	2	0	8N(0.9840)		sp|Q92542|NICA_HUMAN	Q92542	NICA_HUMAN	NCSTN	Nicastrin
sp|Q92542|NICA_HUMAN	612	0	0	VQGPLHSNETDRLPRCVR	18	4, 5	1	2	0	16C(57.0215), 8N(0.9840)		sp|Q92542|NICA_HUMAN	Q92542	NICA_HUMAN	NCSTN	Nicastrin
sp|Q92581|SL9A6_HUMAN	128	1	1	GIHVPSDVNNVTL	13	2	0.9942	1	0	9N(0.9840)		sp|Q92581|SL9A6_HUMAN	Q92581	SL9A6_HUMAN	SLC9A6	Sodium/hydrogen exchanger 6
sp|Q92673|SORL_HUMAN	158	1	1	GLGNRSEAVIAQFY	14	2	0.9905	1	0	4N(0.9840)		sp|Q92673|SORL_HUMAN	Q92673	SORL_HUMAN	SORL1	Sortilin-related receptor
sp|Q92673|SORL_HUMAN	871	1	0	RLTIVNSSVL	10	2	0.9884	1	0	6N(0.9840)		sp|Q92673|SORL_HUMAN	Q92673	SORL_HUMAN	SORL1	Sortilin-related receptor
sp|Q92673|SORL_HUMAN	2054	1	0	ALKEKHFNESRGY	13	3	0.9914	1	0	8N(0.9840)		sp|Q92673|SORL_HUMAN	Q92673	SORL_HUMAN	SORL1	Sortilin-related receptor
sp|Q92692|NECT2_HUMAN	137	1	1	ALHGLTVEDEGNY	13	2	1	1	0	12N(0.9840)		sp|Q92692|NECT2_HUMAN	Q92692	NECT2_HUMAN	NECTIN2	Nectin-2
sp|Q92692|NECT2_HUMAN	137	0	0	TVEDEGNYTCEF	12	2	0.9883	1	0	10C(57.0215), 7N(0.9840)		sp|Q92692|NECT2_HUMAN	Q92692	NECT2_HUMAN	NECTIN2	Nectin-2
sp|Q92692|NECT2_HUMAN	324	1	0	VIHAVDSLFNTTF	13	2	1	4	0	10N(0.9840)		sp|Q92692|NECT2_HUMAN	Q92692	NECT2_HUMAN	NECTIN2	Nectin-2
sp|Q92729|PTPRU_HUMAN	75	1	1	APADLPHGSYLMVNTSQHAPGQR	23	4	0.8577	1	0	14N(0.9840)		sp|Q92729|PTPRU_HUMAN	Q92729	PTPRU_HUMAN	PTPRU	Receptor-type tyrosine-protein phosphatase U
sp|Q92729|PTPRU_HUMAN	75	0	0	LMVNTSQHAPGQRAH	15	3	0.9906	1	0	4N(0.9840)		sp|Q92729|PTPRU_HUMAN	Q92729	PTPRU_HUMAN	PTPRU	Receptor-type tyrosine-protein phosphatase U
sp|Q92729|PTPRU_HUMAN	432	1	0	TLGSSHNQTIRECVKTEQGVSRY	23	4	1	1	0	13C(57.0215), 7N(0.9840)		sp|Q92729|PTPRU_HUMAN	Q92729	PTPRU_HUMAN	PTPRU	Receptor-type tyrosine-protein phosphatase U
sp|Q92823|NRCAM_HUMAN	223	1	1	ARFNHTQTIQQKQPISVK	18	4	0.9953	1	0	4N(0.9840)		sp|Q92823|NRCAM_HUMAN	Q92823	NRCAM_HUMAN	NRCAM	Neuronal cell adhesion molecule
sp|Q92823|NRCAM_HUMAN	276	1	0	ERPPTFLTPEGNASNK	16	3	0.9968	1	0	12N(0.9840)		sp|Q92823|NRCAM_HUMAN	Q92823	NRCAM_HUMAN	NRCAM	Neuronal cell adhesion molecule
sp|Q92823|NRCAM_HUMAN	276	0	0	ERPPTFLTPEGNASNKEELR	20	3, 4	1	2	0	12N(0.9840)		sp|Q92823|NRCAM_HUMAN	Q92823	NRCAM_HUMAN	NRCAM	Neuronal cell adhesion molecule
sp|Q92823|NRCAM_HUMAN	276	0	0	ERPPTFLTPEGNASNKEELRGNVL	24	3, 4	1	2	0	12N(0.9840)		sp|Q92823|NRCAM_HUMAN	Q92823	NRCAM_HUMAN	NRCAM	Neuronal cell adhesion molecule
sp|Q92823|NRCAM_HUMAN	276	0	0	LTPEGNASNKEEL	13	2	1	1	0	6N(0.9840)		sp|Q92823|NRCAM_HUMAN	Q92823	NRCAM_HUMAN	NRCAM	Neuronal cell adhesion molecule
sp|Q92823|NRCAM_HUMAN	276	0	0	LTPEGNASNKEELRGN	16	3	1	1	0	6N(0.9840)		sp|Q92823|NRCAM_HUMAN	Q92823	NRCAM_HUMAN	NRCAM	Neuronal cell adhesion molecule
sp|Q92823|NRCAM_HUMAN	276	0	0	LTPEGNASNKEELRGNVL	18	2, 3	1	2	0	6N(0.9840), 9N(0.9840)		sp|Q92823|NRCAM_HUMAN	Q92823	NRCAM_HUMAN	NRCAM	Neuronal cell adhesion molecule
sp|Q92823|NRCAM_HUMAN	276	0	0	SRERPPTFLTPEGNASNKEELRGN	24	4	1	1	0	14N(0.9840)		sp|Q92823|NRCAM_HUMAN	Q92823	NRCAM_HUMAN	NRCAM	Neuronal cell adhesion molecule
sp|Q92823|NRCAM_HUMAN	276	0	0	SRERPPTFLTPEGNASNKEELRGNVL	26	4	0.9997	2	0	14N(0.9840)		sp|Q92823|NRCAM_HUMAN	Q92823	NRCAM_HUMAN	NRCAM	Neuronal cell adhesion molecule
sp|Q92823|NRCAM_HUMAN	276	0	0	SSRERPPTFLTPEGNASNKEELRGNVL	27	4	1	1	0	15N(0.9840)		sp|Q92823|NRCAM_HUMAN	Q92823	NRCAM_HUMAN	NRCAM	Neuronal cell adhesion molecule
sp|Q92823|NRCAM_HUMAN	276	0	0	TPEGNASNKEELRGNVL	17	3	1	1	0	8N(0.9840)		sp|Q92823|NRCAM_HUMAN	Q92823	NRCAM_HUMAN	NRCAM	Neuronal cell adhesion molecule
sp|Q92823|NRCAM_HUMAN	314	1	0	AKEDGMLPKNRTVY	14	3	0.9995	1	0	10N(0.9840), 6M(15.9949)		sp|Q92823|NRCAM_HUMAN	Q92823	NRCAM_HUMAN	NRCAM	Neuronal cell adhesion molecule
sp|Q92823|NRCAM_HUMAN	314	0	0	WAKEDGMLPKNRTVY	15	3	0.9921	3	0	11N(0.9840), 7M(15.9949)		sp|Q92823|NRCAM_HUMAN	Q92823	NRCAM_HUMAN	NRCAM	Neuronal cell adhesion molecule
sp|Q92823|NRCAM_HUMAN	507	1	0	VLHENGTLEIPVAQ	14	2	1	1	0	5N(0.9840)		sp|Q92823|NRCAM_HUMAN	Q92823	NRCAM_HUMAN	NRCAM	Neuronal cell adhesion molecule
sp|Q92823|NRCAM_HUMAN	507	0	0	VLHENGTLEIPVAQKDSTGTY	21	2, 3	1	3	0	5N(0.9840)		sp|Q92823|NRCAM_HUMAN	Q92823	NRCAM_HUMAN	NRCAM	Neuronal cell adhesion molecule
sp|Q92823|NRCAM_HUMAN	619	1	0	TCVANTTLDSVSASAVL	17	2	1	1	0	2C(57.0215), 5N(0.9840)		sp|Q92823|NRCAM_HUMAN	Q92823	NRCAM_HUMAN	NRCAM	Neuronal cell adhesion molecule
sp|Q92823|NRCAM_HUMAN	716	1	0	KLSPYVNY	8	2	0.9874	1	0	7N(0.9840)		sp|Q92823|NRCAM_HUMAN	Q92823	NRCAM_HUMAN	NRCAM	Neuronal cell adhesion molecule
sp|Q92823|NRCAM_HUMAN	802	1	0	DGDDEWTSVVVANVSK	16	2	1	1	0	13N(0.9840)		sp|Q92823|NRCAM_HUMAN	Q92823	NRCAM_HUMAN	NRCAM	Neuronal cell adhesion molecule
sp|Q92823|NRCAM_HUMAN	802	0	0	QKDGDDEWTSVVVANVSK	18	2, 3	1	2	0	15N(0.9840)		sp|Q92823|NRCAM_HUMAN	Q92823	NRCAM_HUMAN	NRCAM	Neuronal cell adhesion molecule
sp|Q92823|NRCAM_HUMAN	802	0	0	RQKDGDDEWTSVVVANVSKY	20	2, 3, 4	1	5	0	16N(0.9840)		sp|Q92823|NRCAM_HUMAN	Q92823	NRCAM_HUMAN	NRCAM	Neuronal cell adhesion molecule
sp|Q92823|NRCAM_HUMAN	802	0	0	TSVVVANVSKY	11	1, 2	1	2	0	7N(0.9840)		sp|Q92823|NRCAM_HUMAN	Q92823	NRCAM_HUMAN	NRCAM	Neuronal cell adhesion molecule
sp|Q92823|NRCAM_HUMAN	858	1	0	VVNSTLAEVHWDPVPL	16	2	0.9722	2	0	3N(0.9840)		sp|Q92823|NRCAM_HUMAN	Q92823	NRCAM_HUMAN	NRCAM	Neuronal cell adhesion molecule
sp|Q92823|NRCAM_HUMAN	993	1	0	KYQPINSTHELGPL	14	2, 3	1	2	0	6N(0.9840)		sp|Q92823|NRCAM_HUMAN	Q92823	NRCAM_HUMAN	NRCAM	Neuronal cell adhesion molecule
sp|Q92823|NRCAM_HUMAN	993	0	0	YQPINSTHELGPLVDLK	17	2, 3	1	3	0	5N(0.9840)		sp|Q92823|NRCAM_HUMAN	Q92823	NRCAM_HUMAN	NRCAM	Neuronal cell adhesion molecule
sp|Q92823|NRCAM_HUMAN	993	0	0	YQPINSTHELGPLVDLKIPANK	22	3, 4	1	3	0	21N(0.9840), 5N(0.9840)		sp|Q92823|NRCAM_HUMAN	Q92823	NRCAM_HUMAN	NRCAM	Neuronal cell adhesion molecule
sp|Q92823|NRCAM_HUMAN	1009	1	0	KIPANKTRW	9	2, 3	0.992	4	0	5N(0.9840)		sp|Q92823|NRCAM_HUMAN	Q92823	NRCAM_HUMAN	NRCAM	Neuronal cell adhesion molecule
sp|Q92854|SEM4D_HUMAN	77	1	1	AVNALNISEKQHEVY	15	2, 3	1	2	0	6N(0.9840)		sp|Q92854|SEM4D_HUMAN	Q92854	SEM4D_HUMAN	SEMA4D	Semaphorin-4D
sp|Q92854|SEM4D_HUMAN	77	0	0	AVNALNISEKQHEVYW	16	2	1	1	0	6N(0.9840)		sp|Q92854|SEM4D_HUMAN	Q92854	SEM4D_HUMAN	SEMA4D	Semaphorin-4D
sp|Q92854|SEM4D_HUMAN	77	0	0	EAVFAVNALNISEK	14	2	1	1	0	10N(0.9840)		sp|Q92854|SEM4D_HUMAN	Q92854	SEM4D_HUMAN	SEMA4D	Semaphorin-4D
sp|Q92854|SEM4D_HUMAN	191	1	0	NFLGSEPIISRNSSHSPL	18	2, 3	1	2	0	12N(0.9840)		sp|Q92854|SEM4D_HUMAN	Q92854	SEM4D_HUMAN	SEMA4D	Semaphorin-4D
sp|Q92854|SEM4D_HUMAN	379	1	0	NGPVPKPRPGACIDSEARAANY	22	3	0.9872	2	0	12C(57.0215), 1N(0.9840), 21N(0.9840)		sp|Q92854|SEM4D_HUMAN	Q92854	SEM4D_HUMAN	SEMA4D	Semaphorin-4D
sp|Q92854|SEM4D_HUMAN	419	1	0	DVNYTQIVVDR	11	2	1	1	0	3N(0.9840)		sp|Q92854|SEM4D_HUMAN	Q92854	SEM4D_HUMAN	SEMA4D	Semaphorin-4D
sp|Q92859|NEO1_HUMAN	73	1	1	GSSVILNCSAYSEPSPK	17	2	0.9363	1	0	7N(0.9840), 8C(57.0215)		sp|Q92859|NEO1_HUMAN	Q92859	NEO1_HUMAN	NEO1	Neogenin
sp|Q92859|NEO1_HUMAN	73	0	0	SVRGSSVILNCSAY	14	2	1	1	0	10N(0.9840), 11C(57.0215)		sp|Q92859|NEO1_HUMAN	Q92859	NEO1_HUMAN	NEO1	Neogenin
sp|Q92859|NEO1_HUMAN	210	1	0	LPSGMLVISNATEGDGGLYR	20	2	1	3	0	10N(0.9840), 5M(15.9949)		sp|Q92859|NEO1_HUMAN	Q92859	NEO1_HUMAN	NEO1	Neogenin
sp|Q92859|NEO1_HUMAN	470	1	0	RTPASDPHGDNLTY	14	2	0.7198	1	0	11N(0.9840)		sp|Q92859|NEO1_HUMAN	Q92859	NEO1_HUMAN	NEO1	Neogenin
sp|Q92859|NEO1_HUMAN	470	0	0	TPASDPHGDNLTYSVFYTK	19	3	1	1	0	10N(0.9840)		sp|Q92859|NEO1_HUMAN	Q92859	NEO1_HUMAN	NEO1	Neogenin
sp|Q92859|NEO1_HUMAN	489	1	0	YTKEGIARERVENTSHPGEMQVT	23	4	0.9938	1	0	13N(0.9840), 20M(15.9949)		sp|Q92859|NEO1_HUMAN	Q92859	NEO1_HUMAN	NEO1	Neogenin
sp|Q92887|MRP2_HUMAN	1011	1	1	IFNSTDYPASQR	12	2	1	1	0	3N(0.9840)		sp|Q92887|MRP2_HUMAN	Q92887	MRP2_HUMAN	ABCC2	Canalicular multispecific organic anion transporter 1
sp|Q92887|MRP2_HUMAN	1011	0	0	IFNSTDYPASQRDM	14	2	0.996	1	0	3N(0.9840)		sp|Q92887|MRP2_HUMAN	Q92887	MRP2_HUMAN	ABCC2	Canalicular multispecific organic anion transporter 1
sp|Q92887|MRP2_HUMAN	1011	0	0	NSTDYPASQRDM	12	2	0.9965	2	0	1N(0.9840)		sp|Q92887|MRP2_HUMAN	Q92887	MRP2_HUMAN	ABCC2	Canalicular multispecific organic anion transporter 1
sp|Q92887|MRP2_HUMAN	1011	0	0	NSTDYPASQRDMRVGVY	17	3	0.9462	1	0	12M(15.9949), 1N(0.9840)		sp|Q92887|MRP2_HUMAN	Q92887	MRP2_HUMAN	ABCC2	Canalicular multispecific organic anion transporter 1
sp|Q92887|MRP2_HUMAN	1011	0	0	TSDSKIFNSTDY	12	2	1	1	0	8N(0.9840)		sp|Q92887|MRP2_HUMAN	Q92887	MRP2_HUMAN	ABCC2	Canalicular multispecific organic anion transporter 1
sp|Q92887|MRP2_HUMAN	1011	0	0	TSDSKIFNSTDYPASQ	16	2	1	1	0	8N(0.9840)		sp|Q92887|MRP2_HUMAN	Q92887	MRP2_HUMAN	ABCC2	Canalicular multispecific organic anion transporter 1
sp|Q92887|MRP2_HUMAN	1011	0	0	TSDSKIFNSTDYPASQR	17	3	1	1	0	8N(0.9840)		sp|Q92887|MRP2_HUMAN	Q92887	MRP2_HUMAN	ABCC2	Canalicular multispecific organic anion transporter 1
sp|Q92887|MRP2_HUMAN	1011	0	0	TSDSKIFNSTDYPASQRDM	19	2, 3	1	4	0	19M(15.9949), 8N(0.9840)		sp|Q92887|MRP2_HUMAN	Q92887	MRP2_HUMAN	ABCC2	Canalicular multispecific organic anion transporter 1
sp|Q92887|MRP2_HUMAN	1011	0	0	TSDSKIFNSTDYPASQRDMR	20	3	1	1	0	8N(0.9840)		sp|Q92887|MRP2_HUMAN	Q92887	MRP2_HUMAN	ABCC2	Canalicular multispecific organic anion transporter 1
sp|Q92887|MRP2_HUMAN	1011	0	0	TSDSKIFNSTDYPASQRDMRVGVY	24	3, 4	1	2	0	19M(15.9949), 8N(0.9840)		sp|Q92887|MRP2_HUMAN	Q92887	MRP2_HUMAN	ABCC2	Canalicular multispecific organic anion transporter 1
sp|Q92896|GSLG1_HUMAN	165	1	1	KLNLTTDPKFESVAREVC	18	3	0.9994	1	0	18C(57.0215), 3N(0.9840)		sp|Q92896|GSLG1_HUMAN	Q92896	GSLG1_HUMAN	GLG1	Golgi apparatus protein 1
sp|Q969P0|IGSF8_HUMAN	50	1	1	RVAGTAVSISCNVTGY	16	2	0.9997	1	0	11C(57.0215), 12N(0.9840)		sp|Q969P0|IGSF8_HUMAN	Q969P0	IGSF8_HUMAN	IGSF8	Immunoglobulin superfamily member 8
sp|Q969P0|IGSF8_HUMAN	327	1	0	LCNVSGALPPAGRHAAY	17	3	0.9944	2	0	2C(57.0215), 3N(0.9840)		sp|Q969P0|IGSF8_HUMAN	Q969P0	IGSF8_HUMAN	IGSF8	Immunoglobulin superfamily member 8
sp|Q969P0|IGSF8_HUMAN	463	1	0	GETASLLCNISVR	13	2	1	1	0	8C(57.0215), 9N(0.9840)		sp|Q969P0|IGSF8_HUMAN	Q969P0	IGSF8_HUMAN	IGSF8	Immunoglobulin superfamily member 8
sp|Q969P0|IGSF8_HUMAN	463	0	0	LCNISVRGGPPGL	13	2	0.9977	1	0	2C(57.0215), 3N(0.9840)		sp|Q969P0|IGSF8_HUMAN	Q969P0	IGSF8_HUMAN	IGSF8	Immunoglobulin superfamily member 8
sp|Q96CC6|RHDF1_HUMAN	583	1	1	SAGNHTNHPHMDCVITGRPC	20	4	1	1	0	13C(57.0215), 20C(57.0215), 4N(0.9840)		sp|Q96CC6|RHDF1_HUMAN	Q96CC6	RHDF1_HUMAN	RHBDF1	Inactive rhomboid protein 1
sp|Q96F46|I17RA_HUMAN	49	1	1	ALVCSQPGLNCTVKNSTCLDDSWIHPR	27	4	1	1	0	10N(0.9840), 11C(57.0215), 15N(0.9840), 18C(57.0215), 4C(57.0215)		sp|Q96F46|I17RA_HUMAN	Q96F46	I17RA_HUMAN	IL17RA	Interleukin-17 receptor A
sp|Q96F46|I17RA_HUMAN	225	1	0	TLWNESTHY	9	2	0.9882	1	0	4N(0.9840)		sp|Q96F46|I17RA_HUMAN	Q96F46	I17RA_HUMAN	IL17RA	Interleukin-17 receptor A
sp|Q96F46|I17RA_HUMAN	242	1	0	TSFPHMENHSCF	12	3	0.986	1	0	11C(57.0215), 6M(15.9949), 8N(0.9840)		sp|Q96F46|I17RA_HUMAN	Q96F46	I17RA_HUMAN	IL17RA	Interleukin-17 receptor A
sp|Q96F46|I17RA_HUMAN	265	1	0	HQRSNVTL	8	2	0.9742	1	0	5N(0.9840)		sp|Q96F46|I17RA_HUMAN	Q96F46	I17RA_HUMAN	IL17RA	Interleukin-17 receptor A
sp|Q96GX1|TECT2_HUMAN	455	1	1	NINRMNNVTTL	11	2	0.9731	1	0	5M(15.9949), 7N(0.9840)		sp|Q96GX1|TECT2_HUMAN	Q96GX1	TECT2_HUMAN	TCTN2	Tectonic-2
sp|Q96HA4|CA159_HUMAN	104	1	1	NADGSASCVRCGNGTLPAYNGSECRSF	27	3	1	1	0	11C(57.0215), 13N(0.9840), 20N(0.9840), 24C(57.0215), 8C(57.0215)		sp|Q96HA4|CA159_HUMAN	Q96HA4	CA159_HUMAN	C1orf159	Uncharacterized protein C1orf159
sp|Q96HA4|CA159_HUMAN	104	0	0	VRCGNGTLPAYNGSECRSF	19	3	0.9999	1	0	12N(0.9840), 16C(57.0215), 3C(57.0215), 5N(0.9840)		sp|Q96HA4|CA159_HUMAN	Q96HA4	CA159_HUMAN	C1orf159	Uncharacterized protein C1orf159
sp|Q96HA4|CA159_HUMAN	128	1	0	SFAGPGAPFPMNR	13	2	0.9671	1	0	11M(15.9949), 12N(0.9840)		sp|Q96HA4|CA159_HUMAN	Q96HA4	CA159_HUMAN	C1orf159	Uncharacterized protein C1orf159
sp|Q96J42|TXD15_HUMAN	181	1	1	VNCEERNITGLENFTLK	17	3	0.9846	1	0	13N(0.9840), 3C(57.0215), 7N(0.9840)		sp|Q96J42|TXD15_HUMAN	Q96J42	TXD15_HUMAN	TXNDC15	Thioredoxin domain-containing protein 15
sp|Q96J42|TXD15_HUMAN	278	1	0	ARFNHTDRTLETL	13	3	0.8387	1	0	4N(0.9840)		sp|Q96J42|TXD15_HUMAN	Q96J42	TXD15_HUMAN	TXNDC15	Thioredoxin domain-containing protein 15
sp|Q96J84|KIRR1_HUMAN	140	1	1	IDGGPVILLQAGTPHNLTCR	20	3	1	2	0	16N(0.9840), 19C(57.0215)		sp|Q96J84|KIRR1_HUMAN	Q96J84	KIRR1_HUMAN	KIRREL1	Kin of IRRE-like protein 1
sp|Q96J84|KIRR1_HUMAN	297	1	0	SFFTEPVSCEVHNKVGSTNVSTL	23	3	0.998	1	0	13N(0.9840), 9C(57.0215)		sp|Q96J84|KIRR1_HUMAN	Q96J84	KIRR1_HUMAN	KIRREL1	Kin of IRRE-like protein 1
sp|Q96J84|KIRR1_HUMAN	297	0	0	TEPVSCEVHNKVGSTNVSTL	20	2	1	1	0	16N(0.9840), 6C(57.0215)		sp|Q96J84|KIRR1_HUMAN	Q96J84	KIRR1_HUMAN	KIRREL1	Kin of IRRE-like protein 1
sp|Q96J84|KIRR1_HUMAN	297	0	0	VGSTNVSTLVNVHFAPR	17	3	1	1	0	5N(0.9840)		sp|Q96J84|KIRR1_HUMAN	Q96J84	KIRR1_HUMAN	KIRREL1	Kin of IRRE-like protein 1
sp|Q96NT5|PCFT_HUMAN	58	1	1	FSADLGYNGTR	11	2	0.9992	1	0	8N(0.9840)		sp|Q96NT5|PCFT_HUMAN	Q96NT5	PCFT_HUMAN	SLC46A1	Proton-coupled folate transporter
sp|Q96NT5|PCFT_HUMAN	58	0	0	SADLGYNGTRQRGGCSNRSADPTMQEVETL	30	3	0.9262	1	0	15C(57.0215), 17N(0.9840), 24M(15.9949), 7N(0.9840)		sp|Q96NT5|PCFT_HUMAN	Q96NT5	PCFT_HUMAN	SLC46A1	Proton-coupled folate transporter
sp|Q96PD2|DCBD2_HUMAN	95	1	1	TSINYPQTYPNSTVC	15	2	0.9878	1	0	11N(0.9840), 15C(57.0215)		sp|Q96PD2|DCBD2_HUMAN	Q96PD2	DCBD2_HUMAN	DCBLD2	Discoidin, CUB and LCCL domain-containing protein 2
sp|Q96PD2|DCBD2_HUMAN	95	0	0	TSINYPQTYPNSTVCEW	17	2	0.994	1	0	11N(0.9840), 15C(57.0215)		sp|Q96PD2|DCBD2_HUMAN	Q96PD2	DCBD2_HUMAN	DCBLD2	Discoidin, CUB and LCCL domain-containing protein 2
sp|Q96PD2|DCBD2_HUMAN	155	1	0	GLQMNHSIESKGNEITL	17	2, 3	1	2	0	4M(15.9949), 5N(0.9840)		sp|Q96PD2|DCBD2_HUMAN	Q96PD2	DCBD2_HUMAN	DCBLD2	Discoidin, CUB and LCCL domain-containing protein 2
sp|Q96PD2|DCBD2_HUMAN	155	0	0	GLQMNHSIESKGNEITLL	18	2, 3	1	2	0	4M(15.9949), 5N(0.9840)		sp|Q96PD2|DCBD2_HUMAN	Q96PD2	DCBD2_HUMAN	DCBLD2	Discoidin, CUB and LCCL domain-containing protein 2
sp|Q96PD2|DCBD2_HUMAN	155	0	0	YCGLGLQMNHSIESK	15	2, 3	1	3	0	2C(57.0215), 8M(15.9949), 9N(0.9840)		sp|Q96PD2|DCBD2_HUMAN	Q96PD2	DCBD2_HUMAN	DCBLD2	Discoidin, CUB and LCCL domain-containing protein 2
sp|Q96PD2|DCBD2_HUMAN	272	1	0	YESSLANNVTSVVGH	15	2	1	1	0	7N(0.9840)		sp|Q96PD2|DCBD2_HUMAN	Q96PD2	DCBD2_HUMAN	DCBLD2	Discoidin, CUB and LCCL domain-containing protein 2
sp|Q96PD2|DCBD2_HUMAN	272	0	0	YESSLANNVTSVVGHL	16	2	0.9907	1	0	7N(0.9840), 8N(0.9840)		sp|Q96PD2|DCBD2_HUMAN	Q96PD2	DCBD2_HUMAN	DCBLD2	Discoidin, CUB and LCCL domain-containing protein 2
sp|Q96RD7|PANX1_HUMAN	255	1	1	SGILRNDSTVPDQFQCK	17	3	0.988	1	0	16C(57.0215), 6N(0.9840)		sp|Q96RD7|PANX1_HUMAN	Q96RD7	PANX1_HUMAN	PANX1	Pannexin-1
sp|Q96T83|SL9A7_HUMAN	145	1	1	AFSTLLVNVSGK	12	2	0.9982	1	0	8N(0.9840)		sp|Q96T83|SL9A7_HUMAN	Q96T83	SL9A7_HUMAN	SLC9A7	Sodium/hydrogen exchanger 7
sp|Q96T83|SL9A7_HUMAN	145	0	0	LVNVSGKF	8	2	0.9956	1	0	3N(0.9840)		sp|Q96T83|SL9A7_HUMAN	Q96T83	SL9A7_HUMAN	SLC9A7	Sodium/hydrogen exchanger 7
sp|Q96T83|SL9A7_HUMAN	145	0	0	LVNVSGKFF	9	2	0.9645	1	0	3N(0.9840)		sp|Q96T83|SL9A7_HUMAN	Q96T83	SL9A7_HUMAN	SLC9A7	Sodium/hydrogen exchanger 7
sp|Q99500|S1PR3_HUMAN	15	1	1	VRGNETLREHY	11	3	0.996	1	0	4N(0.9840)		sp|Q99500|S1PR3_HUMAN	Q99500	S1PR3_HUMAN	S1PR3	Sphingosine 1-phosphate receptor 3
sp|Q99523|SORT_HUMAN	98	1	1	LANNTHQHVFDDLR	14	3	0.996	1	0	3N(0.9840)		sp|Q99523|SORT_HUMAN	Q99523	SORT_HUMAN	SORT1	Sortilin
sp|Q99523|SORT_HUMAN	162	1	0	KDITDLINNTF	11	2	0.9884	1	0	8N(0.9840)		sp|Q99523|SORT_HUMAN	Q99523	SORT_HUMAN	SORT1	Sortilin
sp|Q99523|SORT_HUMAN	406	1	0	HLYTTTGGETDFTNVTSLR	19	3	0.9916	1	0	14N(0.9840)		sp|Q99523|SORT_HUMAN	Q99523	SORT_HUMAN	SORT1	Sortilin
sp|Q99523|SORT_HUMAN	684	1	0	RPENDSKCVEQPELKGHDLEF	21	4	1	1	0	4N(0.9840), 8C(57.0215)		sp|Q99523|SORT_HUMAN	Q99523	SORT_HUMAN	SORT1	Sortilin
sp|Q99650|OSMR_HUMAN	176	1	1	NIQNNVSCYLEGK	13	2	0.9793	1	0	5N(0.9840), 8C(57.0215)		sp|Q99650|OSMR_HUMAN	Q99650	OSMR_HUMAN	OSMR	Oncostatin-M-specific receptor subunit beta
sp|Q99650|OSMR_HUMAN	176	0	0	VSRNIQNNVSCY	12	2	0.9935	1	0	11C(57.0215), 8N(0.9840)		sp|Q99650|OSMR_HUMAN	Q99650	OSMR_HUMAN	OSMR	Oncostatin-M-specific receptor subunit beta
sp|Q99650|OSMR_HUMAN	446	1	0	RIVSLEPGNHTVTL	14	3	0.9995	1	0	9N(0.9840)		sp|Q99650|OSMR_HUMAN	Q99650	OSMR_HUMAN	OSMR	Oncostatin-M-specific receptor subunit beta
sp|Q99650|OSMR_HUMAN	491	1	0	HSIPAPANSTKL	12	2	0.9704	1	0	8N(0.9840)		sp|Q99650|OSMR_HUMAN	Q99650	OSMR_HUMAN	OSMR	Oncostatin-M-specific receptor subunit beta
sp|Q99650|OSMR_HUMAN	491	0	0	SIPAPANSTKL	11	2	0.9967	1	0	7N(0.9840)		sp|Q99650|OSMR_HUMAN	Q99650	OSMR_HUMAN	OSMR	Oncostatin-M-specific receptor subunit beta
sp|Q99650|OSMR_HUMAN	580	1	0	KNVGPNTTSTVISTDAF	17	2	0.9952	1	0	6N(0.9840)		sp|Q99650|OSMR_HUMAN	Q99650	OSMR_HUMAN	OSMR	Oncostatin-M-specific receptor subunit beta
sp|Q99650|OSMR_HUMAN	580	0	0	KNVGPNTTSTVISTDAFRPGVRY	23	3	0.9887	1	0	6N(0.9840)		sp|Q99650|OSMR_HUMAN	Q99650	OSMR_HUMAN	OSMR	Oncostatin-M-specific receptor subunit beta
sp|Q99808|S29A1_HUMAN	48	1	1	FTNRLDMSQNVSL	13	2	0.9964	1	0	10N(0.9840), 7M(15.9949)		sp|Q99808|S29A1_HUMAN	Q99808	S29A1_HUMAN	SLC29A1	Equilibrative nucleoside transporter 1
sp|Q99808|S29A1_HUMAN	48	0	0	FTNRLDMSQNVSLVT	15	2	0.9991	1	0	10N(0.9840), 7M(15.9949)		sp|Q99808|S29A1_HUMAN	Q99808	S29A1_HUMAN	SLC29A1	Equilibrative nucleoside transporter 1
sp|Q99808|S29A1_HUMAN	48	0	0	FTNRLDMSQNVSLVTAEL	18	2	1	1	0	10N(0.9840), 7M(15.9949)		sp|Q99808|S29A1_HUMAN	Q99808	S29A1_HUMAN	SLC29A1	Equilibrative nucleoside transporter 1
sp|Q99808|S29A1_HUMAN	48	0	0	LDMSQNVSLVTAELSK	16	2, 3	1	6	0	3M(15.9949), 6N(0.9840)		sp|Q99808|S29A1_HUMAN	Q99808	S29A1_HUMAN	SLC29A1	Equilibrative nucleoside transporter 1
sp|Q99808|S29A1_HUMAN	48	0	0	RLDMSQNVSLVTAEL	15	2	0.9023	1	0	4M(15.9949), 7N(0.9840)		sp|Q99808|S29A1_HUMAN	Q99808	S29A1_HUMAN	SLC29A1	Equilibrative nucleoside transporter 1
sp|Q99808|S29A1_HUMAN	48	0	0	TNRLDMSQNVSL	12	2	0.9802	1	0	9N(0.9840)		sp|Q99808|S29A1_HUMAN	Q99808	S29A1_HUMAN	SLC29A1	Equilibrative nucleoside transporter 1
sp|Q99808|S29A1_HUMAN	48	0	0	TNRLDMSQNVSLVT	14	2	1	1	0	6M(15.9949), 9N(0.9840)		sp|Q99808|S29A1_HUMAN	Q99808	S29A1_HUMAN	SLC29A1	Equilibrative nucleoside transporter 1
sp|Q99808|S29A1_HUMAN	48	0	0	TNRLDMSQNVSLVTAEL	17	2	1	1	0	6M(15.9949), 9N(0.9840)		sp|Q99808|S29A1_HUMAN	Q99808	S29A1_HUMAN	SLC29A1	Equilibrative nucleoside transporter 1
sp|Q99985|SEM3C_HUMAN	81	1	1	SLNINNISQEAL	12	2	0.9963	1	0	6N(0.9840)		sp|Q99985|SEM3C_HUMAN	Q99985	SEM3C_HUMAN	SEMA3C	Semaphorin-3C
sp|Q99985|SEM3C_HUMAN	585	1	0	NNTTFLECAPK	11	2	0.9921	1	0	1N(0.9840), 8C(57.0215)		sp|Q99985|SEM3C_HUMAN	Q99985	SEM3C_HUMAN	SEMA3C	Semaphorin-3C
sp|Q9BRN9|TM2D3_HUMAN	122	1	1	NFIINMTCR	9	2	0.8921	1	0	5N(0.9840), 8C(57.0215)		sp|Q9BRN9|TM2D3_HUMAN	Q9BRN9	TM2D3_HUMAN	TM2D3	TM2 domain-containing protein 3
sp|Q9BX74|TM2D1_HUMAN	72	1	1	ICKDPKINDATQEPVNCTNY	20	3	1	2	0	16N(0.9840), 17C(57.0215), 19N(0.9840), 2C(57.0215)		sp|Q9BX74|TM2D1_HUMAN	Q9BX74	TM2D1_HUMAN	TM2D1	TM2 domain-containing protein 1
sp|Q9BX74|TM2D1_HUMAN	96	1	0	DSSGNETHFTGNEVGFFKPISCR	23	3, 4	0.9989	2	0	12N(0.9840), 22C(57.0215), 5N(0.9840)		sp|Q9BX74|TM2D1_HUMAN	Q9BX74	TM2D1_HUMAN	TM2D1	TM2 domain-containing protein 1
sp|Q9BX74|TM2D1_HUMAN	197	1	0	LSITNETFRK	10	3	0.9435	1	0	5N(0.9840)		sp|Q9BX74|TM2D1_HUMAN	Q9BX74	TM2D1_HUMAN	TM2D1	TM2 domain-containing protein 1
sp|Q9BX74|TM2D1_HUMAN	197	0	0	TRLSITNETF	10	2	0.9961	1	0	7N(0.9840)		sp|Q9BX74|TM2D1_HUMAN	Q9BX74	TM2D1_HUMAN	TM2D1	TM2 domain-containing protein 1
sp|Q9BXB1|LGR4_HUMAN	294	1	1	SFVGNSAFHNLSDLH	15	3	0.996	1	0	10N(0.9840)		sp|Q9BXB1|LGR4_HUMAN	Q9BXB1	LGR4_HUMAN	LGR4	Leucine-rich repeat-containing G-protein coupled receptor 4
sp|Q9BXB1|LGR4_HUMAN	294	0	0	VGNSAFHNLSDLH	13	2, 3	1	2	0	8N(0.9840)		sp|Q9BXB1|LGR4_HUMAN	Q9BXB1	LGR4_HUMAN	LGR4	Leucine-rich repeat-containing G-protein coupled receptor 4
sp|Q9BXB1|LGR4_HUMAN	362	1	0	DLPSFNGCHALEEISLQR	18	3	1	1	0	6N(0.9840), 8C(57.0215)		sp|Q9BXB1|LGR4_HUMAN	Q9BXB1	LGR4_HUMAN	LGR4	Leucine-rich repeat-containing G-protein coupled receptor 4
sp|Q9BXS9|S26A6_HUMAN	167	1	1	ALNDSMINETARDAARVQ	18	3	0.9983	1	0	3N(0.9840), 6M(15.9949), 8N(0.9840)		sp|Q9BXS9|S26A6_HUMAN	Q9BXS9	S26A6_HUMAN	SLC26A6	Solute carrier family 26 member 6
sp|Q9BXS9|S26A6_HUMAN	167	0	0	VGSVTESLAPQALNDSMINETARDAARVQ	29	3	0.9979	1	0	14N(0.9840), 17M(15.9949), 19N(0.9840)		sp|Q9BXS9|S26A6_HUMAN	Q9BXS9	S26A6_HUMAN	SLC26A6	Solute carrier family 26 member 6
sp|Q9BXT2|CCG6_HUMAN	71	1	1	ANGSAVCEAAHLGLWK	16	2, 3	1	2	0	2N(0.9840), 7C(57.0215)		sp|Q9BXT2|CCG6_HUMAN	Q9BXT2	CCG6_HUMAN	CACNG6	Voltage-dependent calcium channel gamma-6 subunit
sp|Q9BXT2|CCG6_HUMAN	71	0	0	KANGSAVCEAAHL	13	2, 3	1	2	0	3N(0.9840), 8C(57.0215)		sp|Q9BXT2|CCG6_HUMAN	Q9BXT2	CCG6_HUMAN	CACNG6	Voltage-dependent calcium channel gamma-6 subunit
sp|Q9BXT2|CCG6_HUMAN	113	1	0	QADVPVDRDTCGPAELPGEANCTYF	25	3	0.9945	1	0	11C(57.0215), 21N(0.9840), 22C(57.0215)		sp|Q9BXT2|CCG6_HUMAN	Q9BXT2	CCG6_HUMAN	CACNG6	Voltage-dependent calcium channel gamma-6 subunit
sp|Q9BY67|CADM1_HUMAN	67	1	1	CQVNKSDDSVIQL	13	2	1	1	0	1C(57.0215), 4N(0.9840)		sp|Q9BY67|CADM1_HUMAN	Q9BY67	CADM1_HUMAN	CADM1	Cell adhesion molecule 1
sp|Q9BY67|CADM1_HUMAN	67	0	0	DVTVIEGEVATISCQVNK	18	2, 3	1	3	0	14C(57.0215), 17N(0.9840)		sp|Q9BY67|CADM1_HUMAN	Q9BY67	CADM1_HUMAN	CADM1	Cell adhesion molecule 1
sp|Q9BY67|CADM1_HUMAN	67	0	0	ISCQVNKSDDSVIQL	15	2	0.9997	1	0	3C(57.0215), 6N(0.9840)		sp|Q9BY67|CADM1_HUMAN	Q9BY67	CADM1_HUMAN	CADM1	Cell adhesion molecule 1
sp|Q9BY67|CADM1_HUMAN	67	0	0	KDVTVIEGEVATISCQVNK	19	3	1	1	0	15C(57.0215), 18N(0.9840)		sp|Q9BY67|CADM1_HUMAN	Q9BY67	CADM1_HUMAN	CADM1	Cell adhesion molecule 1
sp|Q9BY67|CADM1_HUMAN	67	0	0	SCQVNKSDDSVIQ	13	2	0.9883	1	0	2C(57.0215), 5N(0.9840)		sp|Q9BY67|CADM1_HUMAN	Q9BY67	CADM1_HUMAN	CADM1	Cell adhesion molecule 1
sp|Q9BY67|CADM1_HUMAN	67	0	0	SCQVNKSDDSVIQLL	15	2	1	1	0	2C(57.0215), 5N(0.9840)		sp|Q9BY67|CADM1_HUMAN	Q9BY67	CADM1_HUMAN	CADM1	Cell adhesion molecule 1
sp|Q9BY67|CADM1_HUMAN	67	0	0	TISCQVNKSDDSVIQL	16	2	0.9999	1	0	4C(57.0215), 7N(0.9840)		sp|Q9BY67|CADM1_HUMAN	Q9BY67	CADM1_HUMAN	CADM1	Cell adhesion molecule 1
sp|Q9BY67|CADM1_HUMAN	101	1	0	FQLLNFSSSELK	12	2	1	1	0	5N(0.9840)		sp|Q9BY67|CADM1_HUMAN	Q9BY67	CADM1_HUMAN	CADM1	Cell adhesion molecule 1
sp|Q9BY67|CADM1_HUMAN	113	1	0	KVSLTNVSISDEGRY	15	2, 3	1	2	0	6N(0.9840)		sp|Q9BY67|CADM1_HUMAN	Q9BY67	CADM1_HUMAN	CADM1	Cell adhesion molecule 1
sp|Q9BY67|CADM1_HUMAN	113	0	0	KVSLTNVSISDEGRYF	16	2, 3	1	3	0	6N(0.9840)		sp|Q9BY67|CADM1_HUMAN	Q9BY67	CADM1_HUMAN	CADM1	Cell adhesion molecule 1
sp|Q9BY67|CADM1_HUMAN	113	0	0	VSLTNVSISDEGR	13	2	1	3	0	5N(0.9840)		sp|Q9BY67|CADM1_HUMAN	Q9BY67	CADM1_HUMAN	CADM1	Cell adhesion molecule 1
sp|Q9BY67|CADM1_HUMAN	165	1	0	DTAVEGEEIEVNCTAMASK	19	2	0.6895	1	0	12N(0.9840), 13C(57.0215), 16M(15.9949)		sp|Q9BY67|CADM1_HUMAN	Q9BY67	CADM1_HUMAN	CADM1	Cell adhesion molecule 1
sp|Q9BY67|CADM1_HUMAN	165	0	0	DTAVEGEEIEVNCTAMASKPATTIR	25	3	0.9985	1	0	12N(0.9840), 13C(57.0215), 16M(15.9949)		sp|Q9BY67|CADM1_HUMAN	Q9BY67	CADM1_HUMAN	CADM1	Cell adhesion molecule 1
sp|Q9BY67|CADM1_HUMAN	304	1	0	INNLNKTDNGTY	12	2	0.9958	4	0	2N(0.9840), 3N(0.9840), 5N(0.9840), 9N(0.9840)		sp|Q9BY67|CADM1_HUMAN	Q9BY67	CADM1_HUMAN	CADM1	Cell adhesion molecule 1
sp|Q9BY67|CADM1_HUMAN	304	0	0	LFINNLNKTDNGTY	14	2	0.9888	1	0	11N(0.9840), 7N(0.9840)		sp|Q9BY67|CADM1_HUMAN	Q9BY67	CADM1_HUMAN	CADM1	Cell adhesion molecule 1
sp|Q9BY67|CADM1_HUMAN	304	0	0	SGPNLFINNLNKTDNGTY	18	2	0.9909	1	0	11N(0.9840), 15N(0.9840), 8N(0.9840)		sp|Q9BY67|CADM1_HUMAN	Q9BY67	CADM1_HUMAN	CADM1	Cell adhesion molecule 1
sp|Q9BY67|CADM1_HUMAN	304	0	0	VDDEMPQHAVLSGPNLFINNLNKTDNGTYR	30	4	1	3	0	19N(0.9840), 22N(0.9840), 26N(0.9840), 5M(15.9949)		sp|Q9BY67|CADM1_HUMAN	Q9BY67	CADM1_HUMAN	CADM1	Cell adhesion molecule 1
sp|Q9BZM5|ULBP2_HUMAN	68	1	1	DCGNKTVTPVSPL	13	2	0.9976	1	0	2C(57.0215), 4N(0.9840)		sp|Q9BZM5|ULBP2_HUMAN	Q9BZM5	ULBP2_HUMAN	ULBP2	UL16-binding protein 2	RAET1L	sp|Q5VY80|ULBP6_HUMAN
sp|Q9BZM5|ULBP2_HUMAN	82	1	0	KLNVTTAWK	9	2	0.9816	1	0	3N(0.9840)		sp|Q9BZM5|ULBP2_HUMAN	Q9BZM5	ULBP2_HUMAN	ULBP2	UL16-binding protein 2	RAET1G	sp|Q6H3X3|ULBP5_HUMAN
sp|Q9C0C4|SEM4C_HUMAN	106	1	1	GKNNQTECFNFIR	13	3	0.8218	1	0	3N(0.9840), 8C(57.0215)		sp|Q9C0C4|SEM4C_HUMAN	Q9C0C4	SEM4C_HUMAN	SEMA4C	Semaphorin-4C
sp|Q9C0C4|SEM4C_HUMAN	522	1	0	DPYCAWSVNTSR	12	2	1	2	0	4C(57.0215), 9N(0.9840)		sp|Q9C0C4|SEM4C_HUMAN	Q9C0C4	SEM4C_HUMAN	SEMA4C	Semaphorin-4C
sp|Q9C0C4|SEM4C_HUMAN	522	0	0	SVNTSRCVAVGGHSGSLL	18	2	0.9647	1	0	3N(0.9840), 7C(57.0215)		sp|Q9C0C4|SEM4C_HUMAN	Q9C0C4	SEM4C_HUMAN	SEMA4C	Semaphorin-4C
sp|Q9C0H2|TTYH3_HUMAN	126	1	1	RHANRTVAGVQDRVW	15	4	0.9758	1	0	4N(0.9840)		sp|Q9C0H2|TTYH3_HUMAN	Q9C0H2	TTYH3_HUMAN	TTYH3	Protein tweety homolog 3
sp|Q9C0H2|TTYH3_HUMAN	144	1	0	DTAVGLNHTAEPSLQ	15	2	0.9997	1	0	7N(0.9840)		sp|Q9C0H2|TTYH3_HUMAN	Q9C0H2	TTYH3_HUMAN	TTYH3	Protein tweety homolog 3
sp|Q9C0H2|TTYH3_HUMAN	144	0	0	DTAVGLNHTAEPSLQTL	17	2	1	1	0	7N(0.9840)		sp|Q9C0H2|TTYH3_HUMAN	Q9C0H2	TTYH3_HUMAN	TTYH3	Protein tweety homolog 3
sp|Q9C0H2|TTYH3_HUMAN	144	0	0	VWDTAVGLNHTAEPSLQTLER	21	2, 3	1	3	0	9N(0.9840)		sp|Q9C0H2|TTYH3_HUMAN	Q9C0H2	TTYH3_HUMAN	TTYH3	Protein tweety homolog 3
sp|Q9C0K1|S39A8_HUMAN	72	1	1	HFNQCLTAEEIF	12	2	1	1	0	3N(0.9840), 5C(57.0215)		sp|Q9C0K1|S39A8_HUMAN	Q9C0K1	S39A8_HUMAN	SLC39A8	Metal cation symporter ZIP8
sp|Q9C0K1|S39A8_HUMAN	88	1	0	GFSNATQITSSKF	13	2	1	1	0	4N(0.9840)		sp|Q9C0K1|S39A8_HUMAN	Q9C0K1	S39A8_HUMAN	SLC39A8	Metal cation symporter ZIP8
sp|Q9C0K1|S39A8_HUMAN	88	0	0	SLHGFSNATQITSSKF	16	2, 3	1	2	0	7N(0.9840)		sp|Q9C0K1|S39A8_HUMAN	Q9C0K1	S39A8_HUMAN	SLC39A8	Metal cation symporter ZIP8
sp|Q9H0X4|F234A_HUMAN	116	1	1	NTNSSNNFSR	10	2	1	2	0	3N(0.9840), 7N(0.9840)		sp|Q9H0X4|F234A_HUMAN	Q9H0X4	F234A_HUMAN	FAM234A	Protein FAM234A
sp|Q9H0X4|F234A_HUMAN	144	1	0	AAAVSGANGSTLW	13	2	0.9964	1	0	8N(0.9840)		sp|Q9H0X4|F234A_HUMAN	Q9H0X4	F234A_HUMAN	FAM234A	Protein FAM234A
sp|Q9H0X4|F234A_HUMAN	314	1	0	KSDPHWESMLNAT	13	2	1	1	0	11N(0.9840)		sp|Q9H0X4|F234A_HUMAN	Q9H0X4	F234A_HUMAN	FAM234A	Protein FAM234A
sp|Q9H0X4|F234A_HUMAN	314	0	0	KSDPHWESMLNATT	14	2	1	1	0	11N(0.9840)		sp|Q9H0X4|F234A_HUMAN	Q9H0X4	F234A_HUMAN	FAM234A	Protein FAM234A
sp|Q9H0X4|F234A_HUMAN	314	0	0	KSDPHWESMLNATTR	15	2, 3, 4	1	6	0	11N(0.9840), 9M(15.9949)		sp|Q9H0X4|F234A_HUMAN	Q9H0X4	F234A_HUMAN	FAM234A	Protein FAM234A
sp|Q9H0X4|F234A_HUMAN	314	0	0	KSDPHWESMLNATTRR	16	4	1	1	0	11N(0.9840)		sp|Q9H0X4|F234A_HUMAN	Q9H0X4	F234A_HUMAN	FAM234A	Protein FAM234A
sp|Q9H0X4|F234A_HUMAN	314	0	0	SDPHWESMLNATTR	14	2, 3	0.999	2	0	10N(0.9840), 8M(15.9949)		sp|Q9H0X4|F234A_HUMAN	Q9H0X4	F234A_HUMAN	FAM234A	Protein FAM234A
sp|Q9H0X4|F234A_HUMAN	389	1	0	AVAVENGTGTDRQIL	15	2	1	1	0	6N(0.9840)		sp|Q9H0X4|F234A_HUMAN	Q9H0X4	F234A_HUMAN	FAM234A	Protein FAM234A
sp|Q9H0X4|F234A_HUMAN	389	0	0	AVAVENGTGTDRQILF	16	2	1	1	0	6N(0.9840)		sp|Q9H0X4|F234A_HUMAN	Q9H0X4	F234A_HUMAN	FAM234A	Protein FAM234A
sp|Q9H0X4|F234A_HUMAN	389	0	0	GRYKPDTLAVAVENGTGTDRQIL	23	4	1	1	0	14N(0.9840)		sp|Q9H0X4|F234A_HUMAN	Q9H0X4	F234A_HUMAN	FAM234A	Protein FAM234A
sp|Q9H0X4|F234A_HUMAN	389	0	0	KPDTLAVAVENGTGTDRQIL	20	2, 3	1	2	0	11N(0.9840)		sp|Q9H0X4|F234A_HUMAN	Q9H0X4	F234A_HUMAN	FAM234A	Protein FAM234A
sp|Q9H0X4|F234A_HUMAN	389	0	0	KPDTLAVAVENGTGTDRQILF	21	2, 3	1	2	0	11N(0.9840)		sp|Q9H0X4|F234A_HUMAN	Q9H0X4	F234A_HUMAN	FAM234A	Protein FAM234A
sp|Q9H0X4|F234A_HUMAN	473	1	0	ELANVSTH	8	2	0.8906	2	0	4N(0.9840)		sp|Q9H0X4|F234A_HUMAN	Q9H0X4	F234A_HUMAN	FAM234A	Protein FAM234A
sp|Q9H0X4|F234A_HUMAN	473	0	0	LELANVSTH	9	2	0.9942	1	0	5N(0.9840)		sp|Q9H0X4|F234A_HUMAN	Q9H0X4	F234A_HUMAN	FAM234A	Protein FAM234A
sp|Q9H1U4|MEGF9_HUMAN	215	1	1	NVNRCNQTTGQCECRPGYQGL	21	3	1	1	0	12C(57.0215), 14C(57.0215), 5C(57.0215), 6N(0.9840)		sp|Q9H1U4|MEGF9_HUMAN	Q9H1U4	MEGF9_HUMAN	MEGF9	Multiple epidermal growth factor-like domains protein 9
sp|Q9H1U4|MEGF9_HUMAN	215	0	0	VNRCNQTTGQCECRPGYQGL	20	3	1	1	0	11C(57.0215), 13C(57.0215), 4C(57.0215), 5N(0.9840)		sp|Q9H1U4|MEGF9_HUMAN	Q9H1U4	MEGF9_HUMAN	MEGF9	Multiple epidermal growth factor-like domains protein 9
sp|Q9H1U4|MEGF9_HUMAN	218	1	0	RCNQTTGQCECRPGYQGL	18	3	1	1	0	11C(57.0215), 2C(57.0215), 3N(0.9840), 9C(57.0215)		sp|Q9H1U4|MEGF9_HUMAN	Q9H1U4	MEGF9_HUMAN	MEGF9	Multiple epidermal growth factor-like domains protein 9
sp|Q9H1U4|MEGF9_HUMAN	305	1	0	QCNNRSASCDALTGACL	17	2	1	1	0	16C(57.0215), 2C(57.0215), 3N(0.9840), 9C(57.0215)		sp|Q9H1U4|MEGF9_HUMAN	Q9H1U4	MEGF9_HUMAN	MEGF9	Multiple epidermal growth factor-like domains protein 9
sp|Q9H3T3|SEM6B_HUMAN	74	1	1	RVNRTLF	7	2	0.9449	1	0	3N(0.9840)		sp|Q9H3T3|SEM6B_HUMAN	Q9H3T3	SEM6B_HUMAN	SEMA6B	Semaphorin-6B
sp|Q9H5V8|CDCP1_HUMAN	180	1	1	IGTFCSNGTVSR	12	2	0.9985	1	0	5C(57.0215), 7N(0.9840)		sp|Q9H5V8|CDCP1_HUMAN	Q9H5V8	CDCP1_HUMAN	CDCP1	CUB domain-containing protein 1
sp|Q9H5V8|CDCP1_HUMAN	386	1	0	TCSSNLTLTSGSK	13	2	0.9714	1	0	2C(57.0215), 5N(0.9840)		sp|Q9H5V8|CDCP1_HUMAN	Q9H5V8	CDCP1_HUMAN	CDCP1	CUB domain-containing protein 1
sp|Q9H5Y7|SLIK6_HUMAN	409	1	1	IEVLEEGSFMNLTR	14	2	1	2	0	10M(15.9949), 11N(0.9840)		sp|Q9H5Y7|SLIK6_HUMAN	Q9H5Y7	SLIK6_HUMAN	SLITRK6	SLIT and NTRK-like protein 6
sp|Q9H6X2|ANTR1_HUMAN	184	1	1	CVGVKDFNETQL	12	2	0.9942	1	0	1C(57.0215), 8N(0.9840)		sp|Q9H6X2|ANTR1_HUMAN	Q9H6X2	ANTR1_HUMAN	ANTXR1	Anthrax toxin receptor 1
sp|Q9H6X2|ANTR1_HUMAN	184	0	0	DFNETQLAR	9	2	0.9836	1	0	3N(0.9840)		sp|Q9H6X2|ANTR1_HUMAN	Q9H6X2	ANTR1_HUMAN	ANTXR1	Anthrax toxin receptor 1
sp|Q9H6X2|ANTR1_HUMAN	262	1	0	KINDSVTLNEKPF	13	2, 3	1	2	0	3N(0.9840)		sp|Q9H6X2|ANTR1_HUMAN	Q9H6X2	ANTR1_HUMAN	ANTXR1	Anthrax toxin receptor 1
sp|Q9H813|PACC1_HUMAN	148	1	1	HHYEVIPPLTSPGQPGDMNCTTQR	24	4	1	1	0	18M(15.9949), 19N(0.9840), 20C(57.0215)		sp|Q9H813|PACC1_HUMAN	Q9H813	PACC1_HUMAN	PACC1	Proton-activated chloride channel
sp|Q9H813|PACC1_HUMAN	155	1	0	RINYTDPFSNQTVKSAL	17	2, 3	1	2	0	10N(0.9840), 3N(0.9840)		sp|Q9H813|PACC1_HUMAN	Q9H813	PACC1_HUMAN	PACC1	Proton-activated chloride channel
sp|Q9H813|PACC1_HUMAN	162	1	0	TDPFSNQTVKSAL	13	2	0.9951	1	0	6N(0.9840)		sp|Q9H813|PACC1_HUMAN	Q9H813	PACC1_HUMAN	PACC1	Proton-activated chloride channel
sp|Q9H813|PACC1_HUMAN	190	1	0	RLNKSSEDFSAIDY	14	2	0.9694	1	0	3N(0.9840)		sp|Q9H813|PACC1_HUMAN	Q9H813	PACC1_HUMAN	PACC1	Proton-activated chloride channel
sp|Q9H8M5|CNNM2_HUMAN	112	1	1	VYGQNINNETWSR	13	2	1	1	0	7N(0.9840)		sp|Q9H8M5|CNNM2_HUMAN	Q9H8M5	CNNM2_HUMAN	CNNM2	Metal transporter CNNM2
sp|Q9HB63|NET4_HUMAN	163	1	1	KYFATNCSATF	11	2	0.9964	1	0	6N(0.9840), 7C(57.0215)		sp|Q9HB63|NET4_HUMAN	Q9HB63	NET4_HUMAN	NTN4	Netrin-4
sp|Q9HC56|PCDH9_HUMAN	48	1	1	DLNISHINAATGTSASLVYR	20	3	1	2	0	3N(0.9840), 8N(0.9840)		sp|Q9HC56|PCDH9_HUMAN	Q9HC56	PCDH9_HUMAN	PCDH9	Protocadherin-9
sp|Q9HC56|PCDH9_HUMAN	306	1	0	LFALNNTTGLITVQR	15	2	0.9758	2	0	5N(0.9840), 6N(0.9840)		sp|Q9HC56|PCDH9_HUMAN	Q9HC56	PCDH9_HUMAN	PCDH9	Protocadherin-9
sp|Q9HC56|PCDH9_HUMAN	347	1	0	ATVTINVTDVNDNPPNIDLR	20	2	1	1	0	6N(0.9840)		sp|Q9HC56|PCDH9_HUMAN	Q9HC56	PCDH9_HUMAN	PCDH9	Protocadherin-9
sp|Q9HC56|PCDH9_HUMAN	368	1	0	YIISPINGTVYLSEKDPVNTK	21	2, 3	1	3	0	7N(0.9840)		sp|Q9HC56|PCDH9_HUMAN	Q9HC56	PCDH9_HUMAN	PCDH9	Protocadherin-9
sp|Q9HC56|PCDH9_HUMAN	450	1	0	KIVASDSGKPSLNQTAL	17	2, 3	1	3	0	13N(0.9840)		sp|Q9HC56|PCDH9_HUMAN	Q9HC56	PCDH9_HUMAN	PCDH9	Protocadherin-9
sp|Q9HC56|PCDH9_HUMAN	630	1	0	SGVIKSNVSFDREQQSSY	18	2, 3	0.9998	2	0	7N(0.9840)		sp|Q9HC56|PCDH9_HUMAN	Q9HC56	PCDH9_HUMAN	PCDH9	Protocadherin-9
sp|Q9HC56|PCDH9_HUMAN	630	0	0	SNVSFDREQQSSYTFDVK	18	3	0.9966	1	0	2N(0.9840)		sp|Q9HC56|PCDH9_HUMAN	Q9HC56	PCDH9_HUMAN	PCDH9	Protocadherin-9
sp|Q9HC56|PCDH9_HUMAN	734	1	0	IDPVTGNITLEEKPAPTDVGLHR	23	4	1	1	0	7N(0.9840)		sp|Q9HC56|PCDH9_HUMAN	Q9HC56	PCDH9_HUMAN	PCDH9	Protocadherin-9
sp|Q9HC56|PCDH9_HUMAN	734	0	0	RIDPVTGNITLEEKPAPT	18	3	1	1	0	8N(0.9840)		sp|Q9HC56|PCDH9_HUMAN	Q9HC56	PCDH9_HUMAN	PCDH9	Protocadherin-9
sp|Q9HC56|PCDH9_HUMAN	734	0	0	RIDPVTGNITLEEKPAPTDVGLH	23	3, 4	1	2	0	8N(0.9840)		sp|Q9HC56|PCDH9_HUMAN	Q9HC56	PCDH9_HUMAN	PCDH9	Protocadherin-9
sp|Q9HC56|PCDH9_HUMAN	754	1	0	LVVNISDLGYPK	12	2	1	1	0	4N(0.9840)		sp|Q9HC56|PCDH9_HUMAN	Q9HC56	PCDH9_HUMAN	PCDH9	Protocadherin-9
sp|Q9HC56|PCDH9_HUMAN	754	0	0	RLVVNISDL	9	2	0.8657	1	0	5N(0.9840)		sp|Q9HC56|PCDH9_HUMAN	Q9HC56	PCDH9_HUMAN	PCDH9	Protocadherin-9
sp|Q9HCN3|PGAP6_HUMAN	232	1	1	DCVSNGSLGCPVR	13	2	0.9606	1	0	10C(57.0215), 2C(57.0215), 5N(0.9840)		sp|Q9HCN3|PGAP6_HUMAN	Q9HCN3	PGAP6_HUMAN	PGAP6	Post-GPI attachment to proteins factor 6
sp|Q9HCU4|CELR2_HUMAN	1741	1	1	HLSNITVGGIPGPAGGVARGF	21	3	0.9991	1	0	4N(0.9840)		sp|Q9HCU4|CELR2_HUMAN	Q9HCU4	CELR2_HUMAN	CELSR2	Cadherin EGF LAG seven-pass G-type receptor 2
sp|Q9HCU4|CELR2_HUMAN	1741	0	0	LHGLHLSNITVGGIPGPAGGVAR	23	3, 4	1	3	0	8N(0.9840)		sp|Q9HCU4|CELR2_HUMAN	Q9HCU4	CELR2_HUMAN	CELSR2	Cadherin EGF LAG seven-pass G-type receptor 2
sp|Q9HD43|PTPRH_HUMAN	468	1	1	QNVSISTVPNAVTSLSK	17	2	0.9997	1	0	2N(0.9840)		sp|Q9HD43|PTPRH_HUMAN	Q9HD43	PTPRH_HUMAN	PTPRH	Receptor-type tyrosine-protein phosphatase H
sp|Q9HD43|PTPRH_HUMAN	620	1	0	RGQDPQANWVNQTSR	15	3	0.9772	1	0	11N(0.9840)		sp|Q9HD43|PTPRH_HUMAN	Q9HD43	PTPRH_HUMAN	PTPRH	Receptor-type tyrosine-protein phosphatase H
sp|Q9NPD5|SO1B3_HUMAN	134	1	1	SKETHINPSENSTSSL	16	3	0.9798	1	0	11N(0.9840)		sp|Q9NPD5|SO1B3_HUMAN	Q9NPD5	SO1B3_HUMAN	SLCO1B3	Solute carrier organic anion transporter family member 1B3
sp|Q9NPF0|CD320_HUMAN	126	1	1	KGQCPPPPGLPCPCTGVSDCSGGTDKKLRNCSRL	34	5	1	1	0	12C(57.0215), 14C(57.0215), 20C(57.0215), 30N(0.9840), 31C(57.0215), 4C(57.0215)		sp|Q9NPF0|CD320_HUMAN	Q9NPF0	CD320_HUMAN	CD320	CD320 antigen
sp|Q9NPF0|CD320_HUMAN	126	0	0	TGVSDCSGGTDKKLRNCSRL	20	4	0.9446	1	0	16N(0.9840), 17C(57.0215), 6C(57.0215)		sp|Q9NPF0|CD320_HUMAN	Q9NPF0	CD320_HUMAN	CD320	CD320 antigen
sp|Q9NPR2|SEM4B_HUMAN	410	1	1	INSSLQLPDR	10	2	1	1	0	2N(0.9840)		sp|Q9NPR2|SEM4B_HUMAN	Q9NPR2	SEM4B_HUMAN	SEMA4B	Semaphorin-4B
sp|Q9NPR2|SEM4B_HUMAN	410	0	0	KINSSLQLPDR	11	2, 3	1	2	0	3N(0.9840)		sp|Q9NPR2|SEM4B_HUMAN	Q9NPR2	SEM4B_HUMAN	SEMA4B	Semaphorin-4B
sp|Q9NPR2|SEM4B_HUMAN	410	0	0	KINSSLQLPDRVL	13	3	0.994	1	0	3N(0.9840)		sp|Q9NPR2|SEM4B_HUMAN	Q9NPR2	SEM4B_HUMAN	SEMA4B	Semaphorin-4B
sp|Q9NPR2|SEM4B_HUMAN	410	0	0	SARERKINSSLQLPDRVL	18	3	0.9925	1	0	8N(0.9840)		sp|Q9NPR2|SEM4B_HUMAN	Q9NPR2	SEM4B_HUMAN	SEMA4B	Semaphorin-4B
sp|Q9NQ84|GPC5C_HUMAN	191	1	1	VRGSGEGGPQGNSSAGW	17	2	1	1	0	12N(0.9840)		sp|Q9NQ84|GPC5C_HUMAN	Q9NQ84	GPC5C_HUMAN	GPRC5C	G-protein coupled receptor family C group 5 member C
sp|Q9NQS3|NECT3_HUMAN	73	1	1	GPIIVEPHVTAVWGKNVSLK	20	3	1	2	0	16N(0.9840)		sp|Q9NQS3|NECT3_HUMAN	Q9NQS3	NECT3_HUMAN	NECTIN3	Nectin-3
sp|Q9NQS3|NECT3_HUMAN	186	1	0	IKGPDSLIDGGNETVAAI	18	2	1	2	0	12N(0.9840)		sp|Q9NQS3|NECT3_HUMAN	Q9NQS3	NECT3_HUMAN	NECTIN3	Nectin-3
sp|Q9NS62|THSD1_HUMAN	53	1	1	DGANGTLRNVSVL	13	2	0.9966	1	0	4N(0.9840), 9N(0.9840)		sp|Q9NS62|THSD1_HUMAN	Q9NS62	THSD1_HUMAN	THSD1	Thrombospondin type-1 domain-containing protein 1
sp|Q9NS62|THSD1_HUMAN	69	1	0	LLEANTNQTVTTKY	14	2	0.753	1	0	5N(0.9840)		sp|Q9NS62|THSD1_HUMAN	Q9NS62	THSD1_HUMAN	THSD1	Thrombospondin type-1 domain-containing protein 1
sp|Q9NTN9|SEM4G_HUMAN	55	1	1	GQAQNYSTLLLEEASAR	17	2	1	1	0	5N(0.9840)		sp|Q9NTN9|SEM4G_HUMAN	Q9NTN9	SEM4G_HUMAN	SEMA4G	Semaphorin-4G
sp|Q9NTN9|SEM4G_HUMAN	111	1	0	GKNNQTECFNHVR	13	3	0.991	1	0	3N(0.9840), 8C(57.0215)		sp|Q9NTN9|SEM4G_HUMAN	Q9NTN9	SEM4G_HUMAN	SEMA4G	Semaphorin-4G
sp|Q9NTN9|SEM4G_HUMAN	542	1	0	DPYCGWDPGTHACAAATTIANR	22	3	0.9867	1	0	13C(57.0215), 21N(0.9840), 4C(57.0215)		sp|Q9NTN9|SEM4G_HUMAN	Q9NTN9	SEM4G_HUMAN	SEMA4G	Semaphorin-4G
sp|Q9NUM4|T106B_HUMAN	256	1	1	QYVDCGRNTTY	11	2	0.8789	1	0	5C(57.0215), 8N(0.9840)		sp|Q9NUM4|T106B_HUMAN	Q9NUM4	T106B_HUMAN	TMEM106B	Transmembrane protein 106B
sp|Q9NUN5|LMBD1_HUMAN	88	1	1	ANANVSRQIEDTVLY	15	2	1	1	0	4N(0.9840)		sp|Q9NUN5|LMBD1_HUMAN	Q9NUN5	LMBD1_HUMAN	LMBRD1	Probable lysosomal cobalamin transporter
sp|Q9NV96|CC50A_HUMAN	92	1	1	NKCLSPDVTPCFCTINF	17	2	0.9443	1	0	11C(57.0215), 13C(57.0215), 16N(0.9840), 3C(57.0215)		sp|Q9NV96|CC50A_HUMAN	Q9NV96	CC50A_HUMAN	TMEM30A	Cell cycle control protein 50A
sp|Q9NV96|CC50A_HUMAN	294	1	0	YSLNVTYNYPVHYFDGR	17	3	1	2	0	4N(0.9840)		sp|Q9NV96|CC50A_HUMAN	Q9NV96	CC50A_HUMAN	TMEM30A	Cell cycle control protein 50A
sp|Q9NW97|TMM51_HUMAN	49	1	1	SAAEKPTAQGSNKTEVGGGIL	21	3	1	1	0	12N(0.9840)		sp|Q9NW97|TMM51_HUMAN	Q9NW97	TMM51_HUMAN	TMEM51	Transmembrane protein 51
sp|Q9NY35|CLDN1_HUMAN	42	1	1	RSPVQENSSDL	11	2	0.9995	2	0	7N(0.9840)		sp|Q9NY35|CLDN1_HUMAN	Q9NY35	CLDN1_HUMAN	CLDND1	Claudin domain-containing protein 1
sp|Q9NY35|CLDN1_HUMAN	42	0	0	RSPVQENSSDLNKSIWDEF	19	3	0.8934	1	0	7N(0.9840)		sp|Q9NY35|CLDN1_HUMAN	Q9NY35	CLDN1_HUMAN	CLDND1	Claudin domain-containing protein 1
sp|Q9NY35|CLDN1_HUMAN	42	0	0	RSPVQENSSDLNKSIWDEFISDEADEKTY	29	3, 4	1	3	0	7N(0.9840)		sp|Q9NY35|CLDN1_HUMAN	Q9NY35	CLDN1_HUMAN	CLDND1	Claudin domain-containing protein 1
sp|Q9NY35|CLDN1_HUMAN	42	0	0	SPVQENSSDLNK	12	2	0.977	1	0	11N(0.9840), 6N(0.9840)		sp|Q9NY35|CLDN1_HUMAN	Q9NY35	CLDN1_HUMAN	CLDND1	Claudin domain-containing protein 1
sp|Q9NY35|CLDN1_HUMAN	72	1	0	YNGTVGLWR	9	2	0.9321	1	0	2N(0.9840)		sp|Q9NY35|CLDN1_HUMAN	Q9NY35	CLDN1_HUMAN	CLDND1	Claudin domain-containing protein 1
sp|Q9NYQ6|CELR1_HUMAN	403	1	1	QLNESSGVVSTR	12	2	0.9998	1	0	3N(0.9840)		sp|Q9NYQ6|CELR1_HUMAN	Q9NYQ6	CELR1_HUMAN	CELSR1	Cadherin EGF LAG seven-pass G-type receptor 1
sp|Q9NYQ6|CELR1_HUMAN	778	1	0	VLINVTDANTHRPVF	15	2, 3	1	2	0	4N(0.9840)		sp|Q9NYQ6|CELR1_HUMAN	Q9NYQ6	CELR1_HUMAN	CELSR1	Cadherin EGF LAG seven-pass G-type receptor 1
sp|Q9NYQ6|CELR1_HUMAN	778	0	0	VLINVTDANTHRPVFQ	16	3	1	1	0	4N(0.9840)		sp|Q9NYQ6|CELR1_HUMAN	Q9NYQ6	CELR1_HUMAN	CELSR1	Cadherin EGF LAG seven-pass G-type receptor 1
sp|Q9NYQ6|CELR1_HUMAN	778	0	0	VLINVTDANTHRPVFQSSHY	20	3	1	1	0	4N(0.9840)		sp|Q9NYQ6|CELR1_HUMAN	Q9NYQ6	CELR1_HUMAN	CELSR1	Cadherin EGF LAG seven-pass G-type receptor 1
sp|Q9NYQ6|CELR1_HUMAN	1139	1	0	IPAHDPDVSDSLNYTFVQGNELR	23	3	1	1	0	13N(0.9840)		sp|Q9NYQ6|CELR1_HUMAN	Q9NYQ6	CELR1_HUMAN	CELSR1	Cadherin EGF LAG seven-pass G-type receptor 1
sp|Q9NYQ6|CELR1_HUMAN	1249	1	0	NVQNDTDVSSNILNVTF	17	2	0.9168	1	0	14N(0.9840), 4N(0.9840)		sp|Q9NYQ6|CELR1_HUMAN	Q9NYQ6	CELR1_HUMAN	CELSR1	Cadherin EGF LAG seven-pass G-type receptor 1
sp|Q9NYQ6|CELR1_HUMAN	1576	1	0	DIGNYSCAAQGTQTGSK	17	2	0.9898	1	0	4N(0.9840), 7C(57.0215)		sp|Q9NYQ6|CELR1_HUMAN	Q9NYQ6	CELR1_HUMAN	CELSR1	Cadherin EGF LAG seven-pass G-type receptor 1
sp|Q9NYQ6|CELR1_HUMAN	2122	1	0	LSRNETQVDGAR	12	3	0.9927	1	0	4N(0.9840)		sp|Q9NYQ6|CELR1_HUMAN	Q9NYQ6	CELR1_HUMAN	CELSR1	Cadherin EGF LAG seven-pass G-type receptor 1
[truncated: 194 more rows]

## Sheet: OVCAR3
id	Location	Unique Site	Unique Protein	Peptide	Peptide Length	Charges	Probability	Spectral Count	Intensity	Assigned Modifications	Observed Modifications	Protein	Protein ID	Entry Name	Gene	Protein Description	Mapped Genes	Mapped Proteins
sp|A1A5B4|ANO9_HUMAN	674	1	1	DFQDPDGIEGSENVTLCR	18	2	1	1	0	13N(0.9840), 17C(57.0215)		sp|A1A5B4|ANO9_HUMAN	A1A5B4	ANO9_HUMAN	ANO9	Anoctamin-9
sp|A4D1S0|KLRG2_HUMAN	395	1	1	VAANCSTPRPW	11	2	1	1	0	4N(0.9840), 5C(57.0215)		sp|A4D1S0|KLRG2_HUMAN	A4D1S0	KLRG2_HUMAN	KLRG2	Killer cell lectin-like receptor subfamily G member 2
sp|A8MVW0|F1712_HUMAN	66	1	1	ASVDVFGNR	9	2	0.9961	1	0	8N(0.9840)		sp|A8MVW0|F1712_HUMAN	A8MVW0	F1712_HUMAN	FAM171A2	Protein FAM171A2
sp|A8MVW0|F1712_HUMAN	221	1	0	LLTGNGTEVPL	11	2	0.9057	1	0	5N(0.9840)		sp|A8MVW0|F1712_HUMAN	A8MVW0	F1712_HUMAN	FAM171A2	Protein FAM171A2
sp|A8MVW0|F1712_HUMAN	265	1	0	VRNGTGVIRKEGRQL	15	4	1	1	0	3N(0.9840)		sp|A8MVW0|F1712_HUMAN	A8MVW0	F1712_HUMAN	FAM171A2	Protein FAM171A2
sp|A8MVW0|F1712_HUMAN	265	0	0	VRNGTGVIRKEGRQLY	16	4	1	1	0	3N(0.9840)		sp|A8MVW0|F1712_HUMAN	A8MVW0	F1712_HUMAN	FAM171A2	Protein FAM171A2
sp|B0FP48|UPK3L_HUMAN	51	1	1	AAPEHISYVPQLSNDTLAGR	20	3	1	1	0	14N(0.9840)		sp|B0FP48|UPK3L_HUMAN	B0FP48	UPK3L_HUMAN	UPK3BL1	Uroplakin-3b-like protein 1	UPK3BL2	sp|E5RIL1|UPKL2_HUMAN
sp|B0FP48|UPK3L_HUMAN	51	0	0	EHISYVPQLSNDTLAGR	17	3	1	1	0	11N(0.9840)		sp|B0FP48|UPK3L_HUMAN	B0FP48	UPK3L_HUMAN	UPK3BL1	Uroplakin-3b-like protein 1	UPK3BL2	sp|E5RIL1|UPKL2_HUMAN
sp|B0FP48|UPK3L_HUMAN	51	0	0	HISYVPQLSNDTLAGR	16	3	1	1	0	10N(0.9840)		sp|B0FP48|UPK3L_HUMAN	B0FP48	UPK3L_HUMAN	UPK3BL1	Uroplakin-3b-like protein 1	UPK3BL2	sp|E5RIL1|UPKL2_HUMAN
sp|B0FP48|UPK3L_HUMAN	51	0	0	VAAPEHISYVPQLSNDTLAGR	21	2, 3	1	3	0	15N(0.9840)		sp|B0FP48|UPK3L_HUMAN	B0FP48	UPK3L_HUMAN	UPK3BL1	Uroplakin-3b-like protein 1	UPK3BL2	sp|E5RIL1|UPKL2_HUMAN
sp|B0FP48|UPK3L_HUMAN	51	0	0	VPQLSNDTL	9	1	1	1	0	6N(0.9840)		sp|B0FP48|UPK3L_HUMAN	B0FP48	UPK3L_HUMAN	UPK3BL1	Uroplakin-3b-like protein 1	UPK3BL2	sp|E5RIL1|UPKL2_HUMAN
sp|B0FP48|UPK3L_HUMAN	51	0	0	VPQLSNDTLAGRL	13	2	1	1	0	6N(0.9840)		sp|B0FP48|UPK3L_HUMAN	B0FP48	UPK3L_HUMAN	UPK3BL1	Uroplakin-3b-like protein 1	UPK3BL2	sp|E5RIL1|UPKL2_HUMAN
sp|B0FP48|UPK3L_HUMAN	51	0	0	VPQLSNDTLAGRLTL	15	2	1	1	0	6N(0.9840)		sp|B0FP48|UPK3L_HUMAN	B0FP48	UPK3L_HUMAN	UPK3BL1	Uroplakin-3b-like protein 1	UPK3BL2	sp|E5RIL1|UPKL2_HUMAN
sp|B0FP48|UPK3L_HUMAN	51	0	0	YVPQLSNDTLAGRL	14	2	0.9277	1	0	7N(0.9840)		sp|B0FP48|UPK3L_HUMAN	B0FP48	UPK3L_HUMAN	UPK3BL1	Uroplakin-3b-like protein 1	UPK3BL2	sp|E5RIL1|UPKL2_HUMAN
sp|B0FP48|UPK3L_HUMAN	76	1	0	SSHNISDLDTIW	12	2	1	2	0	4N(0.9840)		sp|B0FP48|UPK3L_HUMAN	B0FP48	UPK3L_HUMAN	UPK3BL1	Uroplakin-3b-like protein 1	UPK3BL2	sp|E5RIL1|UPKL2_HUMAN
sp|B0FP48|UPK3L_HUMAN	91	1	0	LVVALSNATQSF	12	2	0.9759	1	0	7N(0.9840)		sp|B0FP48|UPK3L_HUMAN	B0FP48	UPK3L_HUMAN	UPK3BL1	Uroplakin-3b-like protein 1	UPK3BL2	sp|E5RIL1|UPKL2_HUMAN
sp|B0FP48|UPK3L_HUMAN	91	0	0	VVALSNATQSF	11	2	0.9831	1	0	6N(0.9840)		sp|B0FP48|UPK3L_HUMAN	B0FP48	UPK3L_HUMAN	UPK3BL1	Uroplakin-3b-like protein 1	UPK3BL2	sp|E5RIL1|UPKL2_HUMAN
sp|B0FP48|UPK3L_HUMAN	110	1	0	TAPRTNQDIPAPANF	15	2	0.9929	1	0	14N(0.9840)		sp|B0FP48|UPK3L_HUMAN	B0FP48	UPK3L_HUMAN	UPK3BL1	Uroplakin-3b-like protein 1	UPK3BL2	sp|E5RIL1|UPKL2_HUMAN
sp|B0FP48|UPK3L_HUMAN	110	0	0	TNQDIPAPANF	11	2	0.9802	1	0	10N(0.9840)		sp|B0FP48|UPK3L_HUMAN	B0FP48	UPK3L_HUMAN	UPK3BL1	Uroplakin-3b-like protein 1	UPK3BL2	sp|E5RIL1|UPKL2_HUMAN
sp|B0FP48|UPK3L_HUMAN	110	0	0	TNQDIPAPANFSQR	14	2	0.9856	1	0	10N(0.9840)		sp|B0FP48|UPK3L_HUMAN	B0FP48	UPK3L_HUMAN	UPK3BL1	Uroplakin-3b-like protein 1	UPK3BL2	sp|E5RIL1|UPKL2_HUMAN
sp|B0FP48|UPK3L_HUMAN	140	1	0	RVGNDTHCQPT	11	2	0.973	2	0	4N(0.9840), 8C(57.0215)		sp|B0FP48|UPK3L_HUMAN	B0FP48	UPK3L_HUMAN	UPK3BL1	Uroplakin-3b-like protein 1	UPK3BL2	sp|E5RIL1|UPKL2_HUMAN
sp|B0FP48|UPK3L_HUMAN	140	0	0	VGNDTHCQPTK	11	2, 3	1	8	0	3N(0.9840), 7C(57.0215)		sp|B0FP48|UPK3L_HUMAN	B0FP48	UPK3L_HUMAN	UPK3BL1	Uroplakin-3b-like protein 1	UPK3BL2	sp|E5RIL1|UPKL2_HUMAN
sp|B0FP48|UPK3L_HUMAN	140	0	0	VLRVGNDTHCQPT	13	3	0.9995	1	0	10C(57.0215), 6N(0.9840)		sp|B0FP48|UPK3L_HUMAN	B0FP48	UPK3L_HUMAN	UPK3BL1	Uroplakin-3b-like protein 1	UPK3BL2	sp|E5RIL1|UPKL2_HUMAN
sp|F2Z333|FND10_HUMAN	109	1	1	AFALNCSWR	9	2	0.9979	1	0	5N(0.9840), 6C(57.0215)		sp|F2Z333|FND10_HUMAN	F2Z333	FND10_HUMAN	FNDC10	Fibronectin type III domain-containing protein 10
sp|O00391|QSOX1_HUMAN	130	1	1	NGSGAVFPVAGADVQTLR	18	2	0.9914	1	0	1N(0.9840)		sp|O00391|QSOX1_HUMAN	O00391	QSOX1_HUMAN	QSOX1	Sulfhydryl oxidase 1
sp|O00468|AGRIN_HUMAN	135	1	1	NELMLNSSLMR	11	2	0.9515	1	0	6N(0.9840)		sp|O00468|AGRIN_HUMAN	O00468	AGRIN_HUMAN	AGRN	Agrin
sp|O00468|AGRIN_HUMAN	250	1	0	GSRDPCSNVTCSF	13	2	0.9971	1	0	11C(57.0215), 6C(57.0215), 8N(0.9840)		sp|O00468|AGRIN_HUMAN	O00468	AGRIN_HUMAN	AGRN	Agrin
sp|O00468|AGRIN_HUMAN	777	1	0	GCCQDNITAARGVGL	15	2	1	1	0	2C(57.0215), 3C(57.0215), 6N(0.9840)		sp|O00468|AGRIN_HUMAN	O00468	AGRIN_HUMAN	AGRN	Agrin
sp|O00468|AGRIN_HUMAN	932	1	0	CVEESGSAHCVCPMLTCPEANATK	24	3	1	1	0	10C(57.0215), 12C(57.0215), 14M(15.9949), 17C(57.0215), 1C(57.0215), 21N(0.9840)		sp|O00468|AGRIN_HUMAN	O00468	AGRIN_HUMAN	AGRN	Agrin
sp|O00468|AGRIN_HUMAN	932	0	0	LTCPEANATKVCGSDGVTY	19	2	1	1	0	12C(57.0215), 3C(57.0215), 7N(0.9840)		sp|O00468|AGRIN_HUMAN	O00468	AGRIN_HUMAN	AGRN	Agrin
sp|O00478|BT3A3_HUMAN	115	1	1	IHNVTASDSGK	11	2	0.8267	2	0	3N(0.9840)		sp|O00478|BT3A3_HUMAN	O00478	BT3A3_HUMAN	BTN3A3	Butyrophilin subfamily 3 member A3	BTN3A1, BTN3A2	sp|O00481|BT3A1_HUMAN, sp|P78410|BT3A2_HUMAN
sp|O00478|BT3A3_HUMAN	115	0	0	RIHNVTASDSGKY	13	3	0.9992	2	0	4N(0.9840)		sp|O00478|BT3A3_HUMAN	O00478	BT3A3_HUMAN	BTN3A3	Butyrophilin subfamily 3 member A3	BTN3A1, BTN3A2	sp|O00481|BT3A1_HUMAN, sp|P78410|BT3A2_HUMAN
sp|O00592|PODXL_HUMAN	360	1	1	QLVLNLTGNTLCAGGASDEK	20	2	1	3	0	12C(57.0215), 5N(0.9840), 9N(0.9840)		sp|O00592|PODXL_HUMAN	O00592	PODXL_HUMAN	PODXL	Podocalyxin
sp|O14495|PLPP3_HUMAN	170	1	1	SVCNPDFSQINCSEGY	16	2	1	1	0	11N(0.9840), 12C(57.0215), 3C(57.0215)		sp|O14495|PLPP3_HUMAN	O14495	PLPP3_HUMAN	PLPP3	Phospholipid phosphatase 3
sp|O14672|ADA10_HUMAN	267	1	1	SGIRNISFM	9	2	0.9671	1	0	5N(0.9840)		sp|O14672|ADA10_HUMAN	O14672	ADA10_HUMAN	ADAM10	Disintegrin and metalloproteinase domain-containing protein 10
sp|O14672|ADA10_HUMAN	278	1	0	INTTADEKDPTNPF	14	2	0.9392	1	0	2N(0.9840)		sp|O14672|ADA10_HUMAN	O14672	ADA10_HUMAN	ADAM10	Disintegrin and metalloproteinase domain-containing protein 10
sp|O14672|ADA10_HUMAN	278	0	0	INTTADEKDPTNPFR	15	2, 3	1	2	0	2N(0.9840)		sp|O14672|ADA10_HUMAN	O14672	ADA10_HUMAN	ADAM10	Disintegrin and metalloproteinase domain-containing protein 10
sp|O14672|ADA10_HUMAN	278	0	0	IRINTTADEKDPTNPF	16	2, 3	1	2	0	4N(0.9840)		sp|O14672|ADA10_HUMAN	O14672	ADA10_HUMAN	ADAM10	Disintegrin and metalloproteinase domain-containing protein 10
sp|O14672|ADA10_HUMAN	278	0	0	IRINTTADEKDPTNPFR	17	3, 4	1	3	0	4N(0.9840)		sp|O14672|ADA10_HUMAN	O14672	ADA10_HUMAN	ADAM10	Disintegrin and metalloproteinase domain-containing protein 10
sp|O14672|ADA10_HUMAN	278	0	0	RIRINTTADEKDPTNPF	17	2, 3	0.9722	2	0	5N(0.9840)		sp|O14672|ADA10_HUMAN	O14672	ADA10_HUMAN	ADAM10	Disintegrin and metalloproteinase domain-containing protein 10
sp|O14672|ADA10_HUMAN	278	0	0	VKRIRINTTADEKDPTNPF	19	3	0.9964	1	0	7N(0.9840)		sp|O14672|ADA10_HUMAN	O14672	ADA10_HUMAN	ADAM10	Disintegrin and metalloproteinase domain-containing protein 10
sp|O14672|ADA10_HUMAN	439	1	0	CSIRNISQVL	10	2	0.9756	1	0	1C(57.0215), 5N(0.9840)		sp|O14672|ADA10_HUMAN	O14672	ADA10_HUMAN	ADAM10	Disintegrin and metalloproteinase domain-containing protein 10
sp|O14672|ADA10_HUMAN	551	1	0	EGICNGFTALCPASDPKPNFTDCNR	25	3	1	4	0	11C(57.0215), 19N(0.9840), 23C(57.0215), 4C(57.0215), 5N(0.9840)		sp|O14672|ADA10_HUMAN	O14672	ADA10_HUMAN	ADAM10	Disintegrin and metalloproteinase domain-containing protein 10
sp|O14672|ADA10_HUMAN	551	0	0	TALCPASDPKPNFTDC	16	2	0.9919	1	0	12N(0.9840), 16C(57.0215), 4C(57.0215)		sp|O14672|ADA10_HUMAN	O14672	ADA10_HUMAN	ADAM10	Disintegrin and metalloproteinase domain-containing protein 10
sp|O14672|ADA10_HUMAN	551	0	0	TALCPASDPKPNFTDCN	17	2	0.9711	1	0	12N(0.9840), 16C(57.0215), 4C(57.0215)		sp|O14672|ADA10_HUMAN	O14672	ADA10_HUMAN	ADAM10	Disintegrin and metalloproteinase domain-containing protein 10
sp|O14672|ADA10_HUMAN	551	0	0	TALCPASDPKPNFTDCNRH	19	3, 4	1	2	0	12N(0.9840), 16C(57.0215), 4C(57.0215)		sp|O14672|ADA10_HUMAN	O14672	ADA10_HUMAN	ADAM10	Disintegrin and metalloproteinase domain-containing protein 10
sp|O14672|ADA10_HUMAN	551	0	0	TALCPASDPKPNFTDCNRHTQ	21	3, 4	1	2	0	12N(0.9840), 16C(57.0215), 4C(57.0215)		sp|O14672|ADA10_HUMAN	O14672	ADA10_HUMAN	ADAM10	Disintegrin and metalloproteinase domain-containing protein 10
sp|O14672|ADA10_HUMAN	551	0	0	TALCPASDPKPNFTDCNRHTQVC	23	4	0.9963	1	0	12N(0.9840), 16C(57.0215), 23C(57.0215), 4C(57.0215)		sp|O14672|ADA10_HUMAN	O14672	ADA10_HUMAN	ADAM10	Disintegrin and metalloproteinase domain-containing protein 10
sp|O14817|TSN4_HUMAN	161	1	1	NATRVPDSCCL	11	2	0.9978	1	0	10C(57.0215), 1N(0.9840), 9C(57.0215)		sp|O14817|TSN4_HUMAN	O14817	TSN4_HUMAN	TSPAN4	Tetraspanin-4
sp|O14917|PCD17_HUMAN	22	1	1	LKNLNYSVPEEQGAGTVIGNIGR	23	3	0.9828	1	0	3N(0.9840)		sp|O14917|PCD17_HUMAN	O14917	PCD17_HUMAN	PCDH17	Protocadherin-17
sp|O14917|PCD17_HUMAN	22	0	0	NLNYSVPEEQGAGTVIGNIGR	21	2	0.9425	1	0	3N(0.9840)		sp|O14917|PCD17_HUMAN	O14917	PCD17_HUMAN	PCDH17	Protocadherin-17
sp|O14917|PCD17_HUMAN	439	1	0	ETQDEYNVTIVAR	13	2	1	1	0	7N(0.9840)		sp|O14917|PCD17_HUMAN	O14917	PCD17_HUMAN	PCDH17	Protocadherin-17
sp|O14917|PCD17_HUMAN	566	1	0	DSGAPAHLESNATVR	15	2	0.9997	1	0	11N(0.9840)		sp|O14917|PCD17_HUMAN	O14917	PCD17_HUMAN	PCDH17	Protocadherin-17
sp|O15031|PLXB2_HUMAN	242	1	1	NQQDKHPARNRTLL	14	3	0.9997	1	0	10N(0.9840)		sp|O15031|PLXB2_HUMAN	O15031	PLXB2_HUMAN	PLXNB2	Plexin-B2
sp|O15031|PLXB2_HUMAN	242	0	0	VFNQQDKHPARNRTLL	16	3, 4	0.9988	2	0	12N(0.9840)		sp|O15031|PLXB2_HUMAN	O15031	PLXB2_HUMAN	PLXNB2	Plexin-B2
sp|O15031|PLXB2_HUMAN	391	1	0	GGLNLTAVTVAAENNHTVAFLGTSDGR	27	3	1	1	0	14N(0.9840), 4N(0.9840)		sp|O15031|PLXB2_HUMAN	O15031	PLXB2_HUMAN	PLXNB2	Plexin-B2
sp|O15031|PLXB2_HUMAN	402	1	0	TAVTVAAENNHTVAF	15	2	1	1	0	9N(0.9840)		sp|O15031|PLXB2_HUMAN	O15031	PLXB2_HUMAN	PLXNB2	Plexin-B2
sp|O15031|PLXB2_HUMAN	528	1	0	SCVAVTSAQPQNMSR	15	2	1	2	0	12N(0.9840), 13M(15.9949), 2C(57.0215)		sp|O15031|PLXB2_HUMAN	O15031	PLXB2_HUMAN	PLXNB2	Plexin-B2
sp|O15031|PLXB2_HUMAN	733	1	0	LSHDANETLPL	11	2	0.9959	1	0	6N(0.9840)		sp|O15031|PLXB2_HUMAN	O15031	PLXB2_HUMAN	PLXNB2	Plexin-B2
sp|O15031|PLXB2_HUMAN	733	0	0	LSHDANETLPLHLYVK	16	2, 3, 4	1	5	0	6N(0.9840)		sp|O15031|PLXB2_HUMAN	O15031	PLXB2_HUMAN	PLXNB2	Plexin-B2
sp|O15031|PLXB2_HUMAN	733	0	0	RTPKLSHDANETLPL	15	3	0.9985	1	0	10N(0.9840)		sp|O15031|PLXB2_HUMAN	O15031	PLXB2_HUMAN	PLXNB2	Plexin-B2
sp|O15031|PLXB2_HUMAN	759	1	0	LHVTLYNCSFGR	12	3	0.9993	1	0	7N(0.9840), 8C(57.0215)		sp|O15031|PLXB2_HUMAN	O15031	PLXB2_HUMAN	PLXNB2	Plexin-B2
sp|O15031|PLXB2_HUMAN	795	1	0	CVYEALCNTTSECPPPVITR	20	2, 3	1	4	0	13C(57.0215), 1C(57.0215), 7C(57.0215), 8N(0.9840)		sp|O15031|PLXB2_HUMAN	O15031	PLXB2_HUMAN	PLXNB2	Plexin-B2
sp|O15031|PLXB2_HUMAN	795	0	0	EALCNTTSECPPPVIT	16	2	0.9837	1	0	10C(57.0215), 4C(57.0215), 5N(0.9840)		sp|O15031|PLXB2_HUMAN	O15031	PLXB2_HUMAN	PLXNB2	Plexin-B2
sp|O15031|PLXB2_HUMAN	795	0	0	EALCNTTSECPPPVITR	17	2	1	1	0	10C(57.0215), 4C(57.0215), 5N(0.9840)		sp|O15031|PLXB2_HUMAN	O15031	PLXB2_HUMAN	PLXNB2	Plexin-B2
sp|O15031|PLXB2_HUMAN	844	1	0	AGRNCSFQPERY	12	2	0.9584	1	0	4N(0.9840), 5C(57.0215)		sp|O15031|PLXB2_HUMAN	O15031	PLXB2_HUMAN	PLXNB2	Plexin-B2
sp|O15031|PLXB2_HUMAN	844	0	0	GRNCSFQPERY	11	2, 3	0.9982	2	0	3N(0.9840), 4C(57.0215)		sp|O15031|PLXB2_HUMAN	O15031	PLXB2_HUMAN	PLXNB2	Plexin-B2
sp|O15031|PLXB2_HUMAN	844	0	0	ISVAGRNCSFQPER	14	3	1	1	0	7N(0.9840), 8C(57.0215)		sp|O15031|PLXB2_HUMAN	O15031	PLXB2_HUMAN	PLXNB2	Plexin-B2
sp|O15031|PLXB2_HUMAN	844	0	0	ISVAGRNCSFQPERY	15	3	0.9999	1	0	7N(0.9840), 8C(57.0215)		sp|O15031|PLXB2_HUMAN	O15031	PLXB2_HUMAN	PLXNB2	Plexin-B2
sp|O15031|PLXB2_HUMAN	844	0	0	NCSFQPER	8	2	0.9767	1	0	1N(0.9840), 2C(57.0215)		sp|O15031|PLXB2_HUMAN	O15031	PLXB2_HUMAN	PLXNB2	Plexin-B2
sp|O15031|PLXB2_HUMAN	844	0	0	RISVAGRNCSF	11	3	0.9822	1	0	8N(0.9840), 9C(57.0215)		sp|O15031|PLXB2_HUMAN	O15031	PLXB2_HUMAN	PLXNB2	Plexin-B2
sp|O15031|PLXB2_HUMAN	844	0	0	RISVAGRNCSFQPERY	16	2, 3, 4	1	3	0	8N(0.9840), 9C(57.0215)		sp|O15031|PLXB2_HUMAN	O15031	PLXB2_HUMAN	PLXNB2	Plexin-B2
sp|O15031|PLXB2_HUMAN	844	0	0	SVAGRNCSFQPERY	14	3	0.9981	1	0	6N(0.9840), 7C(57.0215)		sp|O15031|PLXB2_HUMAN	O15031	PLXB2_HUMAN	PLXNB2	Plexin-B2
sp|O15031|PLXB2_HUMAN	844	0	0	VAGRNCSFQPERY	13	2, 3	1	2	0	5N(0.9840), 6C(57.0215)		sp|O15031|PLXB2_HUMAN	O15031	PLXB2_HUMAN	PLXNB2	Plexin-B2
sp|O15031|PLXB2_HUMAN	1002	1	0	ASGGRSINVTGQGF	14	2	0.9957	1	0	8N(0.9840)		sp|O15031|PLXB2_HUMAN	O15031	PLXB2_HUMAN	PLXNB2	Plexin-B2
sp|O15031|PLXB2_HUMAN	1002	0	0	SINVTGQGF	9	1	0.9916	1	0	3N(0.9840)		sp|O15031|PLXB2_HUMAN	O15031	PLXB2_HUMAN	PLXNB2	Plexin-B2
sp|O15031|PLXB2_HUMAN	1002	0	0	SINVTGQGFSLIQR	14	2	1	1	0	3N(0.9840)		sp|O15031|PLXB2_HUMAN	O15031	PLXB2_HUMAN	PLXNB2	Plexin-B2
sp|O15031|PLXB2_HUMAN	1049	1	0	EAESLQPMTVVGTDYVFHNDTK	22	3	1	2	0	19N(0.9840), 8M(15.9949)		sp|O15031|PLXB2_HUMAN	O15031	PLXB2_HUMAN	PLXNB2	Plexin-B2
sp|O15031|PLXB2_HUMAN	1049	0	0	HNDTKVVF	8	2	0.9961	1	0	2N(0.9840)		sp|O15031|PLXB2_HUMAN	O15031	PLXB2_HUMAN	PLXNB2	Plexin-B2
sp|O15031|PLXB2_HUMAN	1049	0	0	TVVGTDYVFHNDTK	14	2, 3	1	2	0	11N(0.9840)		sp|O15031|PLXB2_HUMAN	O15031	PLXB2_HUMAN	PLXNB2	Plexin-B2
sp|O15031|PLXB2_HUMAN	1049	0	0	VFHNDTKVVF	10	2	1	1	0	4N(0.9840)		sp|O15031|PLXB2_HUMAN	O15031	PLXB2_HUMAN	PLXNB2	Plexin-B2
sp|O15031|PLXB2_HUMAN	1099	1	0	EYVPDPTFENFTGGVK	16	2	1	1	0	10N(0.9840)		sp|O15031|PLXB2_HUMAN	O15031	PLXB2_HUMAN	PLXNB2	Plexin-B2
sp|O15031|PLXB2_HUMAN	1099	0	0	EYVPDPTFENFTGGVKK	17	3	0.9999	1	0	10N(0.9840)		sp|O15031|PLXB2_HUMAN	O15031	PLXB2_HUMAN	PLXNB2	Plexin-B2
sp|O15031|PLXB2_HUMAN	1099	0	0	EYVPDPTFENFTGGVKKQ	18	3	0.9965	1	0	10N(0.9840)		sp|O15031|PLXB2_HUMAN	O15031	PLXB2_HUMAN	PLXNB2	Plexin-B2
sp|O15031|PLXB2_HUMAN	1099	0	0	EYVPDPTFENFTGGVKKQVN	20	2, 3	1	2	0	10N(0.9840)		sp|O15031|PLXB2_HUMAN	O15031	PLXB2_HUMAN	PLXNB2	Plexin-B2
sp|O15031|PLXB2_HUMAN	1099	0	0	TEAGAFEYVPDPTFENFTGGVK	22	2	1	1	0	16N(0.9840)		sp|O15031|PLXB2_HUMAN	O15031	PLXB2_HUMAN	PLXNB2	Plexin-B2
sp|O15031|PLXB2_HUMAN	1099	0	0	TEAGAFEYVPDPTFENFTGGVKK	23	3	1	1	0	16N(0.9840)		sp|O15031|PLXB2_HUMAN	O15031	PLXB2_HUMAN	PLXNB2	Plexin-B2
sp|O15230|LAMA5_HUMAN	95	1	1	LVGGPVAGGDPNQTIR	16	2	1	1	0	12N(0.9840)		sp|O15230|LAMA5_HUMAN	O15230	LAMA5_HUMAN	LAMA5	Laminin subunit alpha-5
sp|O15230|LAMA5_HUMAN	1330	1	0	VWQGHANASFCPHGYGCR	18	3, 4	1	2	0	11C(57.0215), 17C(57.0215), 7N(0.9840)		sp|O15230|LAMA5_HUMAN	O15230	LAMA5_HUMAN	LAMA5	Laminin subunit alpha-5
sp|O15230|LAMA5_HUMAN	2019	1	0	CEICAPGFYGNALLPGNCTR	20	2	0.9379	1	0	17N(0.9840), 18C(57.0215), 1C(57.0215), 4C(57.0215)		sp|O15230|LAMA5_HUMAN	O15230	LAMA5_HUMAN	LAMA5	Laminin subunit alpha-5
sp|O15230|LAMA5_HUMAN	2196	1	0	GINASSMAWAR	11	2	1	2	0	3N(0.9840), 7M(15.9949)		sp|O15230|LAMA5_HUMAN	O15230	LAMA5_HUMAN	LAMA5	Laminin subunit alpha-5
sp|O15230|LAMA5_HUMAN	2196	0	0	RGINASSMAW	10	2	0.9931	1	0	4N(0.9840), 8M(15.9949)		sp|O15230|LAMA5_HUMAN	O15230	LAMA5_HUMAN	LAMA5	Laminin subunit alpha-5
sp|O15230|LAMA5_HUMAN	2209	1	0	LHRLNASIADLQSQLR	16	3	1	1	0	5N(0.9840)		sp|O15230|LAMA5_HUMAN	O15230	LAMA5_HUMAN	LAMA5	Laminin subunit alpha-5
sp|O15230|LAMA5_HUMAN	2209	0	0	RLNASIADLQSQL	13	2	1	1	0	3N(0.9840)		sp|O15230|LAMA5_HUMAN	O15230	LAMA5_HUMAN	LAMA5	Laminin subunit alpha-5
sp|O15230|LAMA5_HUMAN	2423	1	0	KQELSRDNATLQATLHAAR	19	4	1	1	0	8N(0.9840)		sp|O15230|LAMA5_HUMAN	O15230	LAMA5_HUMAN	LAMA5	Laminin subunit alpha-5
sp|O15230|LAMA5_HUMAN	2568	1	0	AQQLLANSTALEEAMLQEQQR	21	2, 3	1	2	0	7N(0.9840)		sp|O15230|LAMA5_HUMAN	O15230	LAMA5_HUMAN	LAMA5	Laminin subunit alpha-5
sp|O15230|LAMA5_HUMAN	2568	0	0	LANSTALEEAML	12	2	0.893	1	0	3N(0.9840)		sp|O15230|LAMA5_HUMAN	O15230	LAMA5_HUMAN	LAMA5	Laminin subunit alpha-5
sp|O15230|LAMA5_HUMAN	2568	0	0	LANSTALEEAMLQEQQRL	18	2, 3	1	3	0	3N(0.9840)		sp|O15230|LAMA5_HUMAN	O15230	LAMA5_HUMAN	LAMA5	Laminin subunit alpha-5
sp|O15230|LAMA5_HUMAN	3107	1	0	KRLNTTGVSAGCTADLL	17	3	0.9998	1	0	12C(57.0215), 4N(0.9840)		sp|O15230|LAMA5_HUMAN	O15230	LAMA5_HUMAN	LAMA5	Laminin subunit alpha-5
sp|O15230|LAMA5_HUMAN	3107	0	0	LNTTGVSAGCTADLLVGR	18	2	1	1	0	10C(57.0215), 2N(0.9840)		sp|O15230|LAMA5_HUMAN	O15230	LAMA5_HUMAN	LAMA5	Laminin subunit alpha-5
sp|O15230|LAMA5_HUMAN	3107	0	0	RLNTTGVSAGCTADLLVGR	19	3	1	2	0	11C(57.0215), 3N(0.9840)		sp|O15230|LAMA5_HUMAN	O15230	LAMA5_HUMAN	LAMA5	Laminin subunit alpha-5
sp|O15230|LAMA5_HUMAN	3626	1	0	RLEVDAQSNHTVGPL	15	3	0.9958	1	0	9N(0.9840)		sp|O15230|LAMA5_HUMAN	O15230	LAMA5_HUMAN	LAMA5	Laminin subunit alpha-5
sp|O15394|NCAM2_HUMAN	406	1	1	APKFISNQTIY	11	2	1	1	0	7N(0.9840)		sp|O15394|NCAM2_HUMAN	O15394	NCAM2_HUMAN	NCAM2	Neural cell adhesion molecule 2
sp|O15394|NCAM2_HUMAN	474	1	0	YNCTATNHIGTR	12	3	0.9836	1	0	2N(0.9840), 3C(57.0215)		sp|O15394|NCAM2_HUMAN	O15394	NCAM2_HUMAN	NCAM2	Neural cell adhesion molecule 2
sp|O43157|PLXB1_HUMAN	31	1	1	LQPLPPTAFTPNGTYLQHLAR	21	3	1	2	0	12N(0.9840)		sp|O43157|PLXB1_HUMAN	O43157	PLXB1_HUMAN	PLXNB1	Plexin-B1
sp|O43157|PLXB1_HUMAN	543	1	0	SPANISREETREVF	14	3	0.9346	1	0	4N(0.9840)		sp|O43157|PLXB1_HUMAN	O43157	PLXB1_HUMAN	PLXNB1	Plexin-B1
sp|O43157|PLXB1_HUMAN	1253	1	0	YTLDPNITSAGPTK	14	2	1	1	0	6N(0.9840)		sp|O43157|PLXB1_HUMAN	O43157	PLXB1_HUMAN	PLXNB1	Plexin-B1
sp|O43194|GPR39_HUMAN	192	1	1	TCNRSSTRHHEQPETSNMSICTNL	24	4	0.9986	1	0	17N(0.9840), 18M(15.9949), 21C(57.0215), 2C(57.0215), 3N(0.9840)		sp|O43194|GPR39_HUMAN	O43194	GPR39_HUMAN	GPR39	G-protein coupled receptor 39
sp|O43194|GPR39_HUMAN	206	1	0	HHEQPETSNMSICTNLSSR	19	3, 4	1	5	0	10M(15.9949), 13C(57.0215), 9N(0.9840)		sp|O43194|GPR39_HUMAN	O43194	GPR39_HUMAN	GPR39	G-protein coupled receptor 39
sp|O43194|GPR39_HUMAN	206	0	0	RHHEQPETSNMSICTNL	17	3	0.9941	1	0	10N(0.9840), 11M(15.9949), 14C(57.0215)		sp|O43194|GPR39_HUMAN	O43194	GPR39_HUMAN	GPR39	G-protein coupled receptor 39
sp|O43278|SPIT1_HUMAN	66	1	1	VLDTNASVSNGATF	14	2	0.9967	2	0	10N(0.9840), 5N(0.9840)		sp|O43278|SPIT1_HUMAN	O43278	SPIT1_HUMAN	SPINT1	Kunitz-type protease inhibitor 1
sp|O43278|SPIT1_HUMAN	344	1	0	CSNGCCIDSFLECDDTPNCPDASDEAACEK	30	3	1	2	0	13C(57.0215), 19C(57.0215), 1C(57.0215), 28C(57.0215), 3N(0.9840), 5C(57.0215), 6C(57.0215)		sp|O43278|SPIT1_HUMAN	O43278	SPIT1_HUMAN	SPINT1	Kunitz-type protease inhibitor 1
sp|O43291|SPIT2_HUMAN	156	1	1	FDVERNSCNNF	11	2	0.9973	1	0	6N(0.9840), 8C(57.0215)		sp|O43291|SPIT2_HUMAN	O43291	SPIT2_HUMAN	SPINT2	Kunitz-type protease inhibitor 2
sp|O43306|ADCY6_HUMAN	878	1	1	ASSNETFDGLDCPAAGRVAL	20	2	0.9518	1	0	12C(57.0215), 4N(0.9840)		sp|O43306|ADCY6_HUMAN	O43306	ADCY6_HUMAN	ADCY6	Adenylate cyclase type 6
sp|O43306|ADCY6_HUMAN	878	0	0	GLASSNETFDGLDCPAAGRVAL	22	2	0.9917	1	0	14C(57.0215), 6N(0.9840)		sp|O43306|ADCY6_HUMAN	O43306	ADCY6_HUMAN	ADCY6	Adenylate cyclase type 6
sp|O43490|PROM1_HUMAN	274	1	1	EALENMNSTLK	11	2	1	1	0	7N(0.9840)		sp|O43490|PROM1_HUMAN	O43490	PROM1_HUMAN	PROM1	Prominin-1
sp|O43556|SGCE_HUMAN	200	1	1	LNAINITSALDR	12	2	0.9955	1	0	5N(0.9840)		sp|O43556|SGCE_HUMAN	O43556	SGCE_HUMAN	SGCE	Epsilon-sarcoglycan
sp|O43688|PLPP2_HUMAN	139	1	1	AVCDPDWSRVNCSVY	15	2	0.7662	1	0	11N(0.9840), 12C(57.0215), 3C(57.0215)		sp|O43688|PLPP2_HUMAN	O43688	PLPP2_HUMAN	PLPP2	Phospholipid phosphatase 2
sp|O43688|PLPP2_HUMAN	139	0	0	LAVCDPDWSRVNCSVY	16	2	1	1	0	12N(0.9840), 13C(57.0215), 4C(57.0215)		sp|O43688|PLPP2_HUMAN	O43688	PLPP2_HUMAN	PLPP2	Phospholipid phosphatase 2
sp|O43688|PLPP2_HUMAN	139	0	0	VNCSVYVQLEK	11	2	0.9997	1	0	2N(0.9840), 3C(57.0215)		sp|O43688|PLPP2_HUMAN	O43688	PLPP2_HUMAN	PLPP2	Phospholipid phosphatase 2
sp|O60243|H6ST1_HUMAN	320	1	1	FIRPFMQYNSTR	12	3	1	1	0	6M(15.9949), 9N(0.9840)		sp|O60243|H6ST1_HUMAN	O60243	H6ST1_HUMAN	HS6ST1	Heparan-sulfate 6-O-sulfotransferase 1
sp|O60245|PCDH7_HUMAN	79	1	1	IDNLTGELSTSER	13	2	1	1	0	3N(0.9840)		sp|O60245|PCDH7_HUMAN	O60245	PCDH7_HUMAN	PCDH7	Protocadherin-7
sp|O60245|PCDH7_HUMAN	689	1	0	SIENDTGTIY	10	1	0.9996	1	0	4N(0.9840)		sp|O60245|PCDH7_HUMAN	O60245	PCDH7_HUMAN	PCDH7	Protocadherin-7
sp|O60245|PCDH7_HUMAN	747	1	0	VMDENDNAPTVTLPKNISY	19	2	0.9951	1	0	16N(0.9840)		sp|O60245|PCDH7_HUMAN	O60245	PCDH7_HUMAN	PCDH7	Protocadherin-7
sp|O60279|SUSD5_HUMAN	47	1	1	FFVLESQNGSQGLQLEAAR	19	2	0.9319	1	0	8N(0.9840)		sp|O60279|SUSD5_HUMAN	O60279	SUSD5_HUMAN	SUSD5	Sushi domain-containing protein 5
sp|O60279|SUSD5_HUMAN	47	0	0	VLESQNGSQGL	11	1	1	1	0	6N(0.9840)		sp|O60279|SUSD5_HUMAN	O60279	SUSD5_HUMAN	SUSD5	Sushi domain-containing protein 5
sp|O60279|SUSD5_HUMAN	354	1	0	VIYGNTDGPSGPFVGKNDSK	20	2, 3	1	2	0	17N(0.9840)		sp|O60279|SUSD5_HUMAN	O60279	SUSD5_HUMAN	SUSD5	Sushi domain-containing protein 5
sp|O60449|LY75_HUMAN	135	1	1	ALKDGHGTAISNASDVW	17	3	0.9999	1	0	12N(0.9840)		sp|O60449|LY75_HUMAN	O60449	LY75_HUMAN	LY75	Lymphocyte antigen 75
sp|O60449|LY75_HUMAN	135	0	0	DGHGTAISNASDVWK	15	3	1	1	0	9N(0.9840)		sp|O60449|LY75_HUMAN	O60449	LY75_HUMAN	LY75	Lymphocyte antigen 75
sp|O60449|LY75_HUMAN	135	0	0	KDGHGTAISNASDVW	15	2	0.9957	1	0	10N(0.9840)		sp|O60449|LY75_HUMAN	O60449	LY75_HUMAN	LY75	Lymphocyte antigen 75
sp|O60449|LY75_HUMAN	135	0	0	RLALKDGHGTAISNASDVW	19	3	0.9919	1	0	14N(0.9840)		sp|O60449|LY75_HUMAN	O60449	LY75_HUMAN	LY75	Lymphocyte antigen 75
sp|O60449|LY75_HUMAN	345	1	0	KPLNNTVELTDVWTYSDTR	19	3	1	1	0	4N(0.9840)		sp|O60449|LY75_HUMAN	O60449	LY75_HUMAN	LY75	Lymphocyte antigen 75
sp|O60449|LY75_HUMAN	345	0	0	RKPLNNTVELTDVW	14	2	0.9441	1	0	5N(0.9840)		sp|O60449|LY75_HUMAN	O60449	LY75_HUMAN	LY75	Lymphocyte antigen 75
sp|O60449|LY75_HUMAN	345	0	0	VCRKPLNNTVELTDVW	16	2, 3	0.999	2	0	2C(57.0215), 7N(0.9840)		sp|O60449|LY75_HUMAN	O60449	LY75_HUMAN	LY75	Lymphocyte antigen 75
sp|O60449|LY75_HUMAN	529	1	0	IYEDEVPFGTNCNLTITSR	19	2	1	1	0	12C(57.0215), 13N(0.9840)		sp|O60449|LY75_HUMAN	O60449	LY75_HUMAN	LY75	Lymphocyte antigen 75
sp|O60449|LY75_HUMAN	865	1	0	IANISGDGQK	10	2	0.9983	2	0	3N(0.9840)		sp|O60449|LY75_HUMAN	O60449	LY75_HUMAN	LY75	Lymphocyte antigen 75
sp|O60449|LY75_HUMAN	865	0	0	KIANISGDGQKWW	13	2, 3	1	2	0	4N(0.9840)		sp|O60449|LY75_HUMAN	O60449	LY75_HUMAN	LY75	Lymphocyte antigen 75
sp|O60449|LY75_HUMAN	934	1	0	LPFICEKYNVSSLEK	15	2, 3	1	2	0	5C(57.0215), 9N(0.9840)		sp|O60449|LY75_HUMAN	O60449	LY75_HUMAN	LY75	Lymphocyte antigen 75
sp|O60449|LY75_HUMAN	934	0	0	YNVSSLEK	8	2	1	1	0	2N(0.9840)		sp|O60449|LY75_HUMAN	O60449	LY75_HUMAN	LY75	Lymphocyte antigen 75
sp|O60449|LY75_HUMAN	1076	1	0	SPFTGTWNFTSCSER	15	2	1	1	0	12C(57.0215), 8N(0.9840)		sp|O60449|LY75_HUMAN	O60449	LY75_HUMAN	LY75	Lymphocyte antigen 75
sp|O60449|LY75_HUMAN	1103	1	0	QTLQNASETVKY	12	2	0.9949	1	0	5N(0.9840)		sp|O60449|LY75_HUMAN	O60449	LY75_HUMAN	LY75	Lymphocyte antigen 75
sp|O60449|LY75_HUMAN	1103	0	0	SEVKSRQTLQNASETVKY	18	2, 3, 4	1	3	0	11N(0.9840)		sp|O60449|LY75_HUMAN	O60449	LY75_HUMAN	LY75	Lymphocyte antigen 75
sp|O60449|LY75_HUMAN	1103	0	0	TLQNASETVKY	11	2	1	1	0	4N(0.9840)		sp|O60449|LY75_HUMAN	O60449	LY75_HUMAN	LY75	Lymphocyte antigen 75
sp|O60449|LY75_HUMAN	1225	1	0	TVDCNDNQPGAICYYSGNETEKEVKPVDSVK	31	4	1	1	0	13C(57.0215), 18N(0.9840), 4C(57.0215)		sp|O60449|LY75_HUMAN	O60449	LY75_HUMAN	LY75	Lymphocyte antigen 75
sp|O60449|LY75_HUMAN	1225	0	0	YSGNETEKEVKPVDSVKCPSPVLNTPW	27	4	0.9648	1	0	18C(57.0215), 4N(0.9840)		sp|O60449|LY75_HUMAN	O60449	LY75_HUMAN	LY75	Lymphocyte antigen 75
sp|O60449|LY75_HUMAN	1392	1	0	KEEYNTTLPQFMPY	14	2	0.9244	1	0	5N(0.9840)		sp|O60449|LY75_HUMAN	O60449	LY75_HUMAN	LY75	Lymphocyte antigen 75
sp|O60449|LY75_HUMAN	1535	1	0	SSRCPAAKENGSRW	14	3	0.9886	2	0	10N(0.9840), 4C(57.0215)		sp|O60449|LY75_HUMAN	O60449	LY75_HUMAN	LY75	Lymphocyte antigen 75
sp|O60449|LY75_HUMAN	1626	1	0	VKWENKSKSGVGRC	14	3	0.9999	1	0	14C(57.0215), 5N(0.9840)		sp|O60449|LY75_HUMAN	O60449	LY75_HUMAN	LY75	Lymphocyte antigen 75
sp|O60449|LY75_HUMAN	1642	1	0	CSMLIASNETWK	12	2	1	1	0	1C(57.0215), 8N(0.9840)		sp|O60449|LY75_HUMAN	O60449	LY75_HUMAN	LY75	Lymphocyte antigen 75
sp|O60487|MPZL2_HUMAN	39	1	1	EAVNGTDARL	10	2	0.9777	1	0	4N(0.9840)		sp|O60487|MPZL2_HUMAN	O60487	MPZL2_HUMAN	MPZL2	Myelin protein zero-like protein 2
sp|O60487|MPZL2_HUMAN	118	1	0	LQFDDNGTYTCQVK	14	2	0.9903	1	0	11C(57.0215), 6N(0.9840)		sp|O60487|MPZL2_HUMAN	O60487	MPZL2_HUMAN	MPZL2	Myelin protein zero-like protein 2
sp|O60503|ADCY9_HUMAN	206	1	1	GDSSNLTATAR	11	2	1	2	0	5N(0.9840)		sp|O60503|ADCY9_HUMAN	O60503	ADCY9_HUMAN	ADCY9	Adenylate cyclase type 9
sp|O60503|ADCY9_HUMAN	964	1	0	NPCNSSVPR	9	2	0.8577	1	0	3C(57.0215), 4N(0.9840)		sp|O60503|ADCY9_HUMAN	O60503	ADCY9_HUMAN	ADCY9	Adenylate cyclase type 9
sp|O60503|ADCY9_HUMAN	964	0	0	SSERNPCNSSVPRDL	15	3	0.9883	1	0	7C(57.0215), 8N(0.9840)		sp|O60503|ADCY9_HUMAN	O60503	ADCY9_HUMAN	ADCY9	Adenylate cyclase type 9
sp|O60635|TSN1_HUMAN	141	1	1	DYGSQEDFTQVWNTTMK	17	2	1	1	0	13N(0.9840)		sp|O60635|TSN1_HUMAN	O60635	TSN1_HUMAN	TSPAN1	Tetraspanin-1
sp|O60635|TSN1_HUMAN	154	1	0	KCCGFTNYTDFEDSPY	16	2	0.9857	1	0	2C(57.0215), 3C(57.0215), 7N(0.9840)		sp|O60635|TSN1_HUMAN	O60635	TSN1_HUMAN	TSPAN1	Tetraspanin-1
sp|O60635|TSN1_HUMAN	154	0	0	TNYTDFEDSPY	11	2	0.9973	1	0	2N(0.9840)		sp|O60635|TSN1_HUMAN	O60635	TSN1_HUMAN	TSPAN1	Tetraspanin-1
sp|O60636|TSN2_HUMAN	139	1	1	LKDRGKGNGTLITF	14	2, 3	0.9952	2	0	8N(0.9840)		sp|O60636|TSN2_HUMAN	O60636	TSN2_HUMAN	TSPAN2	Tetraspanin-2
sp|O60779|S19A2_HUMAN	63	1	1	LLGPDKNLTEREVF	14	3	1	1	0	7N(0.9840)		sp|O60779|S19A2_HUMAN	O60779	S19A2_HUMAN	SLC19A2	Thiamine transporter 1
sp|O75054|IGSF3_HUMAN	101	1	1	IERVQGNSTLL	11	2	0.9619	1	0	7N(0.9840)		sp|O75054|IGSF3_HUMAN	O75054	IGSF3_HUMAN	IGSF3	Immunoglobulin superfamily member 3
sp|O75054|IGSF3_HUMAN	101	0	0	VQGNSTLLHITDLQAR	16	2, 3	1	2	0	4N(0.9840)		sp|O75054|IGSF3_HUMAN	O75054	IGSF3_HUMAN	IGSF3	Immunoglobulin superfamily member 3
sp|O75144|ICOSL_HUMAN	70	1	1	HIPQNSSLENVDSRY	15	2, 3	1	3	0	5N(0.9840)		sp|O75144|ICOSL_HUMAN	O75144	ICOSL_HUMAN	ICOSLG	IC
sp|O75144|ICOSL_HUMAN	70	0	0	TVVTYHIPQNSSLENVDSR	19	2, 3	1	2	0	10N(0.9840)		sp|O75144|ICOSL_HUMAN	O75144	ICOSL_HUMAN	ICOSLG	IC
sp|O75144|ICOSL_HUMAN	102	1	0	LFNVTPQDEQK	11	2	1	1	0	3N(0.9840)		sp|O75144|ICOSL_HUMAN	O75144	ICOSL_HUMAN	ICOSLG	IC
sp|O75326|SEM7A_HUMAN	105	1	1	LFDFPEGKNASVR	13	3	0.993	1	0	9N(0.9840)		sp|O75326|SEM7A_HUMAN	O75326	SEM7A_HUMAN	SEMA7A	Semaphorin-7A
sp|O75326|SEM7A_HUMAN	157	1	0	HPSCWNLVNGTVVPLGEMR	19	3	0.9214	1	0	18M(15.9949), 4C(57.0215), 9N(0.9840)		sp|O75326|SEM7A_HUMAN	O75326	SEM7A_HUMAN	SEMA7A	Semaphorin-7A
sp|O75326|SEM7A_HUMAN	157	0	0	NLVNGTVVPLGEMRGY	16	2	0.9948	1	0	13M(15.9949), 4N(0.9840)		sp|O75326|SEM7A_HUMAN	O75326	SEM7A_HUMAN	SEMA7A	Semaphorin-7A
sp|O75339|CILP1_HUMAN	129	1	1	EQRPGQNCSNYTVR	14	3	0.9878	1	0	7N(0.9840), 8C(57.0215)		sp|O75339|CILP1_HUMAN	O75339	CILP1_HUMAN	CILP	Cartilage intermediate layer protein 1
sp|O75355|ENTP3_HUMAN	81	1	1	TTVYVYQWPAEKENNTGVVSQTFK	24	3	0.9843	1	0	14N(0.9840)		sp|O75355|ENTP3_HUMAN	O75355	ENTP3_HUMAN	ENTPD3	Ectonucleoside triphosphate diphosphohydrolase 3
sp|O75355|ENTP3_HUMAN	238	1	0	VAGEKMDLNTSDIM	14	2	0.9925	1	0	9N(0.9840)		sp|O75355|ENTP3_HUMAN	O75355	ENTP3_HUMAN	ENTPD3	Ectonucleoside triphosphate diphosphohydrolase 3
sp|O75355|ENTP3_HUMAN	392	1	0	SLDTFNSSTW	10	1	0.7529	1	0	6N(0.9840)		sp|O75355|ENTP3_HUMAN	O75355	ENTP3_HUMAN	ENTPD3	Ectonucleoside triphosphate diphosphohydrolase 3
sp|O75581|LRP6_HUMAN	281	1	1	SQQRQPNATNPCGIDNGGCSHL	22	3	1	1	0	12C(57.0215), 16N(0.9840), 19C(57.0215), 7N(0.9840)		sp|O75581|LRP6_HUMAN	O75581	LRP6_HUMAN	LRP6	Low-density lipoprotein receptor-related protein 6
sp|O75581|LRP6_HUMAN	486	1	0	DGSDRVVLVNTSL	13	2	0.9984	1	0	10N(0.9840)		sp|O75581|LRP6_HUMAN	O75581	LRP6_HUMAN	LRP6	Low-density lipoprotein receptor-related protein 6
sp|O75581|LRP6_HUMAN	859	1	0	SIERANKTSGQNRTIIQGHLDY	22	4	1	1	0	12N(0.9840), 6N(0.9840)		sp|O75581|LRP6_HUMAN	O75581	LRP6_HUMAN	LRP6	Low-density lipoprotein receptor-related protein 6
sp|O75841|UPK1B_HUMAN	131	1	1	ERYQNNSPPNNDDQW	15	2	1	2	0	5N(0.9840)		sp|O75841|UPK1B_HUMAN	O75841	UPK1B_HUMAN	UPK1B	Uroplakin-1b
sp|O75841|UPK1B_HUMAN	131	0	0	MLERYQNNSPPNNDDQW	17	2	1	2	0	12N(0.9840), 7N(0.9840)		sp|O75841|UPK1B_HUMAN	O75841	UPK1B_HUMAN	UPK1B	Uroplakin-1b
sp|O75841|UPK1B_HUMAN	131	0	0	RYQNNSPPNNDDQW	14	2	1	1	0	4N(0.9840)		sp|O75841|UPK1B_HUMAN	O75841	UPK1B_HUMAN	UPK1B	Uroplakin-1b
sp|O75841|UPK1B_HUMAN	131	0	0	YQNNSPPNNDDQWK	14	2	1	3	0	3N(0.9840), 9N(0.9840)		sp|O75841|UPK1B_HUMAN	O75841	UPK1B_HUMAN	UPK1B	Uroplakin-1b
sp|O75841|UPK1B_HUMAN	131	0	0	YQNNSPPNNDDQWKNNGVTK	20	3	0.9926	1	0	15N(0.9840), 3N(0.9840)		sp|O75841|UPK1B_HUMAN	O75841	UPK1B_HUMAN	UPK1B	Uroplakin-1b
sp|O75841|UPK1B_HUMAN	158	1	0	LMLQDNCCGVNGPSDWQK	18	2	1	2	0	11N(0.9840), 6N(0.9840), 7C(57.0215), 8C(57.0215)		sp|O75841|UPK1B_HUMAN	O75841	UPK1B_HUMAN	UPK1B	Uroplakin-1b
sp|O75841|UPK1B_HUMAN	158	0	0	LQDNCCGVNGPSDW	14	2	0.9734	1	0	4N(0.9840), 5C(57.0215), 6C(57.0215)		sp|O75841|UPK1B_HUMAN	O75841	UPK1B_HUMAN	UPK1B	Uroplakin-1b
sp|O75882|ATRN_HUMAN	213	1	1	SGLIVPERDGNETVPEVVATSGY	23	2	1	1	0	11N(0.9840)		sp|O75882|ATRN_HUMAN	O75882	ATRN_HUMAN	ATRN	Attractin
sp|O75882|ATRN_HUMAN	264	1	0	ISNSSDTVECECSENWK	17	2	0.9849	1	0	10C(57.0215), 12C(57.0215), 3N(0.9840)		sp|O75882|ATRN_HUMAN	O75882	ATRN_HUMAN	ATRN	Attractin
sp|O75882|ATRN_HUMAN	264	0	0	ISNSSDTVECECSENWKGEACDIPHCTDNCGFPHR	35	5	1	1	0	10C(57.0215), 12C(57.0215), 15N(0.9840), 21C(57.0215), 26C(57.0215), 30C(57.0215), 3N(0.9840)		sp|O75882|ATRN_HUMAN	O75882	ATRN_HUMAN	ATRN	Attractin
sp|O75882|ATRN_HUMAN	300	1	0	GICNSSDVR	9	2	0.9258	1	0	3C(57.0215), 4N(0.9840)		sp|O75882|ATRN_HUMAN	O75882	ATRN_HUMAN	ATRN	Attractin
sp|O75882|ATRN_HUMAN	325	1	0	GCSCFSDWQGPGCSVPVPANQSFWTR	26	3	0.8796	1	0	13C(57.0215), 20N(0.9840), 2C(57.0215), 4C(57.0215)		sp|O75882|ATRN_HUMAN	O75882	ATRN_HUMAN	ATRN	Attractin
sp|O75882|ATRN_HUMAN	383	1	0	EWLPLNR	7	2	0.6652	1	0	6N(0.9840)		sp|O75882|ATRN_HUMAN	O75882	ATRN_HUMAN	ATRN	Attractin
sp|O75882|ATRN_HUMAN	416	1	0	IDSTGNVTNELR	12	2	1	1	0	6N(0.9840)		sp|O75882|ATRN_HUMAN	O75882	ATRN_HUMAN	ATRN	Attractin
sp|O75882|ATRN_HUMAN	623	1	0	GHSAVLHNSTMY	12	2, 3	0.9639	2	0	8N(0.9840)		sp|O75882|ATRN_HUMAN	O75882	ATRN_HUMAN	ATRN	Attractin
sp|O75882|ATRN_HUMAN	731	1	0	NHSCSEGQISIFR	13	3	1	1	0	1N(0.9840), 4C(57.0215)		sp|O75882|ATRN_HUMAN	O75882	ATRN_HUMAN	ATRN	Attractin
sp|O75882|ATRN_HUMAN	863	1	0	RKINVSYW	8	2	0.8938	1	0	4N(0.9840)		sp|O75882|ATRN_HUMAN	O75882	ATRN_HUMAN	ATRN	Attractin
sp|O75882|ATRN_HUMAN	914	1	0	AATCINPLNGSVCERPANHSAK	22	3, 4	1	2	0	13C(57.0215), 18N(0.9840), 4C(57.0215), 9N(0.9840)		sp|O75882|ATRN_HUMAN	O75882	ATRN_HUMAN	ATRN	Attractin
sp|O75882|ATRN_HUMAN	1198	1	0	DLDMFINASK	10	2	0.9851	1	0	7N(0.9840)		sp|O75882|ATRN_HUMAN	O75882	ATRN_HUMAN	ATRN	Attractin
sp|O75882|ATRN_HUMAN	1250	1	0	RNHPNITFF	9	2	0.6859	1	0	5N(0.9840)		sp|O75882|ATRN_HUMAN	O75882	ATRN_HUMAN	ATRN	Attractin
sp|O75954|TSN9_HUMAN	180	1	1	ENSQGCGRNATTPL	14	2	0.6774	1	0	6C(57.0215), 9N(0.9840)		sp|O75954|TSN9_HUMAN	O75954	TSN9_HUMAN	TSPAN9	Tetraspanin-9
sp|O75954|TSN9_HUMAN	180	0	0	NATTPLWR	8	2	0.9965	1	0	1N(0.9840)		sp|O75954|TSN9_HUMAN	O75954	TSN9_HUMAN	TSPAN9	Tetraspanin-9
sp|O76082|S22A5_HUMAN	57	1	1	VPDAANLSSAWR	12	2	0.9993	1	0	6N(0.9840)		sp|O76082|S22A5_HUMAN	O76082	S22A5_HUMAN	SLC22A5	Solute carrier family 22 member 5	SLC22A4	sp|Q9H015|S22A4_HUMAN
sp|O76093|FGF18_HUMAN	39	1	1	IHVENQTR	8	2	0.9023	2	0	5N(0.9840)		sp|O76093|FGF18_HUMAN	O76093	FGF18_HUMAN	FGF18	Fibroblast growth factor 18
sp|O94813|SLIT2_HUMAN	66	1	1	LDLNGNNITR	10	2	1	3	0	4N(0.9840), 6N(0.9840), 7N(0.9840)		sp|O94813|SLIT2_HUMAN	O94813	SLIT2_HUMAN	SLIT2	Slit homolog 2 protein
sp|O94813|SLIT2_HUMAN	186	1	0	DLEVLTLNNNNITR	14	2	1	2	0	10N(0.9840), 11N(0.9840), 8N(0.9840)		sp|O94813|SLIT2_HUMAN	O94813	SLIT2_HUMAN	SLIT2	Slit homolog 2 protein
sp|O94813|SLIT2_HUMAN	623	1	0	ITCVGNDSFIGLSSVR	16	2	1	1	0	3C(57.0215), 6N(0.9840)		sp|O94813|SLIT2_HUMAN	O94813	SLIT2_HUMAN	SLIT2	Slit homolog 2 protein
sp|O94813|SLIT2_HUMAN	623	0	0	RITCVGNDSFIGL	13	2	0.9987	1	0	4C(57.0215), 7N(0.9840)		sp|O94813|SLIT2_HUMAN	O94813	SLIT2_HUMAN	SLIT2	Slit homolog 2 protein
sp|O94813|SLIT2_HUMAN	623	0	0	SNRITCVGNDSFIGL	15	2	0.8044	1	0	6C(57.0215), 9N(0.9840)		sp|O94813|SLIT2_HUMAN	O94813	SLIT2_HUMAN	SLIT2	Slit homolog 2 protein
sp|O94813|SLIT2_HUMAN	1300	1	0	QAPGQNGTSFHGCIR	15	3	1	2	0	13C(57.0215), 6N(0.9840)		sp|O94813|SLIT2_HUMAN	O94813	SLIT2_HUMAN	SLIT2	Slit homolog 2 protein
sp|O94813|SLIT2_HUMAN	1300	0	0	SLRQAPGQNGTSF	13	2	1	1	0	9N(0.9840)		sp|O94813|SLIT2_HUMAN	O94813	SLIT2_HUMAN	SLIT2	Slit homolog 2 protein
sp|O94856|NFASC_HUMAN	778	1	1	EAWNNVTVWGSR	12	2	1	1	0	5N(0.9840)		sp|O94856|NFASC_HUMAN	O94856	NFASC_HUMAN	NFASC	Neurofascin
sp|O94856|NFASC_HUMAN	984	1	0	QIVENFSPNQTK	12	2	1	1	0	9N(0.9840)		sp|O94856|NFASC_HUMAN	O94856	NFASC_HUMAN	NFASC	Neurofascin
sp|O94991|SLIK5_HUMAN	103	1	1	NRLYPNEFVNY	11	2	0.9961	1	0	10N(0.9840)		sp|O94991|SLIK5_HUMAN	O94991	SLIK5_HUMAN	SLITRK5	SLIT and NTRK-like protein 5
sp|O94991|SLIK5_HUMAN	103	0	0	RLYPNEFVNY	10	2	1	1	0	9N(0.9840)		sp|O94991|SLIK5_HUMAN	O94991	SLIK5_HUMAN	SLITRK5	SLIT and NTRK-like protein 5	SLITRK2	sp|Q9H156|SLIK2_HUMAN
sp|O95136|S1PR2_HUMAN	19	1	1	VQEHYNYTK	9	2	1	2	0	6N(0.9840)		sp|O95136|S1PR2_HUMAN	O95136	S1PR2_HUMAN	S1PR2	Sphingosine 1-phosphate receptor 2
sp|O95136|S1PR2_HUMAN	19	0	0	VQEHYNYTKETLETQETTSR	20	3, 4	1	2	0	6N(0.9840)		sp|O95136|S1PR2_HUMAN	O95136	S1PR2_HUMAN	S1PR2	Sphingosine 1-phosphate receptor 2
sp|O95196|CSPG5_HUMAN	57	1	1	GSPAWEPPANDTR	13	2	0.943	1	0	10N(0.9840)		sp|O95196|CSPG5_HUMAN	O95196	CSPG5_HUMAN	CSPG5	Chondroitin sulfate proteoglycan 5
sp|O95196|CSPG5_HUMAN	57	0	0	VKGSPAWEPPANDTREEAGPPAAGEDEASW	30	3	1	1	0	12N(0.9840)		sp|O95196|CSPG5_HUMAN	O95196	CSPG5_HUMAN	CSPG5	Chondroitin sulfate proteoglycan 5
sp|O95196|CSPG5_HUMAN	355	1	0	DLASSENGTECR	12	2	1	4	0	11C(57.0215), 7N(0.9840)		sp|O95196|CSPG5_HUMAN	O95196	CSPG5_HUMAN	CSPG5	Chondroitin sulfate proteoglycan 5
sp|O95196|CSPG5_HUMAN	355	0	0	PGEPGRDLASSENGTECR	18	3	0.96	1	0	13N(0.9840), 17C(57.0215)		sp|O95196|CSPG5_HUMAN	O95196	CSPG5_HUMAN	CSPG5	Chondroitin sulfate proteoglycan 5
sp|O95196|CSPG5_HUMAN	355	0	0	RPRPGEPGRDLASSENGTECRSGF	24	4	0.9739	1	0	16N(0.9840), 20C(57.0215)		sp|O95196|CSPG5_HUMAN	O95196	CSPG5_HUMAN	CSPG5	Chondroitin sulfate proteoglycan 5
sp|O95196|CSPG5_HUMAN	367	1	0	VRHNGSCRSVCDLFPSY	17	3	0.9915	1	0	11C(57.0215), 4N(0.9840), 7C(57.0215)		sp|O95196|CSPG5_HUMAN	O95196	CSPG5_HUMAN	CSPG5	Chondroitin sulfate proteoglycan 5
sp|O95274|LYPD3_HUMAN	227	1	1	SDLRNKTYF	9	2	0.9337	1	0	5N(0.9840)		sp|O95274|LYPD3_HUMAN	O95274	LYPD3_HUMAN	LYPD3	Ly6/PLAUR domain-containing protein 3
sp|O95297|MPZL1_HUMAN	50	1	1	EIFVANGTQGK	11	2	0.9919	1	0	6N(0.9840)		sp|O95297|MPZL1_HUMAN	O95297	MPZL1_HUMAN	MPZL1	Myelin protein zero-like protein 1
sp|O95297|MPZL1_HUMAN	130	1	0	DASINIENMQFIHNGTYICDVK	22	3	0.946	1	0	14N(0.9840), 19C(57.0215)		sp|O95297|MPZL1_HUMAN	O95297	MPZL1_HUMAN	MPZL1	Myelin protein zero-like protein 1
sp|O95436|NPT2B_HUMAN	295	1	1	DEKAKNKSLVKIW	13	2, 3	0.9937	2	0	6N(0.9840)		sp|O95436|NPT2B_HUMAN	O95436	NPT2B_HUMAN	SLC34A2	Sodium-dependent phosphate transport protein 2B
sp|O95436|NPT2B_HUMAN	295	0	0	DKKVISQIAMNDEKAKNK	18	3	1	2	0	10M(15.9949), 11N(0.9840), 17N(0.9840)		sp|O95436|NPT2B_HUMAN	O95436	NPT2B_HUMAN	SLC34A2	Sodium-dependent phosphate transport protein 2B
sp|O95436|NPT2B_HUMAN	295	0	0	DKKVISQIAMNDEKAKNKSL	20	4	1	2	0	10M(15.9949), 17N(0.9840)		sp|O95436|NPT2B_HUMAN	O95436	NPT2B_HUMAN	SLC34A2	Sodium-dependent phosphate transport protein 2B
sp|O95436|NPT2B_HUMAN	295	0	0	DKKVISQIAMNDEKAKNKSLVKIW	24	3, 4	1	3	0	10M(15.9949), 11N(0.9840), 17N(0.9840)		sp|O95436|NPT2B_HUMAN	O95436	NPT2B_HUMAN	SLC34A2	Sodium-dependent phosphate transport protein 2B
sp|O95436|NPT2B_HUMAN	295	0	0	IAMNDEKAKNKSL	13	3	0.8956	1	0	10N(0.9840), 3M(15.9949)		sp|O95436|NPT2B_HUMAN	O95436	NPT2B_HUMAN	SLC34A2	Sodium-dependent phosphate transport protein 2B
sp|O95436|NPT2B_HUMAN	295	0	0	IAMNDEKAKNKSLVKIW	17	3, 4	1	4	0	10N(0.9840), 3M(15.9949), 4N(0.9840)		sp|O95436|NPT2B_HUMAN	O95436	NPT2B_HUMAN	SLC34A2	Sodium-dependent phosphate transport protein 2B
sp|O95436|NPT2B_HUMAN	295	0	0	KVISQIAMNDEKAKNK	16	3	1	2	0	15N(0.9840), 8M(15.9949)		sp|O95436|NPT2B_HUMAN	O95436	NPT2B_HUMAN	SLC34A2	Sodium-dependent phosphate transport protein 2B
sp|O95436|NPT2B_HUMAN	295	0	0	NDEKAKNKSLVKIW	14	2, 3, 4	0.9999	4	0	1N(0.9840), 7N(0.9840)		sp|O95436|NPT2B_HUMAN	O95436	NPT2B_HUMAN	SLC34A2	Sodium-dependent phosphate transport protein 2B
sp|O95436|NPT2B_HUMAN	295	0	0	SQIAMNDEKAKNKSLVKIW	19	3	0.9998	1	0	5M(15.9949), 6N(0.9840)		sp|O95436|NPT2B_HUMAN	O95436	NPT2B_HUMAN	SLC34A2	Sodium-dependent phosphate transport protein 2B
sp|O95436|NPT2B_HUMAN	295	0	0	VISQIAMNDEKAKNK	15	3, 4	1	8	0	14N(0.9840), 7M(15.9949), 8N(0.9840)		sp|O95436|NPT2B_HUMAN	O95436	NPT2B_HUMAN	SLC34A2	Sodium-dependent phosphate transport protein 2B
sp|O95436|NPT2B_HUMAN	308	1	0	IWCKTFTNK	9	3	0.6853	1	0	3C(57.0215), 8N(0.9840)		sp|O95436|NPT2B_HUMAN	O95436	NPT2B_HUMAN	SLC34A2	Sodium-dependent phosphate transport protein 2B
sp|O95436|NPT2B_HUMAN	308	0	0	TNKTQINVTVPSTA	14	2	0.9948	1	0	2N(0.9840), 7N(0.9840)		sp|O95436|NPT2B_HUMAN	O95436	NPT2B_HUMAN	SLC34A2	Sodium-dependent phosphate transport protein 2B
sp|O95436|NPT2B_HUMAN	308	0	0	TNKTQINVTVPSTAN	15	2	1	1	0	2N(0.9840), 7N(0.9840)		sp|O95436|NPT2B_HUMAN	O95436	NPT2B_HUMAN	SLC34A2	Sodium-dependent phosphate transport protein 2B
sp|O95436|NPT2B_HUMAN	308	0	0	TNKTQINVTVPSTANCTSPS	20	2	0.8382	1	0	15N(0.9840), 16C(57.0215), 2N(0.9840), 7N(0.9840)		sp|O95436|NPT2B_HUMAN	O95436	NPT2B_HUMAN	SLC34A2	Sodium-dependent phosphate transport protein 2B
sp|O95436|NPT2B_HUMAN	308	0	0	TNKTQINVTVPSTANCTSPSL	21	2	0.9972	1	0	15N(0.9840), 16C(57.0215), 2N(0.9840), 7N(0.9840)		sp|O95436|NPT2B_HUMAN	O95436	NPT2B_HUMAN	SLC34A2	Sodium-dependent phosphate transport protein 2B
sp|O95436|NPT2B_HUMAN	308	0	0	TNKTQINVTVPSTANCTSPSLCW	23	3	1	2	0	15N(0.9840), 16C(57.0215), 22C(57.0215), 2N(0.9840), 7N(0.9840)		sp|O95436|NPT2B_HUMAN	O95436	NPT2B_HUMAN	SLC34A2	Sodium-dependent phosphate transport protein 2B
sp|O95436|NPT2B_HUMAN	340	1	0	NVTYKENIAK	10	2	0.9985	1	0	1N(0.9840)		sp|O95436|NPT2B_HUMAN	O95436	NPT2B_HUMAN	SLC34A2	Sodium-dependent phosphate transport protein 2B
sp|O95436|NPT2B_HUMAN	340	0	0	TMKNVTY	7	1	0.8189	2	0	2M(15.9949), 4N(0.9840)		sp|O95436|NPT2B_HUMAN	O95436	NPT2B_HUMAN	SLC34A2	Sodium-dependent phosphate transport protein 2B
sp|O95436|NPT2B_HUMAN	340	0	0	TMKNVTYKENIAKC	14	3	1	1	0	14C(57.0215), 2M(15.9949), 4N(0.9840)		sp|O95436|NPT2B_HUMAN	O95436	NPT2B_HUMAN	SLC34A2	Sodium-dependent phosphate transport protein 2B
sp|O95436|NPT2B_HUMAN	340	0	0	TMKNVTYKENIAKCQ	15	3	0.9962	2	0	14C(57.0215), 2M(15.9949), 4N(0.9840)		sp|O95436|NPT2B_HUMAN	O95436	NPT2B_HUMAN	SLC34A2	Sodium-dependent phosphate transport protein 2B
sp|O95477|ABCA1_HUMAN	244	1	1	TLNSTSPFPSK	11	2	0.9568	1	0	3N(0.9840)		sp|O95477|ABCA1_HUMAN	O95477	ABCA1_HUMAN	ABCA1	Phospholipid-transporting ATPase ABCA1
sp|O95477|ABCA1_HUMAN	489	1	0	EAFNETNQAIR	11	2	1	1	0	4N(0.9840)		sp|O95477|ABCA1_HUMAN	O95477	ABCA1_HUMAN	ABCA1	Phospholipid-transporting ATPase ABCA1
sp|O95490|AGRL2_HUMAN	99	1	1	TQRCNNRTQCIVVTGSDVFPDPCPGTY	27	3	0.9768	1	0	10C(57.0215), 23C(57.0215), 4C(57.0215), 5N(0.9840)		sp|O95490|AGRL2_HUMAN	O95490	AGRL2_HUMAN	ADGRL2	Adhesion G protein-coupled receptor L2
sp|O95490|AGRL2_HUMAN	520	1	0	GPDLSNCTSHWVNQLAQK	18	2, 3	1	2	0	6N(0.9840), 7C(57.0215)		sp|O95490|AGRL2_HUMAN	O95490	AGRL2_HUMAN	ADGRL2	Adhesion G protein-coupled receptor L2
sp|O95490|AGRL2_HUMAN	520	0	0	NPKGPDLSNCTSHW	14	2, 3	1	2	0	10C(57.0215), 9N(0.9840)		sp|O95490|AGRL2_HUMAN	O95490	AGRL2_HUMAN	ADGRL2	Adhesion G protein-coupled receptor L2
sp|O95490|AGRL2_HUMAN	629	1	0	KHMNSSEQAHTATM	14	3	0.7959	1	0	4N(0.9840)		sp|O95490|AGRL2_HUMAN	O95490	AGRL2_HUMAN	ADGRL2	Adhesion G protein-coupled receptor L2
sp|O95490|AGRL2_HUMAN	731	1	0	SLGQFLSTENATIK	14	2	0.9997	1	0	10N(0.9840)		sp|O95490|AGRL2_HUMAN	O95490	AGRL2_HUMAN	ADGRL2	Adhesion G protein-coupled receptor L2
sp|O95490|AGRL2_HUMAN	744	1	0	GADFIGRNSTIAVN	14	2	0.9791	1	0	8N(0.9840)		sp|O95490|AGRL2_HUMAN	O95490	AGRL2_HUMAN	ADGRL2	Adhesion G protein-coupled receptor L2
sp|O95490|AGRL2_HUMAN	813	1	0	KLVDTNKTRTTC	12	3	1	1	0	12C(57.0215), 6N(0.9840)		sp|O95490|AGRL2_HUMAN	O95490	AGRL2_HUMAN	ADGRL2	Adhesion G protein-coupled receptor L2
sp|O95631|NET1_HUMAN	95	1	1	LCNASDPKKAHPPAFL	16	3	0.9967	1	0	2C(57.0215), 3N(0.9840)		sp|O95631|NET1_HUMAN	O95631	NET1_HUMAN	NTN1	Netrin-1
sp|O95631|NET1_HUMAN	95	0	0	LCNASDPKKAHPPAFLTDLNNPHNL	25	4	1	1	0	24N(0.9840), 2C(57.0215), 3N(0.9840)		sp|O95631|NET1_HUMAN	O95631	NET1_HUMAN	NTN1	Netrin-1
sp|O95631|NET1_HUMAN	95	0	0	SCHLCNASDPK	11	2	0.9917	1	0	2C(57.0215), 5C(57.0215), 6N(0.9840)		sp|O95631|NET1_HUMAN	O95631	NET1_HUMAN	NTN1	Netrin-1
sp|O95631|NET1_HUMAN	116	1	0	TDLNNPHNL	9	2	0.9841	1	0	8N(0.9840)		sp|O95631|NET1_HUMAN	O95631	NET1_HUMAN	NTN1	Netrin-1
sp|O95631|NET1_HUMAN	116	0	0	TDLNNPHNLTCW	12	2	1	1	0	11C(57.0215), 8N(0.9840)		sp|O95631|NET1_HUMAN	O95631	NET1_HUMAN	NTN1	Netrin-1
sp|O95858|TSN15_HUMAN	189	1	1	CIRNTTEVVNTM	12	2	0.9956	1	0	1C(57.0215), 4N(0.9840)		sp|O95858|TSN15_HUMAN	O95858	TSN15_HUMAN	TSPAN15	Tetraspanin-15
sp|O95858|TSN15_HUMAN	189	0	0	NTTEVVNTMCGYK	13	2	1	4	0	10C(57.0215), 1N(0.9840), 7N(0.9840), 9M(15.9949)		sp|O95858|TSN15_HUMAN	O95858	TSN15_HUMAN	TSPAN15	Tetraspanin-15
sp|O95858|TSN15_HUMAN	189	0	0	TCCIRNTTEVVN	12	2	1	1	0	2C(57.0215), 3C(57.0215), 6N(0.9840)		sp|O95858|TSN15_HUMAN	O95858	TSN15_HUMAN	TSPAN15	Tetraspanin-15
sp|O95858|TSN15_HUMAN	189	0	0	TCCIRNTTEVVNTM	14	2	1	2	0	14M(15.9949), 2C(57.0215), 3C(57.0215), 6N(0.9840)		sp|O95858|TSN15_HUMAN	O95858	TSN15_HUMAN	TSPAN15	Tetraspanin-15
sp|P00450|CERU_HUMAN	138	1	1	EHEGAIYPDNTTDFQR	16	3	1	1	0	10N(0.9840)		sp|P00450|CERU_HUMAN	P00450	CERU_HUMAN	CP	Ceruloplasmin
sp|P00450|CERU_HUMAN	138	0	0	YKEHEGAIYPDNTTDF	16	2	1	1	0	12N(0.9840)		sp|P00450|CERU_HUMAN	P00450	CERU_HUMAN	CP	Ceruloplasmin
sp|P00450|CERU_HUMAN	397	1	0	ENLTAPGSDSAVFFEQGTTR	20	2	1	1	0	2N(0.9840)		sp|P00450|CERU_HUMAN	P00450	CERU_HUMAN	CP	Ceruloplasmin
sp|P00450|CERU_HUMAN	397	0	0	TKENLTAPGSDSAVFF	16	2	0.9873	1	0	4N(0.9840)		sp|P00450|CERU_HUMAN	P00450	CERU_HUMAN	CP	Ceruloplasmin
sp|P00450|CERU_HUMAN	762	1	0	EKELHHLQEQNVSNAF	16	3	0.9994	1	0	11N(0.9840)		sp|P00450|CERU_HUMAN	P00450	CERU_HUMAN	CP	Ceruloplasmin
sp|P00450|CERU_HUMAN	762	0	0	ELHHLQEQNVSNAFLDK	17	2, 3, 4	1	3	0	9N(0.9840)		sp|P00450|CERU_HUMAN	P00450	CERU_HUMAN	CP	Ceruloplasmin
sp|P00450|CERU_HUMAN	762	0	0	HHLQEQNVSNAF	12	2, 3	1	2	0	7N(0.9840)		sp|P00450|CERU_HUMAN	P00450	CERU_HUMAN	CP	Ceruloplasmin
sp|P00450|CERU_HUMAN	762	0	0	HHLQEQNVSNAFL	13	2	0.9514	1	0	7N(0.9840)		sp|P00450|CERU_HUMAN	P00450	CERU_HUMAN	CP	Ceruloplasmin
sp|P00450|CERU_HUMAN	762	0	0	HHLQEQNVSNAFLDKGEFY	19	3	1	1	0	7N(0.9840)		sp|P00450|CERU_HUMAN	P00450	CERU_HUMAN	CP	Ceruloplasmin
sp|P00450|CERU_HUMAN	762	0	0	HLQEQNVSNAF	11	2	1	1	0	6N(0.9840)		sp|P00450|CERU_HUMAN	P00450	CERU_HUMAN	CP	Ceruloplasmin
sp|P00533|EGFR_HUMAN	56	1	1	QRMFNNCEVVL	11	2	0.9725	1	0	3M(15.9949), 5N(0.9840), 7C(57.0215)		sp|P00533|EGFR_HUMAN	P00533	EGFR_HUMAN	EGFR	Epidermal growth factor receptor
sp|P00533|EGFR_HUMAN	56	0	0	RMFNNCEVVL	10	2	0.9464	1	0	2M(15.9949), 4N(0.9840), 6C(57.0215)		sp|P00533|EGFR_HUMAN	P00533	EGFR_HUMAN	EGFR	Epidermal growth factor receptor
sp|P00533|EGFR_HUMAN	56	0	0	SLQRMFNNCEVVL	13	2	1	1	0	5M(15.9949), 7N(0.9840), 9C(57.0215)		sp|P00533|EGFR_HUMAN	P00533	EGFR_HUMAN	EGFR	Epidermal growth factor receptor
sp|P00533|EGFR_HUMAN	128	1	0	DANKTGLKELPM	12	2	0.9974	1	0	3N(0.9840)		sp|P00533|EGFR_HUMAN	P00533	EGFR_HUMAN	EGFR	Epidermal growth factor receptor
sp|P00533|EGFR_HUMAN	128	0	0	GNMYYENSYALAVLSNYDANKTGLK	25	3	0.982	2	0	16N(0.9840), 20N(0.9840), 3M(15.9949), 7N(0.9840)		sp|P00533|EGFR_HUMAN	P00533	EGFR_HUMAN	EGFR	Epidermal growth factor receptor
sp|P00533|EGFR_HUMAN	128	0	0	SNYDANKTGL	10	2	0.9978	1	0	6N(0.9840)		sp|P00533|EGFR_HUMAN	P00533	EGFR_HUMAN	EGFR	Epidermal growth factor receptor
sp|P00533|EGFR_HUMAN	128	0	0	SNYDANKTGLKELPM	15	2, 3	1	3	0	15M(15.9949), 6N(0.9840)		sp|P00533|EGFR_HUMAN	P00533	EGFR_HUMAN	EGFR	Epidermal growth factor receptor
sp|P00533|EGFR_HUMAN	175	1	0	LSNMSMDFQNHL	12	2	0.9955	1	0	3N(0.9840)		sp|P00533|EGFR_HUMAN	P00533	EGFR_HUMAN	EGFR	Epidermal growth factor receptor
sp|P00533|EGFR_HUMAN	175	0	0	RDIVSSDFLSNM	12	2	1	2	0	11N(0.9840), 12M(15.9949)		sp|P00533|EGFR_HUMAN	P00533	EGFR_HUMAN	EGFR	Epidermal growth factor receptor
sp|P00533|EGFR_HUMAN	175	0	0	RDIVSSDFLSNMSM	14	2	0.9003	1	0	11N(0.9840)		sp|P00533|EGFR_HUMAN	P00533	EGFR_HUMAN	EGFR	Epidermal growth factor receptor
sp|P00533|EGFR_HUMAN	196	1	0	CDPSCPNGSCWGAGEENCQK	20	2	1	1	0	10C(57.0215), 18C(57.0215), 1C(57.0215), 5C(57.0215), 7N(0.9840)		sp|P00533|EGFR_HUMAN	P00533	EGFR_HUMAN	EGFR	Epidermal growth factor receptor
sp|P00533|EGFR_HUMAN	196	0	0	KCDPSCPNGSCW	12	2	0.9998	1	0	11C(57.0215), 2C(57.0215), 6C(57.0215), 8N(0.9840)		sp|P00533|EGFR_HUMAN	P00533	EGFR_HUMAN	EGFR	Epidermal growth factor receptor
sp|P00533|EGFR_HUMAN	352	1	0	DSLSINATNIK	11	1, 2	1	2	0	6N(0.9840)		sp|P00533|EGFR_HUMAN	P00533	EGFR_HUMAN	EGFR	Epidermal growth factor receptor
sp|P00533|EGFR_HUMAN	352	0	0	KDSLSINAT	9	2	0.9869	1	0	7N(0.9840)		sp|P00533|EGFR_HUMAN	P00533	EGFR_HUMAN	EGFR	Epidermal growth factor receptor
sp|P00533|EGFR_HUMAN	352	0	0	KDSLSINATNI	11	2	0.9998	1	0	7N(0.9840)		sp|P00533|EGFR_HUMAN	P00533	EGFR_HUMAN	EGFR	Epidermal growth factor receptor
sp|P00533|EGFR_HUMAN	352	0	0	KDSLSINATNIKHF	14	3, 4	1	3	0	7N(0.9840)		sp|P00533|EGFR_HUMAN	P00533	EGFR_HUMAN	EGFR	Epidermal growth factor receptor
sp|P00533|EGFR_HUMAN	352	0	0	NATNIKHF	8	2	0.9903	1	0	1N(0.9840)		sp|P00533|EGFR_HUMAN	P00533	EGFR_HUMAN	EGFR	Epidermal growth factor receptor
sp|P00533|EGFR_HUMAN	352	0	0	SINATNIKHF	10	2	0.9928	1	0	3N(0.9840)		sp|P00533|EGFR_HUMAN	P00533	EGFR_HUMAN	EGFR	Epidermal growth factor receptor
sp|P00533|EGFR_HUMAN	361	1	0	KNCTSISGDL	10	2	0.9968	1	0	2N(0.9840), 3C(57.0215)		sp|P00533|EGFR_HUMAN	P00533	EGFR_HUMAN	EGFR	Epidermal growth factor receptor
sp|P00533|EGFR_HUMAN	361	0	0	KNCTSISGDLH	11	2	1	1	0	2N(0.9840), 3C(57.0215)		sp|P00533|EGFR_HUMAN	P00533	EGFR_HUMAN	EGFR	Epidermal growth factor receptor
sp|P00533|EGFR_HUMAN	361	0	0	KNCTSISGDLHIL	13	3	0.9073	1	0	2N(0.9840), 3C(57.0215)		sp|P00533|EGFR_HUMAN	P00533	EGFR_HUMAN	EGFR	Epidermal growth factor receptor
sp|P00533|EGFR_HUMAN	361	0	0	NCTSISGDLHILPVAFR	17	2, 3	0.9951	2	0	1N(0.9840), 2C(57.0215)		sp|P00533|EGFR_HUMAN	P00533	EGFR_HUMAN	EGFR	Epidermal growth factor receptor
sp|P00533|EGFR_HUMAN	413	1	0	AWPENRTDLHAF	12	3	0.8236	2	0	5N(0.9840)		sp|P00533|EGFR_HUMAN	P00533	EGFR_HUMAN	EGFR	Epidermal growth factor receptor
sp|P00533|EGFR_HUMAN	413	0	0	IQAWPENRTDL	11	2	0.9679	1	0	7N(0.9840)		sp|P00533|EGFR_HUMAN	P00533	EGFR_HUMAN	EGFR	Epidermal growth factor receptor
sp|P00533|EGFR_HUMAN	413	0	0	IQAWPENRTDLHAF	14	2, 3	1	3	0	7N(0.9840)		sp|P00533|EGFR_HUMAN	P00533	EGFR_HUMAN	EGFR	Epidermal growth factor receptor
sp|P00533|EGFR_HUMAN	413	0	0	LIQAWPENRTDL	12	2	0.9866	2	0	8N(0.9840)		sp|P00533|EGFR_HUMAN	P00533	EGFR_HUMAN	EGFR	Epidermal growth factor receptor
sp|P00533|EGFR_HUMAN	413	0	0	LIQAWPENRTDLHAF	15	2, 3	1	3	0	8N(0.9840)		sp|P00533|EGFR_HUMAN	P00533	EGFR_HUMAN	EGFR	Epidermal growth factor receptor
sp|P00533|EGFR_HUMAN	413	0	0	LLIQAWPENR	10	2	0.9987	1	0	9N(0.9840)		sp|P00533|EGFR_HUMAN	P00533	EGFR_HUMAN	EGFR	Epidermal growth factor receptor
sp|P00533|EGFR_HUMAN	413	0	0	LLIQAWPENRTDLH	14	2, 3	1	2	0	9N(0.9840)		sp|P00533|EGFR_HUMAN	P00533	EGFR_HUMAN	EGFR	Epidermal growth factor receptor
sp|P00533|EGFR_HUMAN	413	0	0	LLIQAWPENRTDLHAF	16	2, 3	0.9954	2	0	9N(0.9840)		sp|P00533|EGFR_HUMAN	P00533	EGFR_HUMAN	EGFR	Epidermal growth factor receptor
sp|P00533|EGFR_HUMAN	528	1	0	DCVSCRNVSR	10	3	0.7759	1	0	2C(57.0215), 5C(57.0215), 7N(0.9840)		sp|P00533|EGFR_HUMAN	P00533	EGFR_HUMAN	EGFR	Epidermal growth factor receptor
sp|P00533|EGFR_HUMAN	528	0	0	SCRNVSRGRECVDKCNLLEGEPREF	25	4	1	1	0	11C(57.0215), 15C(57.0215), 2C(57.0215), 4N(0.9840)		sp|P00533|EGFR_HUMAN	P00533	EGFR_HUMAN	EGFR	Epidermal growth factor receptor
sp|P00533|EGFR_HUMAN	568	1	0	AMNITCTGRGPDNCIQ	16	2	1	1	0	14C(57.0215), 3N(0.9840), 6C(57.0215)		sp|P00533|EGFR_HUMAN	P00533	EGFR_HUMAN	EGFR	Epidermal growth factor receptor
sp|P00533|EGFR_HUMAN	568	0	0	AMNITCTGRGPDNCIQC	17	2	1	2	0	14C(57.0215), 17C(57.0215), 2M(15.9949), 3N(0.9840), 6C(57.0215)		sp|P00533|EGFR_HUMAN	P00533	EGFR_HUMAN	EGFR	Epidermal growth factor receptor
sp|P00533|EGFR_HUMAN	568	0	0	AMNITCTGRGPDNCIQCAHY	20	3	0.9826	1	0	14C(57.0215), 17C(57.0215), 2M(15.9949), 3N(0.9840), 6C(57.0215)		sp|P00533|EGFR_HUMAN	P00533	EGFR_HUMAN	EGFR	Epidermal growth factor receptor
sp|P00533|EGFR_HUMAN	568	0	0	EFVENSECIQCHPECLPQAMNITCTGR	27	3, 4	1	7	0	11C(57.0215), 15C(57.0215), 20M(15.9949), 21N(0.9840), 24C(57.0215), 5N(0.9840), 8C(57.0215)		sp|P00533|EGFR_HUMAN	P00533	EGFR_HUMAN	EGFR	Epidermal growth factor receptor
sp|P00533|EGFR_HUMAN	568	0	0	NITCTGRGPDNCIQ	14	2	1	1	0	12C(57.0215), 1N(0.9840), 4C(57.0215)		sp|P00533|EGFR_HUMAN	P00533	EGFR_HUMAN	EGFR	Epidermal growth factor receptor
sp|P00533|EGFR_HUMAN	568	0	0	VENSECIQCHPECLPQAMNIT	21	3	0.9836	1	0	13C(57.0215), 18M(15.9949), 19N(0.9840), 6C(57.0215), 9C(57.0215)		sp|P00533|EGFR_HUMAN	P00533	EGFR_HUMAN	EGFR	Epidermal growth factor receptor
sp|P00533|EGFR_HUMAN	568	0	0	VENSECIQCHPECLPQAMNITCT	23	3	0.9951	1	0	13C(57.0215), 18M(15.9949), 19N(0.9840), 22C(57.0215), 6C(57.0215), 9C(57.0215)		sp|P00533|EGFR_HUMAN	P00533	EGFR_HUMAN	EGFR	Epidermal growth factor receptor
sp|P00533|EGFR_HUMAN	603	1	0	CVKTCPAGVMGENNTLVW	18	2	0.9994	2	0	10M(15.9949), 13N(0.9840), 1C(57.0215), 5C(57.0215)		sp|P00533|EGFR_HUMAN	P00533	EGFR_HUMAN	EGFR	Epidermal growth factor receptor
sp|P00533|EGFR_HUMAN	603	0	0	IDGPHCVKTCPAGVMGENNTLVW	23	3	1	1	0	10C(57.0215), 18N(0.9840), 6C(57.0215)		sp|P00533|EGFR_HUMAN	P00533	EGFR_HUMAN	EGFR	Epidermal growth factor receptor
sp|P00533|EGFR_HUMAN	603	0	0	TCPAGVMGENNTLVWK	16	2	1	4	0	10N(0.9840), 11N(0.9840), 2C(57.0215), 7M(15.9949)		sp|P00533|EGFR_HUMAN	P00533	EGFR_HUMAN	EGFR	Epidermal growth factor receptor
sp|P00533|EGFR_HUMAN	603	0	0	VKTCPAGVMGENNTLVW	17	2	0.9989	1	0	12N(0.9840), 4C(57.0215)		sp|P00533|EGFR_HUMAN	P00533	EGFR_HUMAN	EGFR	Epidermal growth factor receptor
sp|P00533|EGFR_HUMAN	623	1	0	HLCHPNCTY	9	2	0.9793	1	0	3C(57.0215), 6N(0.9840), 7C(57.0215)		sp|P00533|EGFR_HUMAN	P00533	EGFR_HUMAN	EGFR	Epidermal growth factor receptor
sp|P00533|EGFR_HUMAN	623	0	0	YADAGHVCHLCHPNCTYGCTGPGLEGCPTN	30	4	0.9945	1	0	11C(57.0215), 14N(0.9840), 15C(57.0215), 19C(57.0215), 27C(57.0215), 8C(57.0215)		sp|P00533|EGFR_HUMAN	P00533	EGFR_HUMAN	EGFR	Epidermal growth factor receptor
sp|P00533|EGFR_HUMAN	623	0	0	YADAGHVCHLCHPNCTYGCTGPGLEGCPTNGPK	33	4, 5	1	3	0	11C(57.0215), 14N(0.9840), 15C(57.0215), 19C(57.0215), 27C(57.0215), 30N(0.9840), 8C(57.0215)		sp|P00533|EGFR_HUMAN	P00533	EGFR_HUMAN	EGFR	Epidermal growth factor receptor
sp|P01009|A1AT_HUMAN	70	1	1	AHQSNSTNIF	10	2	0.8901	1	0	5N(0.9840)		sp|P01009|A1AT_HUMAN	P01009	A1AT_HUMAN	SERPINA1	Alpha-1-antitrypsin
sp|P01033|TIMP1_HUMAN	53	1	1	FVGTPEVNQTTLYQR	15	2	1	1	0	8N(0.9840)		sp|P01033|TIMP1_HUMAN	P01033	TIMP1_HUMAN	TIMP1	Metalloproteinase inhibitor 1
sp|P01033|TIMP1_HUMAN	101	1	0	SHNRSEEFLIAGK	13	3	1	1	0	3N(0.9840)		sp|P01033|TIMP1_HUMAN	P01033	TIMP1_HUMAN	TIMP1	Metalloproteinase inhibitor 1
sp|P01130|LDLR_HUMAN	272	1	1	DMSDEVGCVNVTLCEGPNK	19	2	1	1	0	10N(0.9840), 14C(57.0215), 8C(57.0215)		sp|P01130|LDLR_HUMAN	P01130	LDLR_HUMAN	LDLR	Low-density lipoprotein receptor
sp|P01130|LDLR_HUMAN	272	0	0	QCDREYDCKDMSDEVGCVNVTLCEGPNK	28	3	0.8845	1	0	17C(57.0215), 19N(0.9840), 23C(57.0215), 2C(57.0215), 8C(57.0215)		sp|P01130|LDLR_HUMAN	P01130	LDLR_HUMAN	LDLR	Low-density lipoprotein receptor
sp|P01130|LDLR_HUMAN	657	1	0	HNLTQPRGVNW	11	2, 3	0.9951	2	0	2N(0.9840)		sp|P01130|LDLR_HUMAN	P01130	LDLR_HUMAN	LDLR	Low-density lipoprotein receptor
sp|P01889|HLAB_HUMAN	110	1	1	GYYNQSEAGSHTLQSMYGCDVGPDGR	26	3	1	2	0	16M(15.9949), 19C(57.0215), 4N(0.9840)		sp|P01889|HLAB_HUMAN	P01889	HLAB_HUMAN	HLA-B	HLA class I histocompatibility antigen, B alpha chain
sp|P01889|HLAB_HUMAN	110	0	0	RGYYNQSEAGSH	12	2, 3	1	5	0	5N(0.9840)		sp|P04439|HLAA_HUMAN	P04439	HLAA_HUMAN	HLA-A	HLA class I histocompatibility antigen, A alpha chain	HLA-B, HLA-E	sp|P01889|HLAB_HUMAN, sp|P13747|HLAE_HUMAN
sp|P01889|HLAB_HUMAN	110	0	0	RGYYNQSEAGSHTL	14	2, 3	0.9998	2	0	5N(0.9840)		sp|P04439|HLAA_HUMAN	P04439	HLAA_HUMAN	HLA-A	HLA class I histocompatibility antigen, A alpha chain	HLA-B, HLA-E	sp|P01889|HLAB_HUMAN, sp|P13747|HLAE_HUMAN
sp|P02751|FINC_HUMAN	528	1	1	DQCIVDDITYNVNDTFHK	18	3	0.999	1	0	13N(0.9840), 3C(57.0215)		sp|P02751|FINC_HUMAN	P02751	FINC_HUMAN	FN1	Fibronectin
sp|P02751|FINC_HUMAN	542	1	0	RHEEGHMLNCTCFGQGR	17	4	0.7613	1	0	10C(57.0215), 12C(57.0215), 9N(0.9840)		sp|P02751|FINC_HUMAN	P02751	FINC_HUMAN	FN1	Fibronectin
sp|P02751|FINC_HUMAN	1007	1	0	LDAPTNLQFVNETDSTVLVR	20	2	0.9234	1	0	11N(0.9840)		sp|P02751|FINC_HUMAN	P02751	FINC_HUMAN	FN1	Fibronectin
sp|P02786|TFR1_HUMAN	251	1	1	DFEDLYTPVNGSIVIVR	17	2, 3	1	3	0	10N(0.9840)		sp|P02786|TFR1_HUMAN	P02786	TFR1_HUMAN	TFRC	Transferrin receptor protein 1
sp|P02786|TFR1_HUMAN	251	0	0	KDFEDLYTPVNGSIVIVR	18	2, 3	1	3	0	11N(0.9840)		sp|P02786|TFR1_HUMAN	P02786	TFR1_HUMAN	TFRC	Transferrin receptor protein 1
sp|P02786|TFR1_HUMAN	251	0	0	TPVNGSIVIVR	11	2	1	1	0	4N(0.9840)		sp|P02786|TFR1_HUMAN	P02786	TFR1_HUMAN	TFRC	Transferrin receptor protein 1
sp|P02786|TFR1_HUMAN	251	0	0	TPVNGSIVIVRAG	13	2	1	1	0	4N(0.9840)		sp|P02786|TFR1_HUMAN	P02786	TFR1_HUMAN	TFRC	Transferrin receptor protein 1
sp|P02786|TFR1_HUMAN	317	1	0	TPGFPSFNHT	10	2	1	2	0	8N(0.9840)		sp|P02786|TFR1_HUMAN	P02786	TFR1_HUMAN	TFRC	Transferrin receptor protein 1
sp|P02786|TFR1_HUMAN	317	0	0	TPGFPSFNHTQFPPSR	16	3	0.9923	2	0	8N(0.9840)		sp|P02786|TFR1_HUMAN	P02786	TFR1_HUMAN	TFRC	Transferrin receptor protein 1
sp|P02786|TFR1_HUMAN	317	0	0	TPGFPSFNHTQFPPSRSS	18	3	0.9964	3	0	8N(0.9840)		sp|P02786|TFR1_HUMAN	P02786	TFR1_HUMAN	TFRC	Transferrin receptor protein 1
sp|P02786|TFR1_HUMAN	727	1	0	GAFNETLFR	9	2	1	1	0	4N(0.9840)		sp|P02786|TFR1_HUMAN	P02786	TFR1_HUMAN	TFRC	Transferrin receptor protein 1
sp|P02786|TFR1_HUMAN	727	0	0	KLRKQNNGAFNETLF	15	2, 3	1	2	0	11N(0.9840), 7N(0.9840)		sp|P02786|TFR1_HUMAN	P02786	TFR1_HUMAN	TFRC	Transferrin receptor protein 1
sp|P02786|TFR1_HUMAN	727	0	0	KQNNGAFNETLF	12	2	0.9831	1	0	4N(0.9840), 8N(0.9840)		sp|P02786|TFR1_HUMAN	P02786	TFR1_HUMAN	TFRC	Transferrin receptor protein 1
sp|P02786|TFR1_HUMAN	727	0	0	KQNNGAFNETLFR	13	2, 3	1	7	0	3N(0.9840), 4N(0.9840), 8N(0.9840)		sp|P02786|TFR1_HUMAN	P02786	TFR1_HUMAN	TFRC	Transferrin receptor protein 1
sp|P02786|TFR1_HUMAN	727	0	0	NGAFNETLFR	10	2	0.9924	1	0	1N(0.9840), 5N(0.9840)		sp|P02786|TFR1_HUMAN	P02786	TFR1_HUMAN	TFRC	Transferrin receptor protein 1
sp|P02786|TFR1_HUMAN	727	0	0	QNNGAFNETLFR	12	2	1	3	0	2N(0.9840), 3N(0.9840), 7N(0.9840)		sp|P02786|TFR1_HUMAN	P02786	TFR1_HUMAN	TFRC	Transferrin receptor protein 1
sp|P02786|TFR1_HUMAN	727	0	0	RKQNNGAFNETLF	13	2, 3	0.9961	4	0	4N(0.9840), 5N(0.9840), 9N(0.9840)		sp|P02786|TFR1_HUMAN	P02786	TFR1_HUMAN	TFRC	Transferrin receptor protein 1
sp|P02790|HEMO_HUMAN	187	1	1	SWPAVGNCSSALR	13	2	1	1	0	7N(0.9840), 8C(57.0215)		sp|P02790|HEMO_HUMAN	P02790	HEMO_HUMAN	HPX	Hemopexin
sp|P04004|VTNC_HUMAN	169	1	1	DAFTDLKNGSLF	12	2	1	2	0	8N(0.9840)		sp|P04004|VTNC_HUMAN	P04004	VTNC_HUMAN	VTN	Vitronectin
sp|P04156|PRIO_HUMAN	181	1	1	VHDCVNITIKQH	12	2, 3	1	2	0	4C(57.0215), 6N(0.9840)		sp|P04156|PRIO_HUMAN	P04156	PRIO_HUMAN	PRNP	Major prion protein
sp|P04156|PRIO_HUMAN	197	1	0	GENFTETDVK	10	2	0.9946	1	0	3N(0.9840)		sp|P04156|PRIO_HUMAN	P04156	PRIO_HUMAN	PRNP	Major prion protein
sp|P04156|PRIO_HUMAN	197	0	0	QHTVTTTTKGENFTETDVK	19	3	1	1	0	12N(0.9840)		sp|P04156|PRIO_HUMAN	P04156	PRIO_HUMAN	PRNP	Major prion protein
sp|P04156|PRIO_HUMAN	197	0	0	TTTKGENFTETDVKMM	16	3	1	1	0	7N(0.9840)		sp|P04156|PRIO_HUMAN	P04156	PRIO_HUMAN	PRNP	Major prion protein
sp|P04156|PRIO_HUMAN	197	0	0	TVTTTTKGENFTETDVKMM	19	2, 3	1	3	0	10N(0.9840), 18M(15.9949)		sp|P04156|PRIO_HUMAN	P04156	PRIO_HUMAN	PRNP	Major prion protein
sp|P04626|ERBB2_HUMAN	68	1	1	PTNASLSFL	9	1	0.808	1	0	3N(0.9840)		sp|P04626|ERBB2_HUMAN	P04626	ERBB2_HUMAN	ERBB2	Receptor tyrosine-protein kinase erbB-2
sp|P04626|ERBB2_HUMAN	124	1	0	ALAVLDNGDPLNNTTPVTGASPGGLREL	28	3	0.9947	2	0	12N(0.9840), 13N(0.9840), 7N(0.9840)		sp|P04626|ERBB2_HUMAN	P04626	ERBB2_HUMAN	ERBB2	Receptor tyrosine-protein kinase erbB-2
sp|P04626|ERBB2_HUMAN	187	1	0	TLIDTNRSRACHPCSPM	17	3	0.7561	1	0	11C(57.0215), 14C(57.0215), 17M(15.9949), 6N(0.9840)		sp|P04626|ERBB2_HUMAN	P04626	ERBB2_HUMAN	ERBB2	Receptor tyrosine-protein kinase erbB-2
sp|P04626|ERBB2_HUMAN	530	1	0	GHCWGPGPTQCVNCSQFLR	19	2, 3	1	2	0	11C(57.0215), 13N(0.9840), 14C(57.0215), 3C(57.0215)		sp|P04626|ERBB2_HUMAN	P04626	ERBB2_HUMAN	ERBB2	Receptor tyrosine-protein kinase erbB-2
sp|P04626|ERBB2_HUMAN	530	0	0	GPGPTQCVNCSQF	13	2	0.9979	1	0	10C(57.0215), 7C(57.0215), 9N(0.9840)		sp|P04626|ERBB2_HUMAN	P04626	ERBB2_HUMAN	ERBB2	Receptor tyrosine-protein kinase erbB-2
sp|P04626|ERBB2_HUMAN	530	0	0	GPTQCVNCSQF	11	2	0.9903	1	0	5C(57.0215), 7N(0.9840), 8C(57.0215)		sp|P04626|ERBB2_HUMAN	P04626	ERBB2_HUMAN	ERBB2	Receptor tyrosine-protein kinase erbB-2
sp|P04626|ERBB2_HUMAN	571	1	0	HCLPCHPECQPQNGSVTCFGPEADQCVACAHYK	33	5	1	1	0	13N(0.9840), 18C(57.0215), 26C(57.0215), 29C(57.0215), 2C(57.0215), 5C(57.0215), 9C(57.0215)		sp|P04626|ERBB2_HUMAN	P04626	ERBB2_HUMAN	ERBB2	Receptor tyrosine-protein kinase erbB-2
sp|P04626|ERBB2_HUMAN	629	1	0	FPDEEGACQPCPINCTHSCVDLDDKGCPAEQR	32	4	1	1	0	11C(57.0215), 14N(0.9840), 15C(57.0215), 19C(57.0215), 27C(57.0215), 8C(57.0215)		sp|P04626|ERBB2_HUMAN	P04626	ERBB2_HUMAN	ERBB2	Receptor tyrosine-protein kinase erbB-2
sp|P04626|ERBB2_HUMAN	629	0	0	KFPDEEGACQPCPINCTH	18	3	0.993	1	0	12C(57.0215), 15N(0.9840), 16C(57.0215), 9C(57.0215)		sp|P04626|ERBB2_HUMAN	P04626	ERBB2_HUMAN	ERBB2	Receptor tyrosine-protein kinase erbB-2
sp|P04626|ERBB2_HUMAN	629	0	0	KFPDEEGACQPCPINCTHSCVDLDDKGCPAEQ	32	4	1	1	0	12C(57.0215), 15N(0.9840), 16C(57.0215), 20C(57.0215), 28C(57.0215), 9C(57.0215)		sp|P04626|ERBB2_HUMAN	P04626	ERBB2_HUMAN	ERBB2	Receptor tyrosine-protein kinase erbB-2
sp|P04920|B3A2_HUMAN	859	1	1	HGCSASNSSEVDGGENMTW	19	2	1	1	0	16N(0.9840), 17M(15.9949), 3C(57.0215), 7N(0.9840)		sp|P04920|B3A2_HUMAN	P04920	B3A2_HUMAN	SLC4A2	Anion exchange protein 2
sp|P05026|AT1B1_HUMAN	158	1	1	FKLEWLGNCSGLNDETYGYK	20	3	1	2	0	13N(0.9840), 8N(0.9840), 9C(57.0215)		sp|P05026|AT1B1_HUMAN	P05026	AT1B1_HUMAN	ATP1B1	Sodium/potassium-transporting ATPase subunit beta-1
sp|P05026|AT1B1_HUMAN	158	0	0	KLEWLGNCSGL	11	2	0.9987	1	0	7N(0.9840), 8C(57.0215)		sp|P05026|AT1B1_HUMAN	P05026	AT1B1_HUMAN	ATP1B1	Sodium/potassium-transporting ATPase subunit beta-1
sp|P05026|AT1B1_HUMAN	158	0	0	KLEWLGNCSGLNDETY	16	2	1	3	0	12N(0.9840), 7N(0.9840), 8C(57.0215)		sp|P05026|AT1B1_HUMAN	P05026	AT1B1_HUMAN	ATP1B1	Sodium/potassium-transporting ATPase subunit beta-1
sp|P05026|AT1B1_HUMAN	158	0	0	LEWLGNCSGLNDETYGYK	18	2	1	2	0	6N(0.9840), 7C(57.0215)		sp|P05026|AT1B1_HUMAN	P05026	AT1B1_HUMAN	ATP1B1	Sodium/potassium-transporting ATPase subunit beta-1
sp|P05026|AT1B1_HUMAN	158	0	0	LGNCSGLNDETY	12	2	0.9935	1	0	3N(0.9840), 4C(57.0215)		sp|P05026|AT1B1_HUMAN	P05026	AT1B1_HUMAN	ATP1B1	Sodium/potassium-transporting ATPase subunit beta-1
sp|P05026|AT1B1_HUMAN	193	1	0	GFKPKPPKNESLETYPVMKY	20	2, 3	1	3	0	18M(15.9949), 9N(0.9840)		sp|P05026|AT1B1_HUMAN	P05026	AT1B1_HUMAN	ATP1B1	Sodium/potassium-transporting ATPase subunit beta-1
sp|P05026|AT1B1_HUMAN	193	0	0	KPKPPKNESLETYPVM	16	2, 3	0.9999	4	0	16M(15.9949), 7N(0.9840)		sp|P05026|AT1B1_HUMAN	P05026	AT1B1_HUMAN	ATP1B1	Sodium/potassium-transporting ATPase subunit beta-1
sp|P05026|AT1B1_HUMAN	193	0	0	KPKPPKNESLETYPVMKY	18	2, 3, 4	1	4	0	16M(15.9949), 7N(0.9840)		sp|P05026|AT1B1_HUMAN	P05026	AT1B1_HUMAN	ATP1B1	Sodium/potassium-transporting ATPase subunit beta-1
sp|P05026|AT1B1_HUMAN	193	0	0	PKPPKNESLETYPVMK	16	3	1	1	0	6N(0.9840)		sp|P05026|AT1B1_HUMAN	P05026	AT1B1_HUMAN	ATP1B1	Sodium/potassium-transporting ATPase subunit beta-1
sp|P05026|AT1B1_HUMAN	193	0	0	VLGFKPKPPKNESLETYPVMK	21	3, 4, 5	1	7	0	11N(0.9840), 20M(15.9949)		sp|P05026|AT1B1_HUMAN	P05026	AT1B1_HUMAN	ATP1B1	Sodium/potassium-transporting ATPase subunit beta-1
sp|P05026|AT1B1_HUMAN	265	1	0	TNLTMDTEIRIEC	13	2	1	1	0	13C(57.0215), 2N(0.9840), 5M(15.9949)		sp|P05026|AT1B1_HUMAN	P05026	AT1B1_HUMAN	ATP1B1	Sodium/potassium-transporting ATPase subunit beta-1
sp|P05106|ITB3_HUMAN	125	1	1	LRPDDSKNFSIQVR	14	3, 4	1	2	0	8N(0.9840)		sp|P05106|ITB3_HUMAN	P05106	ITB3_HUMAN	ITGB3	Integrin beta-3
sp|P05106|ITB3_HUMAN	585	1	0	YCNCTTRTDTCM	12	2	1	2	0	11C(57.0215), 2C(57.0215), 3N(0.9840), 4C(57.0215)		sp|P05106|ITB3_HUMAN	P05106	ITB3_HUMAN	ITGB3	Integrin beta-3
sp|P05106|ITB3_HUMAN	585	0	0	YKGEMCSGHGQCSCGDCLCDSDWTGYYCNCTTR	33	4	1	1	0	12C(57.0215), 14C(57.0215), 17C(57.0215), 19C(57.0215), 28C(57.0215), 29N(0.9840), 30C(57.0215), 6C(57.0215)		sp|P05106|ITB3_HUMAN	P05106	ITB3_HUMAN	ITGB3	Integrin beta-3
sp|P05106|ITB3_HUMAN	680	1	0	DAVNCTYKNEDDCVVR	16	3	1	1	0	13C(57.0215), 4N(0.9840), 5C(57.0215)		sp|P05106|ITB3_HUMAN	P05106	ITB3_HUMAN	ITGB3	Integrin beta-3
sp|P05106|ITB3_HUMAN	680	0	0	DTGKDAVNCTYKNEDDCVVR	20	3, 4	1	2	0	17C(57.0215), 8N(0.9840), 9C(57.0215)		sp|P05106|ITB3_HUMAN	P05106	ITB3_HUMAN	ITGB3	Integrin beta-3
sp|P05186|PPBT_HUMAN	140	1	1	CNTTQGNEVTSILR	14	2	1	1	0	1C(57.0215), 2N(0.9840)		sp|P05186|PPBT_HUMAN	P05186	PPBT_HUMAN	ALPL	Alkaline phosphatase, tissue-nonspecific isozyme
sp|P05186|PPBT_HUMAN	140	0	0	SRCNTTQGNEVTSIL	15	2	1	1	0	3C(57.0215), 4N(0.9840)		sp|P05186|PPBT_HUMAN	P05186	PPBT_HUMAN	ALPL	Alkaline phosphatase, tissue-nonspecific isozyme
sp|P05186|PPBT_HUMAN	140	0	0	SRCNTTQGNEVTSILR	16	2, 3	1	2	0	3C(57.0215), 4N(0.9840)		sp|P05186|PPBT_HUMAN	P05186	PPBT_HUMAN	ALPL	Alkaline phosphatase, tissue-nonspecific isozyme
sp|P05186|PPBT_HUMAN	230	1	0	MYPKNKTDVEYESDEKARGT	20	4	0.8514	1	0	5N(0.9840)		sp|P05186|PPBT_HUMAN	P05186	PPBT_HUMAN	ALPL	Alkaline phosphatase, tissue-nonspecific isozyme
sp|P05186|PPBT_HUMAN	230	0	0	NKTDVEYESDEK	12	2	1	2	0	1N(0.9840)		sp|P05186|PPBT_HUMAN	P05186	PPBT_HUMAN	ALPL	Alkaline phosphatase, tissue-nonspecific isozyme
sp|P05186|PPBT_HUMAN	230	0	0	NKTDVEYESDEKAR	14	3	1	1	0	1N(0.9840)		sp|P05186|PPBT_HUMAN	P05186	PPBT_HUMAN	ALPL	Alkaline phosphatase, tissue-nonspecific isozyme
sp|P05186|PPBT_HUMAN	271	1	0	HSHFIWNR	8	2, 3	0.9951	2	0	7N(0.9840)		sp|P05186|PPBT_HUMAN	P05186	PPBT_HUMAN	ALPL	Alkaline phosphatase, tissue-nonspecific isozyme
sp|P05186|PPBT_HUMAN	303	1	0	ELNRNNVTDPSLSEM	15	2	1	1	0	3N(0.9840)		sp|P05186|PPBT_HUMAN	P05186	PPBT_HUMAN	ALPL	Alkaline phosphatase, tissue-nonspecific isozyme
sp|P05186|PPBT_HUMAN	430	1	0	KVVGGERENVSMVDY	15	2, 3	1	3	0	12M(15.9949), 9N(0.9840)		sp|P05186|PPBT_HUMAN	P05186	PPBT_HUMAN	ALPL	Alkaline phosphatase, tissue-nonspecific isozyme
sp|P05186|PPBT_HUMAN	430	0	0	VVGGERENVSMVDYAHNNYQAQSAVPLR	28	3, 4	1	6	0	11M(15.9949), 17N(0.9840), 18N(0.9840), 8N(0.9840)		sp|P05186|PPBT_HUMAN	P05186	PPBT_HUMAN	ALPL	Alkaline phosphatase, tissue-nonspecific isozyme
sp|P05362|ICAM1_HUMAN	145	1	1	ANLTVVLLR	9	2	0.9999	2	0	2N(0.9840)		sp|P05362|ICAM1_HUMAN	P05362	ICAM1_HUMAN	ICAM1	Intercellular adhesion molecule 1
sp|P05362|ICAM1_HUMAN	183	1	0	DHHGANFSCR	10	2, 3	0.9825	3	0	6N(0.9840), 9C(57.0215)		sp|P05362|ICAM1_HUMAN	P05362	ICAM1_HUMAN	ICAM1	Intercellular adhesion molecule 1
sp|P05362|ICAM1_HUMAN	183	0	0	RDHHGANFSCR	11	3	0.9841	1	0	10C(57.0215), 7N(0.9840)		sp|P05362|ICAM1_HUMAN	P05362	ICAM1_HUMAN	ICAM1	Intercellular adhesion molecule 1
sp|P05362|ICAM1_HUMAN	202	1	0	DLRPQGLELFENTSAPY	17	2	0.9832	1	0	12N(0.9840)		sp|P05362|ICAM1_HUMAN	P05362	ICAM1_HUMAN	ICAM1	Intercellular adhesion molecule 1
sp|P05362|ICAM1_HUMAN	267	1	0	ALGDQRLNPTVTYGNDSF	18	2	1	1	0	15N(0.9840)		sp|P05362|ICAM1_HUMAN	P05362	ICAM1_HUMAN	ICAM1	Intercellular adhesion molecule 1
sp|P05362|ICAM1_HUMAN	267	0	0	LALGDQRLNPTVTYGNDSF	19	2	1	1	0	16N(0.9840)		sp|P05362|ICAM1_HUMAN	P05362	ICAM1_HUMAN	ICAM1	Intercellular adhesion molecule 1
sp|P05362|ICAM1_HUMAN	267	0	0	LNPTVTYGNDSFSAK	15	2	1	2	0	9N(0.9840)		sp|P05362|ICAM1_HUMAN	P05362	ICAM1_HUMAN	ICAM1	Intercellular adhesion molecule 1
sp|P05362|ICAM1_HUMAN	267	0	0	PTVTYGNDSFSAK	13	2	1	1	0	7N(0.9840)		sp|P05362|ICAM1_HUMAN	P05362	ICAM1_HUMAN	ICAM1	Intercellular adhesion molecule 1
sp|P05362|ICAM1_HUMAN	296	1	0	TCAVILGNQSQETL	14	2	0.9595	1	0	2C(57.0215), 8N(0.9840)		sp|P05362|ICAM1_HUMAN	P05362	ICAM1_HUMAN	ICAM1	Intercellular adhesion molecule 1
sp|P05362|ICAM1_HUMAN	385	1	0	IHKNQTREL	9	3	0.7894	1	0	4N(0.9840)		sp|P05362|ICAM1_HUMAN	P05362	ICAM1_HUMAN	ICAM1	Intercellular adhesion molecule 1
sp|P05362|ICAM1_HUMAN	385	0	0	SFSCSATLEVAGQLIHKNQTR	21	3, 4	1	2	0	18N(0.9840), 4C(57.0215)		sp|P05362|ICAM1_HUMAN	P05362	ICAM1_HUMAN	ICAM1	Intercellular adhesion molecule 1
sp|P05362|ICAM1_HUMAN	406	1	0	GPRLDERDCPGNW	13	2, 3	0.9964	3	0	12N(0.9840), 9C(57.0215)		sp|P05362|ICAM1_HUMAN	P05362	ICAM1_HUMAN	ICAM1	Intercellular adhesion molecule 1
sp|P05362|ICAM1_HUMAN	406	0	0	LDERDCPGNW	10	2	0.9446	1	0	6C(57.0215), 9N(0.9840)		sp|P05362|ICAM1_HUMAN	P05362	ICAM1_HUMAN	ICAM1	Intercellular adhesion molecule 1
sp|P05556|ITB1_HUMAN	50	1	1	SCGECIQAGPNCGWCTNSTFLQEGMPTSAR	30	3	1	3	0	11N(0.9840), 12C(57.0215), 15C(57.0215), 17N(0.9840), 25M(15.9949), 2C(57.0215), 5C(57.0215)		sp|P05556|ITB1_HUMAN	P05556	ITB1_HUMAN	ITGB1	Integrin beta-1
sp|P05556|ITB1_HUMAN	212	1	0	LRNPCTSEQNCTSPFSYK	18	2, 3	1	2	0	10N(0.9840), 11C(57.0215), 5C(57.0215)		sp|P05556|ITB1_HUMAN	P05556	ITB1_HUMAN	ITGB1	Integrin beta-1
sp|P05556|ITB1_HUMAN	212	0	0	NPCTSEQNCTSPFSYK	16	2	1	1	0	3C(57.0215), 8N(0.9840), 9C(57.0215)		sp|P05556|ITB1_HUMAN	P05556	ITB1_HUMAN	ITGB1	Integrin beta-1
sp|P05556|ITB1_HUMAN	212	0	0	RNPCTSEQNCTSPF	14	2	1	2	0	10C(57.0215), 4C(57.0215), 9N(0.9840)		sp|P05556|ITB1_HUMAN	P05556	ITB1_HUMAN	ITGB1	Integrin beta-1
sp|P05556|ITB1_HUMAN	363	1	0	SANSSNVIQL	10	2	0.941	1	0	3N(0.9840)		sp|P05556|ITB1_HUMAN	P05556	ITB1_HUMAN	ITGB1	Integrin beta-1
sp|P05556|ITB1_HUMAN	406	1	0	NGVNGTGENGRK	12	2	0.7824	1	0	1N(0.9840), 4N(0.9840), 9N(0.9840)		sp|P05556|ITB1_HUMAN	P05556	ITB1_HUMAN	ITGB1	Integrin beta-1
sp|P05556|ITB1_HUMAN	481	1	0	CHEGNGTFECGACR	14	3	0.9998	1	0	10C(57.0215), 13C(57.0215), 1C(57.0215), 5N(0.9840)		sp|P05556|ITB1_HUMAN	P05556	ITB1_HUMAN	ITGB1	Integrin beta-1
sp|P05556|ITB1_HUMAN	481	0	0	ICECECQSEGIPESPKCHEGNGTF	24	3	0.9214	1	0	17C(57.0215), 21N(0.9840), 2C(57.0215), 4C(57.0215), 6C(57.0215)		sp|P05556|ITB1_HUMAN	P05556	ITB1_HUMAN	ITGB1	Integrin beta-1
sp|P05556|ITB1_HUMAN	481	0	0	ICECECQSEGIPESPKCHEGNGTFECGAC	29	3	0.9779	1	0	17C(57.0215), 21N(0.9840), 26C(57.0215), 29C(57.0215), 2C(57.0215), 4C(57.0215), 6C(57.0215)		sp|P05556|ITB1_HUMAN	P05556	ITB1_HUMAN	ITGB1	Integrin beta-1
sp|P05556|ITB1_HUMAN	520	1	0	KENSSEICSNNGECVCGQCVCR	22	3	1	3	0	10N(0.9840), 11N(0.9840), 14C(57.0215), 16C(57.0215), 19C(57.0215), 21C(57.0215), 3N(0.9840), 8C(57.0215)		sp|P05556|ITB1_HUMAN	P05556	ITB1_HUMAN	ITGB1	Integrin beta-1
sp|P05556|ITB1_HUMAN	669	1	0	DTCTQECSYFNITK	14	2	1	1	0	11N(0.9840), 3C(57.0215), 7C(57.0215)		sp|P05556|ITB1_HUMAN	P05556	ITB1_HUMAN	ITGB1	Integrin beta-1
sp|P05556|ITB1_HUMAN	669	0	0	KDTCTQECSYFNITK	15	2, 3	1	2	0	12N(0.9840), 4C(57.0215), 8C(57.0215)		sp|P05556|ITB1_HUMAN	P05556	ITB1_HUMAN	ITGB1	Integrin beta-1
sp|P05556|ITB1_HUMAN	669	0	0	NITKVESR	8	2	0.9909	1	0	1N(0.9840)		sp|P05556|ITB1_HUMAN	P05556	ITB1_HUMAN	ITGB1	Integrin beta-1
sp|P05556|ITB1_HUMAN	669	0	0	NITKVESRDKLPQPVQPDPVSH	22	3, 4	1	2	0	1N(0.9840)		sp|P05556|ITB1_HUMAN	P05556	ITB1_HUMAN	ITGB1	Integrin beta-1
sp|P06213|INSR_HUMAN	138	1	1	ELGLYNLMNITR	12	2	0.9946	1	0	8M(15.9949), 9N(0.9840)		sp|P06213|INSR_HUMAN	P06213	INSR_HUMAN	INSR	Insulin receptor
sp|P06213|INSR_HUMAN	242	1	0	SHGCTAEGLCCHSECLGNCSQPDDPTK	27	4	1	1	0	10C(57.0215), 11C(57.0215), 15C(57.0215), 18N(0.9840), 19C(57.0215), 4C(57.0215)		sp|P06213|INSR_HUMAN	P06213	INSR_HUMAN	INSR	Insulin receptor
sp|P06213|INSR_HUMAN	445	1	0	HNLTITQGK	9	2	1	1	0	2N(0.9840)		sp|P06213|INSR_HUMAN	P06213	INSR_HUMAN	INSR	Insulin receptor
sp|P06213|INSR_HUMAN	445	0	0	QLWDWSKHNLTITQGK	16	3	1	1	0	9N(0.9840)		sp|P06213|INSR_HUMAN	P06213	INSR_HUMAN	INSR	Insulin receptor
sp|P06213|INSR_HUMAN	651	1	0	KWKPPSDPNGNITHY	15	3	0.9959	2	0	11N(0.9840), 9N(0.9840)		sp|P06213|INSR_HUMAN	P06213	INSR_HUMAN	INSR	Insulin receptor
sp|P06213|INSR_HUMAN	698	1	0	TWSPPFESEDSQKHNQSEYEDSAGECCSCPK	31	4	1	1	0	15N(0.9840), 26C(57.0215), 27C(57.0215), 29C(57.0215)		sp|P06213|INSR_HUMAN	P06213	INSR_HUMAN	INSR	Insulin receptor
sp|P06213|INSR_HUMAN	920	1	0	GLSPGNYSVR	10	2	0.9803	1	0	6N(0.9840)		sp|P06213|INSR_HUMAN	P06213	INSR_HUMAN	INSR	Insulin receptor
sp|P06756|ITAV_HUMAN	74	1	1	ANTTQPGIVEGGQVLK	16	2	1	1	0	2N(0.9840)		sp|P06756|ITAV_HUMAN	P06756	ITAV_HUMAN	ITGAV	Integrin alpha-V
sp|P06756|ITAV_HUMAN	74	0	0	LLVGAPKANTTQPGIVEGGQVL	22	2	1	1	0	9N(0.9840)		sp|P06756|ITAV_HUMAN	P06756	ITAV_HUMAN	ITGAV	Integrin alpha-V
sp|P06756|ITAV_HUMAN	74	0	0	LVGAPKANTTQPGIVEGGQVL	21	2	1	1	0	8N(0.9840)		sp|P06756|ITAV_HUMAN	P06756	ITAV_HUMAN	ITGAV	Integrin alpha-V
sp|P06756|ITAV_HUMAN	74	0	0	VGAPKANTTQPGIVEGGQVL	20	2	0.9409	1	0	7N(0.9840)		sp|P06756|ITAV_HUMAN	P06756	ITAV_HUMAN	ITGAV	Integrin alpha-V
sp|P06756|ITAV_HUMAN	488	1	0	NQDNKTCSLPGTAL	14	2	0.9884	1	0	1N(0.9840), 4N(0.9840), 7C(57.0215)		sp|P06756|ITAV_HUMAN	P06756	ITAV_HUMAN	ITGAV	Integrin alpha-V
sp|P06756|ITAV_HUMAN	554	1	0	SPSHSKNMTISR	12	3	0.9734	1	0	7N(0.9840)		sp|P06756|ITAV_HUMAN	P06756	ITAV_HUMAN	ITGAV	Integrin alpha-V
sp|P06756|ITAV_HUMAN	615	1	0	QFTPANISRQ	10	2	0.9897	1	0	6N(0.9840)		sp|P06756|ITAV_HUMAN	P06756	ITAV_HUMAN	ITGAV	Integrin alpha-V
sp|P06756|ITAV_HUMAN	615	0	0	QFTPANISRQAH	12	2	0.998	1	0	6N(0.9840)		sp|P06756|ITAV_HUMAN	P06756	ITAV_HUMAN	ITGAV	Integrin alpha-V
sp|P06756|ITAV_HUMAN	615	0	0	TAADTTGLQPILNQFTPANISR	22	2	1	1	0	19N(0.9840)		sp|P06756|ITAV_HUMAN	P06756	ITAV_HUMAN	ITGAV	Integrin alpha-V
sp|P06756|ITAV_HUMAN	615	0	0	TPANISRQAH	10	2, 3	1	2	0	4N(0.9840)		sp|P06756|ITAV_HUMAN	P06756	ITAV_HUMAN	ITGAV	Integrin alpha-V
sp|P06756|ITAV_HUMAN	704	1	0	KTENQTRQVVC	11	2, 3	1	3	0	11C(57.0215), 4N(0.9840)		sp|P06756|ITAV_HUMAN	P06756	ITAV_HUMAN	ITGAV	Integrin alpha-V
sp|P06756|ITAV_HUMAN	704	0	0	KTENQTRQVVCDLGNPM	17	2, 3	0.9997	3	0	11C(57.0215), 17M(15.9949), 4N(0.9840)		sp|P06756|ITAV_HUMAN	P06756	ITAV_HUMAN	ITGAV	Integrin alpha-V
sp|P06756|ITAV_HUMAN	835	1	0	KYNNNTLLY	9	1, 2	1	3	0	3N(0.9840), 4N(0.9840), 5N(0.9840)		sp|P06756|ITAV_HUMAN	P06756	ITAV_HUMAN	ITGAV	Integrin alpha-V
sp|P06756|ITAV_HUMAN	851	1	0	DIDGPMNCTSDMEINPL	17	2	0.9961	1	0	12M(15.9949), 7N(0.9840), 8C(57.0215)		sp|P06756|ITAV_HUMAN	P06756	ITAV_HUMAN	ITGAV	Integrin alpha-V
sp|P06756|ITAV_HUMAN	851	0	0	HYDIDGPMNCTSDMEINPL	19	2	1	1	0	10C(57.0215), 14M(15.9949), 9N(0.9840)		sp|P06756|ITAV_HUMAN	P06756	ITAV_HUMAN	ITGAV	Integrin alpha-V
sp|P06756|ITAV_HUMAN	874	1	0	ISSLQTTEKNDTVAGQGER	19	3	1	1	0	10N(0.9840)		sp|P06756|ITAV_HUMAN	P06756	ITAV_HUMAN	ITGAV	Integrin alpha-V
sp|P06756|ITAV_HUMAN	874	0	0	ISSLQTTEKNDTVAGQGERDH	21	3, 4	1	2	0	10N(0.9840)		sp|P06756|ITAV_HUMAN	P06756	ITAV_HUMAN	ITGAV	Integrin alpha-V
sp|P06756|ITAV_HUMAN	874	0	0	ISSLQTTEKNDTVAGQGERDHL	22	3, 4	1	2	0	10N(0.9840)		sp|P06756|ITAV_HUMAN	P06756	ITAV_HUMAN	ITGAV	Integrin alpha-V
sp|P06756|ITAV_HUMAN	874	0	0	ISSLQTTEKNDTVAGQGERDHLIT	24	3	1	1	0	10N(0.9840)		sp|P06756|ITAV_HUMAN	P06756	ITAV_HUMAN	ITGAV	Integrin alpha-V
sp|P06756|ITAV_HUMAN	874	0	0	ISSLQTTEKNDTVAGQGERDHLITK	25	4	1	1	0	10N(0.9840)		sp|P06756|ITAV_HUMAN	P06756	ITAV_HUMAN	ITGAV	Integrin alpha-V
sp|P06756|ITAV_HUMAN	874	0	0	QTTEKNDTVAGQGERDHL	18	3, 4	1	2	0	6N(0.9840)		sp|P06756|ITAV_HUMAN	P06756	ITAV_HUMAN	ITGAV	Integrin alpha-V
sp|P06756|ITAV_HUMAN	874	0	0	QTTEKNDTVAGQGERDHLIT	20	2	1	1	0	6N(0.9840)		sp|P06756|ITAV_HUMAN	P06756	ITAV_HUMAN	ITGAV	Integrin alpha-V
sp|P06756|ITAV_HUMAN	874	0	0	RIKISSLQTTEKNDTVAGQGERDHL	25	4	1	1	0	13N(0.9840)		sp|P06756|ITAV_HUMAN	P06756	ITAV_HUMAN	ITGAV	Integrin alpha-V
sp|P06756|ITAV_HUMAN	874	0	0	SLQTTEKNDTVAGQGERDH	19	3	1	1	0	8N(0.9840)		sp|P06756|ITAV_HUMAN	P06756	ITAV_HUMAN	ITGAV	Integrin alpha-V
sp|P06756|ITAV_HUMAN	874	0	0	SLQTTEKNDTVAGQGERDHL	20	3	1	2	0	8N(0.9840)		sp|P06756|ITAV_HUMAN	P06756	ITAV_HUMAN	ITGAV	Integrin alpha-V
sp|P06756|ITAV_HUMAN	874	0	0	SLQTTEKNDTVAGQGERDHLIT	22	3	0.9982	1	0	8N(0.9840)		sp|P06756|ITAV_HUMAN	P06756	ITAV_HUMAN	ITGAV	Integrin alpha-V
sp|P06756|ITAV_HUMAN	874	0	0	TTEKNDTVAGQGERDHL	17	3	0.9989	1	0	5N(0.9840)		sp|P06756|ITAV_HUMAN	P06756	ITAV_HUMAN	ITGAV	Integrin alpha-V
sp|P06756|ITAV_HUMAN	874	0	0	TTEKNDTVAGQGERDHLIT	19	3	1	1	0	5N(0.9840)		sp|P06756|ITAV_HUMAN	P06756	ITAV_HUMAN	ITGAV	Integrin alpha-V
sp|P06756|ITAV_HUMAN	945	1	0	ENQNHSYSLK	10	2, 3	0.9978	2	0	2N(0.9840), 4N(0.9840)		sp|P06756|ITAV_HUMAN	P06756	ITAV_HUMAN	ITGAV	Integrin alpha-V
sp|P06756|ITAV_HUMAN	945	0	0	MNKENQNHSY	10	2	0.9798	2	0	5N(0.9840)		sp|P06756|ITAV_HUMAN	P06756	ITAV_HUMAN	ITGAV	Integrin alpha-V
sp|P06756|ITAV_HUMAN	945	0	0	SLLWTETFMNKENQNHSYSLK	21	3	1	1	0	15N(0.9840)		sp|P06756|ITAV_HUMAN	P06756	ITAV_HUMAN	ITGAV	Integrin alpha-V
sp|P06756|ITAV_HUMAN	973	1	0	KNLPIEDITNSTL	13	2	1	3	0	10N(0.9840)		sp|P06756|ITAV_HUMAN	P06756	ITAV_HUMAN	ITGAV	Integrin alpha-V
sp|P06756|ITAV_HUMAN	973	0	0	KNLPIEDITNSTLVTT	16	2	0.9825	1	0	10N(0.9840)		sp|P06756|ITAV_HUMAN	P06756	ITAV_HUMAN	ITGAV	Integrin alpha-V
sp|P06756|ITAV_HUMAN	973	0	0	KNLPIEDITNSTLVTTN	17	2	1	1	0	10N(0.9840)		sp|P06756|ITAV_HUMAN	P06756	ITAV_HUMAN	ITGAV	Integrin alpha-V
sp|P07602|SAP_HUMAN	426	1	1	NLEKNSTKQEILAALEK	17	3	1	1	0	5N(0.9840)		sp|P07602|SAP_HUMAN	P07602	SAP_HUMAN	PSAP	Prosaposin
sp|P07942|LAMB1_HUMAN	356	1	1	LATGNVSGGVCDDCQHNTM	19	2	0.9828	1	0	11C(57.0215), 14C(57.0215), 19M(15.9949), 5N(0.9840)		sp|P07942|LAMB1_HUMAN	P07942	LAMB1_HUMAN	LAMB1	Laminin subunit beta-1
sp|P07942|LAMB1_HUMAN	1195	1	0	DVIIAELTNRTH	12	2	0.9992	1	0	9N(0.9840)		sp|P07942|LAMB1_HUMAN	P07942	LAMB1_HUMAN	LAMB1	Laminin subunit beta-1
sp|P07942|LAMB1_HUMAN	1336	1	0	VNASTTEPNSTVEQSALMR	19	2	1	1	0	2N(0.9840), 9N(0.9840)		sp|P07942|LAMB1_HUMAN	P07942	LAMB1_HUMAN	LAMB1	Laminin subunit beta-1
sp|P07996|TSP1_HUMAN	1067	1	1	VVNSTTGPGEHLR	13	3	1	1	0	3N(0.9840)		sp|P07996|TSP1_HUMAN	P07996	TSP1_HUMAN	THBS1	Thrombospondin-1
sp|P08069|IGF1R_HUMAN	51	1	1	KRLENCTVIEGY	12	2	0.9993	1	0	5N(0.9840), 6C(57.0215)		sp|P08069|IGF1R_HUMAN	P08069	IGF1R_HUMAN	IGF1R	Insulin-like growth factor 1 receptor
sp|P08069|IGF1R_HUMAN	228	1	0	ACTENNECCHPECLGSCSAPDNDTACVACR	30	3	1	1	0	13C(57.0215), 17C(57.0215), 22N(0.9840), 26C(57.0215), 29C(57.0215), 2C(57.0215), 5N(0.9840), 8C(57.0215), 9C(57.0215)		sp|P08069|IGF1R_HUMAN	P08069	IGF1R_HUMAN	IGF1R	Insulin-like growth factor 1 receptor
sp|P08069|IGF1R_HUMAN	756	1	0	SRNTTAADTYNITDPEELETEYPFFESR	28	3	1	1	0	11N(0.9840), 3N(0.9840)		sp|P08069|IGF1R_HUMAN	P08069	IGF1R_HUMAN	IGF1R	Insulin-like growth factor 1 receptor
sp|P08069|IGF1R_HUMAN	900	1	0	LNPGNYTAR	9	2	0.9746	1	0	5N(0.9840)		sp|P08069|IGF1R_HUMAN	P08069	IGF1R_HUMAN	IGF1R	Insulin-like growth factor 1 receptor
sp|P08174|DAF_HUMAN	95	1	1	CNRSCEVPTRL	11	3	0.993	1	0	1C(57.0215), 2N(0.9840), 5C(57.0215)		sp|P08174|DAF_HUMAN	P08174	DAF_HUMAN	CD55	Complement decay-accelerating factor
sp|P08174|DAF_HUMAN	95	0	0	GSQWSDIEEFCNR	13	2	1	3	0	11C(57.0215), 12N(0.9840)		sp|P08174|DAF_HUMAN	P08174	DAF_HUMAN	CD55	Complement decay-accelerating factor
sp|P08174|DAF_HUMAN	95	0	0	KGSQWSDIEEFCNR	14	3	0.9967	2	0	12C(57.0215), 13N(0.9840)		sp|P08174|DAF_HUMAN	P08174	DAF_HUMAN	CD55	Complement decay-accelerating factor
sp|P08174|DAF_HUMAN	95	0	0	KGSQWSDIEEFCNRSCEVPT	20	3	0.9934	1	0	12C(57.0215), 13N(0.9840), 16C(57.0215)		sp|P08174|DAF_HUMAN	P08174	DAF_HUMAN	CD55	Complement decay-accelerating factor
sp|P08174|DAF_HUMAN	95	0	0	KGSQWSDIEEFCNRSCEVPTRL	22	3, 4	1	2	0	12C(57.0215), 13N(0.9840), 16C(57.0215)		sp|P08174|DAF_HUMAN	P08174	DAF_HUMAN	CD55	Complement decay-accelerating factor
sp|P08174|DAF_HUMAN	95	0	0	SDIEEFCNR	9	2	0.9931	1	0	7C(57.0215), 8N(0.9840)		sp|P08174|DAF_HUMAN	P08174	DAF_HUMAN	CD55	Complement decay-accelerating factor
sp|P08174|DAF_HUMAN	95	0	0	SDIEEFCNRSCEVPT	15	2	1	1	0	11C(57.0215), 7C(57.0215), 8N(0.9840)		sp|P08174|DAF_HUMAN	P08174	DAF_HUMAN	CD55	Complement decay-accelerating factor
sp|P08174|DAF_HUMAN	95	0	0	SDIEEFCNRSCEVPTRL	17	3	1	1	0	11C(57.0215), 7C(57.0215), 8N(0.9840)		sp|P08174|DAF_HUMAN	P08174	DAF_HUMAN	CD55	Complement decay-accelerating factor
sp|P08174|DAF_HUMAN	95	0	0	WSDIEEFCNR	10	2	0.9893	1	0	8C(57.0215), 9N(0.9840)		sp|P08174|DAF_HUMAN	P08174	DAF_HUMAN	CD55	Complement decay-accelerating factor
sp|P08195|4F2_HUMAN	365	1	1	AEWQNITKGF	10	2	1	1	0	5N(0.9840)		sp|P08195|4F2_HUMAN	P08195	4F2_HUMAN	SLC3A2	4F2 cell-surface antigen heavy chain
sp|P08195|4F2_HUMAN	365	0	0	DASSFLAEWQNITK	14	2, 3	1	2	0	11N(0.9840)		sp|P08195|4F2_HUMAN	P08195	4F2_HUMAN	SLC3A2	4F2 cell-surface antigen heavy chain
sp|P08195|4F2_HUMAN	365	0	0	DIENLKDASSFLAEWQNITK	20	3	1	1	0	17N(0.9840)		sp|P08195|4F2_HUMAN	P08195	4F2_HUMAN	SLC3A2	4F2 cell-surface antigen heavy chain
sp|P08195|4F2_HUMAN	365	0	0	LAEWQNITK	9	2	0.9995	2	0	6N(0.9840)		sp|P08195|4F2_HUMAN	P08195	4F2_HUMAN	SLC3A2	4F2 cell-surface antigen heavy chain
sp|P08195|4F2_HUMAN	365	0	0	LAEWQNITKGF	11	2	1	5	0	6N(0.9840)		sp|P08195|4F2_HUMAN	P08195	4F2_HUMAN	SLC3A2	4F2 cell-surface antigen heavy chain
sp|P08195|4F2_HUMAN	365	0	0	LAEWQNITKGFSED	14	2	0.9884	1	0	6N(0.9840)		sp|P08195|4F2_HUMAN	P08195	4F2_HUMAN	SLC3A2	4F2 cell-surface antigen heavy chain
sp|P08195|4F2_HUMAN	365	0	0	SFLAEWQNITK	11	2	0.6804	1	0	8N(0.9840)		sp|P08195|4F2_HUMAN	P08195	4F2_HUMAN	SLC3A2	4F2 cell-surface antigen heavy chain
sp|P08195|4F2_HUMAN	365	0	0	WQNITKGF	8	2	0.9841	1	0	3N(0.9840)		sp|P08195|4F2_HUMAN	P08195	4F2_HUMAN	SLC3A2	4F2 cell-surface antigen heavy chain
sp|P08195|4F2_HUMAN	381	1	0	IAGTNSSDL	9	1	0.7559	1	0	5N(0.9840)		sp|P08195|4F2_HUMAN	P08195	4F2_HUMAN	SLC3A2	4F2 cell-surface antigen heavy chain
sp|P08195|4F2_HUMAN	381	0	0	IAGTNSSDLQQIL	13	2	0.9992	4	0	5N(0.9840)		sp|P08195|4F2_HUMAN	P08195	4F2_HUMAN	SLC3A2	4F2 cell-surface antigen heavy chain
sp|P08195|4F2_HUMAN	381	0	0	LIAGTNSSDLQQIL	14	2	0.9117	1	0	6N(0.9840)		sp|P08195|4F2_HUMAN	P08195	4F2_HUMAN	SLC3A2	4F2 cell-surface antigen heavy chain
sp|P08195|4F2_HUMAN	424	1	0	QYLNATGNRW	10	2	0.9909	1	0	4N(0.9840)		sp|P08195|4F2_HUMAN	P08195	4F2_HUMAN	SLC3A2	4F2 cell-surface antigen heavy chain
sp|P08195|4F2_HUMAN	424	0	0	SLVTQYLNATGNR	13	2, 3	1	12	0	12N(0.9840), 8N(0.9840)		sp|P08195|4F2_HUMAN	P08195	4F2_HUMAN	SLC3A2	4F2 cell-surface antigen heavy chain
sp|P08195|4F2_HUMAN	424	0	0	TKSLVTQYLNATGN	14	2	1	1	0	10N(0.9840)		sp|P08195|4F2_HUMAN	P08195	4F2_HUMAN	SLC3A2	4F2 cell-surface antigen heavy chain
sp|P08195|4F2_HUMAN	424	0	0	VTQYLNATGNRW	12	2	0.9965	1	0	6N(0.9840)		sp|P08195|4F2_HUMAN	P08195	4F2_HUMAN	SLC3A2	4F2 cell-surface antigen heavy chain
[truncated: 1,825 more rows]

## Sheet: U87MG
id	Location	Unique Site	Unique Protein	Peptide	Peptide Length	Charges	Probability	Spectral Count	Intensity	Assigned Modifications	Observed Modifications	Protein	Protein ID	Entry Name	Gene	Protein Description	Mapped Genes	Mapped Proteins
[truncated: 2,331 more rows]
